# Supplementary material for: Systematic analysis and prediction of genes associated with monogenic disorders on human chromosome X
Source: Nat Commun. 2022 Nov 2;13:6570. doi: 10.1038/s41467-022-34264-y (PMC9630267; doi:10.1038/s41467-022-34264-y)
Supplement: Supplementary file 4 — Supplementary Data 1-11 [file 41467_2022_34264_MOESM4_ESM.xlsx]

## Sheet: Outline
Outline
Supplementary Data 1	Gene set definitions
Supplementary Data 2	Annotations of protein-coding genes on chrX
Supplementary Data 3	Terms/sentences used as synonymous in the OMIM Advanced Search
Supplementary Data 4	Gene annotations for autosomes and sex chromosomes
Supplementary Data 5	Description of data columns on Supplementary Table 6 relative to the machine learning classifiers
Supplementary Data 6	Data related to the machine learning classifiers
Supplementary Data 7	Characteristics of the 25 machine learning models
Supplementary Data 8	Reported mutations in no-disorder and PMT genes and presence in NDD gene lists
Supplementary Data 9	Number of damaging variants (truncating or CADD≥25) in two published studies and two additional cohorts of patients with developmental disorders
Supplementary Data 10	Damaging variants (truncating or CADD≥25) in 13 selected genes
Supplementary Data 11	Damaging variants (truncating or CADD≥25) in CDK16 and TRPC5

## Sheet: Supplementary Data 1
Supplementary Data 1: Gene set definitions
Gene set	Genes_all_chromosomes	Genes_chrX	Genes_autosomes	Description	Source
All genes	19154	829	18325	protein-coding genes with approved status and present in the reference assembly	HGNC (Barschi et al. 2019)
confirmed aka disorder	3677	205	3470	genes associated with at least one confirmed monogenic disorder	OMIM
PMT	696	26	669	genes either with provisional gene-phenotype relationship (P), or associated with susceptibility factors to multifactorial disorders (M) or with traits (T)	OMIM
no disorder	14781	598	14141	genes showing no phenotype associations	OMIM
LoF-tolerant aka dispensable	1742	18	1724	genes where at least one confident homozygous pLoF genotype was observed	Karczewski et al. 2020 (in their Supplementary Dataset 7)
LoF-intolerant	17412	811	16556	genes where no confident homozygous pLoF genotype was observed	this study
Cbi	2170	153	2017	LoF-intolerant confirmed genes associated with brain disorder	this study
Cbt	62	2	60	LoF-tolerant confirmed genes associated with brain disorder	this study
C_i	1303	50	1253	LoF-intolerant confirmed genes associated with diseases other than a brain disorder	this study
C_t	142	0	142	LoF-tolerant confirmed genes associated with diseases other than a brain disorder	this study
PMTbi	228	15	213	LoF-intolerant PMT genes associated with brain disorder	this study
PMTbt	26	0	26	LoF-tolerant PMT genes associated with brain disorder	this study
PMT_i	386	10	376	LoF-intolerant PMT genes associated with diseases other than a brain disorder	this study
PMT_t	56	1	55	LoF-tolerant PMT genes associated with diseases other than a brain disorder	this study
NDi	13325	583	12742	LoF-intolerant no-disorder genes	this study
NDt	1456	15	1441	LoF-tolerant (dispensable) no-disorder genes	this study

## Sheet: Supplementary Data 2
Supplementary Data 2: Annotations of protein-coding genes on chrX
HGNC ID	Approved symbol	Approved name	Status	Previous symbols	Alias symbols	Chromosome	Locus type	Locus group	Ensembl gene ID	NCBI Gene ID(supplied by NCBI)	Ensembl ID(supplied by Ensembl)	UniProt ID(supplied by UniProt)	Mouse genome database ID(supplied by MGI)	Rat genome database ID(supplied by RGD)	chr	MIM_Number	morbid	phen	phen_MIM_number	inheritance	phen_additional	phen_MIM_number_additional	inheritance_additional	ClinicalSynopsis	Neurologic_ClinicalSynopsis	intellectual_disability	seizures	motor_development	language_development	spasticity	ataxia	gene_category	pseudoautosomal	f_m_misc_OMIM	monogenic_disorder	Function [CC]	Gene ontology (biological process)	Gene ontology (molecular function)	Subcellular location [CC]	Subunit structure [CC]	Chromosome/scaffold name	Gene start (bp)	Gene end (bp)	Karyotype band	pLI	LOEUF	syn_z	mis_z	exp_lof
HGNC:10274	RP2	RP2 activator of ARL3 GTPase	Approved		TBCCD2, NME10, NM23-H10	Xp11.3	gene with protein product	protein-coding gene	ENSG00000102218	6102	ENSG00000102218	O75695	MGI:1277953	RGD:1565124	X	300757	TRUE	Retinitis pigmentosa 2	312600	X-linked				TRUE	FALSE	FALSE	FALSE	FALSE	FALSE	FALSE	FALSE	confirmed +CS	FALSE	TRUE	confirmed	FUNCTION: Acts as a GTPase-activating protein (GAP) involved in trafficking between the Golgi and the ciliary membrane. Involved in localization of proteins, such as NPHP3, to the cilium membrane by inducing hydrolysis of GTP ARL3, leading to the release of UNC119 (or UNC119B). Acts as a GTPase-activating protein (GAP) for tubulin in concert with tubulin-specific chaperone C, but does not enhance…	cell morphogenesis [GO:0000902]; post-Golgi vesicle-mediated transport [GO:0006892]; protein folding [GO:0006457]; protein transport [GO:0015031]; visual perception [GO:0007601]	GTPase activator activity [GO:0005096]; GTP binding [GO:0005525]; magnesium ion binding [GO:0000287]; unfolded protein binding [GO:0051082]	SUBCELLULAR LOCATION: Cell membrane {ECO:0000269|PubMed:10942419, ECO:0000269|PubMed:12417528}; Lipid-anchor {ECO:0000269|PubMed:10942419}; Cytoplasmic side {ECO:0000269|PubMed:10942419}. Cell projection, cilium {ECO:0000269|PubMed:20106869}. Note=Detected predominantly at the plasma membrane of rod and cone photoreceptors. Not detected in the nucleus. {ECO:0000269|PubMed:12417528}.	SUBUNIT: Found in a complex with ARL3, RP2 and UNC119 (or UNC119B); RP2 induces hydrolysis of GTP ARL3 in the complex, leading to the release of UNC119 (or UNC119B). Interacts with ARL3; interaction is direct and stimulated with the activated GTP-bound form of ARL3. {ECO:0000269|PubMed:11847227, ECO:0000269|PubMed:16472755, ECO:0000269|PubMed:18376416, ECO:0000269|PubMed:18588884}.	X	46837043	46882358	p11.3	0.95597	0.306	0.93152	0.63317	9.7865
HGNC:10295	RPGR	retinitis pigmentosa GTPase regulator	Approved	CRD, RP3, RP15, COD1	CORDX1	Xp11.4	gene with protein product	protein-coding gene	ENSG00000156313	6103	ENSG00000156313	Q92834	MGI:1344037	RGD:1560136	X	312610	TRUE	Cone-rod dystrophy, X-linked, 1 // Macular degeneration, X-linked atrophic // Retinitis pigmentosa 3 // Retinitis pigmentosa, X-linked, and sinorespiratory infections, with or without deafness	304020 // 300834 // 300029 // 300455	X-linked // X-linked recessive // //				TRUE	FALSE	FALSE	FALSE	FALSE	FALSE	FALSE	FALSE	confirmed +CS	FALSE		confirmed	FUNCTION: Could be a guanine-nucleotide releasing factor. Plays a role in ciliogenesis. Probably regulates cilia formation by regulating actin stress filaments and cell contractility. Plays an important role in photoreceptor integrity. May play a critical role in spermatogenesis and in intraflagellar transport processes (By similarity). May be involved in microtubule organization and regulation o…	cilium assembly [GO:0060271]; intracellular protein transport [GO:0006886]; intraciliary transport [GO:0042073]; response to stimulus [GO:0050896]; visual perception [GO:0007601]	guanyl-nucleotide exchange factor activity [GO:0005085]; RNA binding [GO:0003723]	SUBCELLULAR LOCATION: Cytoplasm, cytoskeleton, flagellum axoneme {ECO:0000250|UniProtKB:Q9R0X5}. Golgi apparatus {ECO:0000269|PubMed:15772089}. Cell projection, cilium {ECO:0000250|UniProtKB:Q9R0X5}. Note=In the retinal photoreceptor cell layer, localizes at the connecting cilium (By similarity). Colocalizes with WHRN in the photoreceptor connecting cilium (By similarity). Colocalizes with CEP290…	SUBUNIT: Interacts with SPATA7 (By similarity). Interacts with CEP290 (By similarity). Interacts with WHRN (By similarity). Interacts with PDE6D (PubMed:9990021, PubMed:23559067, PubMed:24981858). Interacts with RPGRIP1 (PubMed:10958648, PubMed:24981858). Interacts with RPGRIP1L (PubMed:19430481, PubMed:24981858). PDE6D, RPGRIP1 and RPGRIP1L may compete for the same binding sites (PubMed:24981858…	X	38269163	38327544	p11.4	0.99804	0.21	-1.4812	1.246	22.631
HGNC:10298	RPL10	ribosomal protein L10	Approved		NOV, QM, DXS648E, DXS648, FLJ23544, L10	Xq28	gene with protein product	protein-coding gene	ENSG00000147403	6134	ENSG00000147403	P27635	MGI:105943	RGD:621178	X	312173	TRUE	Mental retardation, X-linked, syndromic, 35	300998	X-linked recessive	{Autism, susceptibility to, X-linked 5}	300847		TRUE	TRUE	TRUE	TRUE	TRUE	TRUE	FALSE	TRUE	confirmed +CS	FALSE		confirmed	FUNCTION: Component of the large ribosomal subunit (PubMed:26290468). Plays a role in the formation of actively translating ribosomes (PubMed:26290468). May play a role in the embryonic brain development (PubMed:25316788). {ECO:0000269|PubMed:25316788, ECO:0000269|PubMed:26290468, ECO:0000305|PubMed:12962325}.	embryonic brain development [GO:1990403]; negative regulation of apoptotic process [GO:0043066]; negative regulation of transcription by RNA polymerase II [GO:0000122]; nuclear-transcribed mRNA catabolic process, nonsense-mediated decay [GO:0000184]; regulation of translation [GO:0006417]; ribosomal large subunit assembly [GO:0000027]; SRP-dependent cotranslational protein targeting to membrane […	RNA binding [GO:0003723]; structural constituent of ribosome [GO:0003735]; translation regulator activity [GO:0045182]		SUBUNIT: Component of the large ribosomal subunit. Mature ribosomes consist of a small (40S) and a large (60S) subunit. The 40S subunit contains about 33 different proteins and 1 molecule of RNA (18S). The 60S subunit contains about 49 different proteins and 3 molecules of RNA (28S, 5.8S and 5S). {ECO:0000305|PubMed:12962325}.	X	154389955	154409168	q28	0.90915	0.387	-1.078	2.6137	7.7277
HGNC:10350	RPL39	ribosomal protein L39	Approved	RPL39P42	L39	Xq24	gene with protein product	protein-coding gene	ENSG00000198918	6170	ENSG00000198918	P62891	MGI:1914498	RGD:3593	X	300899	FALSE							FALSE	FALSE	FALSE	FALSE	FALSE	FALSE	FALSE	FALSE	no disorder	FALSE		no disorder		antibacterial humoral response [GO:0019731]; antimicrobial humoral immune response mediated by antimicrobial peptide [GO:0061844]; cytoplasmic translation [GO:0002181]; defense response to Gram-positive bacterium [GO:0050830]; innate immune response in mucosa [GO:0002227]; nuclear-transcribed mRNA catabolic process, nonsense-mediated decay [GO:0000184]; SRP-dependent cotranslational protein targe…	RNA binding [GO:0003723]; structural constituent of ribosome [GO:0003735]		SUBUNIT: Interacts with IMPACT. {ECO:0000250|UniProtKB:P62892}.	X	119786504	119791630	q24	0.57637	1.098	0.18398	1.3311	2.6438
HGNC:10359	RPL36A	ribosomal protein L36a	Approved	RPL44	L36A	Xq22.1	gene with protein product	protein-coding gene	ENSG00000241343	6173	ENSG00000241343	P83881	MGI:1201789	RGD:1306640	X	300902	FALSE							FALSE	FALSE	FALSE	FALSE	FALSE	FALSE	FALSE	FALSE	no disorder	FALSE		no disorder		cytoplasmic translation [GO:0002181]; nuclear-transcribed mRNA catabolic process, nonsense-mediated decay [GO:0000184]; SRP-dependent cotranslational protein targeting to membrane [GO:0006614]; translation [GO:0006412]; translational initiation [GO:0006413]; viral transcription [GO:0019083]	RNA binding [GO:0003723]; structural constituent of ribosome [GO:0003735]	SUBCELLULAR LOCATION: Cytoplasm.		X	101390824	101396155	q22.1	0.42737	0.891	-1.6747	0.7418	5.3197
HGNC:1036	BEX1	brain expressed X-linked 1	Approved			Xq22.1	gene with protein product	protein-coding gene	ENSG00000133169	55859	ENSG00000133169	Q9HBH7	MGI:1338017		X	300690	FALSE							FALSE	FALSE	FALSE	FALSE	FALSE	FALSE	FALSE	FALSE	no disorder	FALSE		no disorder	FUNCTION: Signaling adapter molecule involved in p75NTR/NGFR signaling. Plays a role in cell cycle progression and neuronal differentiation. Inhibits neuronal differentiation in response to nerve growth factor (NGF). May act as a link between the cell cycle and neurotrophic factor signaling, possibly by functioning as an upstream modulator of receptor signaling, coordinating biological responses …	cell differentiation [GO:0030154]; nervous system development [GO:0007399]; positive regulation of DNA-binding transcription factor activity [GO:0051091]; positive regulation of transcription by RNA polymerase II [GO:0045944]; signal transduction [GO:0007165]	RNA polymerase II activating transcription factor binding [GO:0001102]; signaling receptor binding [GO:0005102]	SUBCELLULAR LOCATION: Nucleus. Cytoplasm. Note=Shuttles between the cytoplasm and the nucleus. {ECO:0000250}.	SUBUNIT: Interacts with neurotrophin receptor p75NTR/NGFR. Interacts with OMP (By similarity). {ECO:0000250}.	X	103062651	103064171	q22.1	0.54273	1.216	-0.91539	0.37397	2.326
HGNC:10424	RPS4X	ribosomal protein S4 X-linked	Approved		DXS306, CCG2, SCAR, SCR10, FLJ40595, RPS4, S4	Xq13.1	gene with protein product	protein-coding gene	ENSG00000198034	6191	ENSG00000198034	P62701	MGI:98158	RGD:2324318	X	312760	FALSE							FALSE	FALSE	FALSE	FALSE	FALSE	FALSE	FALSE	FALSE	no disorder	FALSE		no disorder		multicellular organism development [GO:0007275]; nuclear-transcribed mRNA catabolic process, nonsense-mediated decay [GO:0000184]; positive regulation of cell population proliferation [GO:0008284]; positive regulation of translation [GO:0045727]; response to ethanol [GO:0045471]; SRP-dependent cotranslational protein targeting to membrane [GO:0006614]; translation [GO:0006412]; translational init…	RNA binding [GO:0003723]; rRNA binding [GO:0019843]; structural constituent of ribosome [GO:0003735]	SUBCELLULAR LOCATION: Cytoplasm {ECO:0000269|PubMed:17289661}. Note=Localized in cytoplasmic mRNP granules containing untranslated mRNAs.	SUBUNIT: Identified in a IGF2BP1-dependent mRNP granule complex containing untranslated mRNAs. {ECO:0000269|PubMed:17289661}.	X	72255679	72277248	q13.1	0.93222	0.349	0.68758	2.2887	8.5713
HGNC:10432	RPS6KA3	ribosomal protein S6 kinase A3	Approved	MRX19, CLS	RSK2, HU-3	Xp22.12	gene with protein product	protein-coding gene	ENSG00000177189	6197	ENSG00000177189	P51812	MGI:104557	RGD:1563860	X	300075	TRUE	Coffin-Lowry syndrome // Mental retardation, X-linked 19	303600 // 300844	X-linked dominant // X-linked dominant				TRUE	TRUE	TRUE	TRUE	TRUE	TRUE	FALSE	FALSE	confirmed +CS	FALSE		confirmed	FUNCTION: Serine/threonine-protein kinase that acts downstream of ERK (MAPK1/ERK2 and MAPK3/ERK1) signaling and mediates mitogenic and stress-induced activation of the transcription factors CREB1, ETV1/ER81 and NR4A1/NUR77, regulates translation through RPS6 and EIF4B phosphorylation, and mediates cellular proliferation, survival, and differentiation by modulating mTOR signaling and repressing pr…	cell cycle [GO:0007049]; central nervous system development [GO:0007417]; intracellular signal transduction [GO:0035556]; negative regulation of apoptotic process [GO:0043066]; negative regulation of cysteine-type endopeptidase activity involved in apoptotic process [GO:0043154]; peptidyl-serine phosphorylation [GO:0018105]; positive regulation of cell differentiation [GO:0045597]; positive regul…	ATP binding [GO:0005524]; cysteine-type endopeptidase inhibitor activity involved in apoptotic process [GO:0043027]; magnesium ion binding [GO:0000287]; protein kinase activity [GO:0004672]; protein kinase binding [GO:0019901]; protein serine/threonine kinase activity [GO:0004674]; ribosomal protein S6 kinase activity [GO:0004711]	SUBCELLULAR LOCATION: Nucleus {ECO:0000269|PubMed:17213202}. Cytoplasm {ECO:0000269|PubMed:17213202}.	SUBUNIT: Forms a complex with either MAPK1/ERK2 or MAPK3/ERK1 in quiescent cells. Transiently dissociates following mitogenic stimulation (By similarity). Interacts with NFATC4, ETV1/ER81 and FGFR1. {ECO:0000250, ECO:0000269|PubMed:17213202}.	X	20149911	20267519	p22.12	0.99999	0.087	1.4109	4.5208	34.136
HGNC:10435	RPS6KA6	ribosomal protein S6 kinase A6	Approved		RSK4	Xq21.1	gene with protein product	protein-coding gene	ENSG00000072133	27330	ENSG00000072133	Q9UK32	MGI:1914321	RGD:1560817	X	300303	FALSE							FALSE	FALSE	FALSE	FALSE	FALSE	FALSE	FALSE	FALSE	no disorder	FALSE		no disorder	FUNCTION: Constitutively active serine/threonine-protein kinase that exhibits growth-factor-independent kinase activity and that may participate in p53/TP53-dependent cell growth arrest signaling and play an inhibitory role during embryogenesis. {ECO:0000269|PubMed:15042092, ECO:0000269|PubMed:15632195}.	central nervous system development [GO:0007417]; DNA damage response, signal transduction by p53 class mediator resulting in transcription of p21 class mediator [GO:0006978]; negative regulation of embryonic development [GO:0045992]; negative regulation of ERK1 and ERK2 cascade [GO:0070373]; negative regulation of mesoderm development [GO:2000381]; signal transduction [GO:0007165]	ATP binding [GO:0005524]; magnesium ion binding [GO:0000287]; protein kinase activity [GO:0004672]; ribosomal protein S6 kinase activity [GO:0004711]	SUBCELLULAR LOCATION: Cytoplasm, cytosol {ECO:0000269|PubMed:15632195}. Nucleus {ECO:0000269|PubMed:15632195}. Note=Predominantly cytosolic.	SUBUNIT: Forms a complex with MAPK3/ERK1 but not with MAPK9 or MAPK14 in serum-starved cells.	X	84058346	84188199	q21.1	0.9865	0.295	0.58386	1.8679	26.254
HGNC:1044	BGN	biglycan	Approved		DSPG1, SLRR1A	Xq28	gene with protein product	protein-coding gene	ENSG00000182492	633	ENSG00000182492	P21810	MGI:88158	RGD:2207	X	301870	TRUE	Meester-Loeys syndrome // Spondyloepimetaphyseal dysplasia, X-linked	300989 // 300106	X-linked // X-linked recessive				TRUE	TRUE	FALSE	FALSE	FALSE	FALSE	FALSE	FALSE	confirmed +CS	FALSE		confirmed	FUNCTION: May be involved in collagen fiber assembly. {ECO:0000250}.	blood vessel remodeling [GO:0001974]; chondroitin sulfate biosynthetic process [GO:0030206]; chondroitin sulfate catabolic process [GO:0030207]; dermatan sulfate biosynthetic process [GO:0030208]; extracellular matrix organization [GO:0030198]; peptide cross-linking via chondroitin 4-sulfate glycosaminoglycan [GO:0019800]	extracellular matrix binding [GO:0050840]; extracellular matrix structural constituent [GO:0005201]; extracellular matrix structural constituent conferring compression resistance [GO:0030021]; glycosaminoglycan binding [GO:0005539]	SUBCELLULAR LOCATION: Secreted, extracellular space, extracellular matrix {ECO:0000250}.	SUBUNIT: Homodimer. Forms a ternary complex with MFAP2 and ELN (By similarity). {ECO:0000250}.	X	153494980	153509546	q28	0.45229	0.637	-0.82633	0.71353	9.8846
HGNC:10457	RS1	retinoschisin 1	Approved	RS	XLRS1	Xp22.13	gene with protein product	protein-coding gene	ENSG00000102104	6247	ENSG00000102104	O15537	MGI:1336189	RGD:1642515	X	300839	TRUE	Retinoschisis	312700	X-linked recessive				TRUE	FALSE	FALSE	FALSE	FALSE	FALSE	FALSE	FALSE	confirmed +CS	FALSE	TRUE	confirmed	FUNCTION: Binds negatively charged membrane lipids, such as phosphatidylserine and phosphoinositides (By similarity). May play a role in cell-cell adhesion processes in the retina, via homomeric interaction between octamers present on the surface of two neighboring cells (PubMed:27114531). Required for normal structure and function of the retina (PubMed:19093009). {ECO:0000250|UniProtKB:Q9Z1L4, E…	adaptation of rhodopsin mediated signaling [GO:0016062]; cell adhesion [GO:0007155]; multicellular organism development [GO:0007275]; protein homooligomerization [GO:0051260]; retina layer formation [GO:0010842]; visual perception [GO:0007601]	phosphatidylserine binding [GO:0001786]	SUBCELLULAR LOCATION: Secreted {ECO:0000269|PubMed:10915776, ECO:0000269|PubMed:19849666, ECO:0000269|PubMed:26812435}. Cell membrane {ECO:0000250|UniProtKB:Q9Z1L4}; Peripheral membrane protein {ECO:0000250|UniProtKB:Q9Z1L4}; Extracellular side {ECO:0000250|UniProtKB:Q9Z1L4}. Note=Binds to phosphatidylserine-containing lipid membranes and embeds itself partially into the lipid bilayer. Lipid-bind…	SUBUNIT: Homooctamer of 4 homodimers; disulfide-linked (PubMed:15644328, PubMed:19849666). The homooctamer has a flat, cogwheel structure with a diameter of about 14 nm (PubMed:27798099, PubMed:26812435, PubMed:27114531). Two stacked octamers can assemble to form a hexadecamer (PubMed:27798099, PubMed:26812435, PubMed:27114531). {ECO:0000269|PubMed:15644328, ECO:0000269|PubMed:19849666, ECO:00002…	X	18639688	18672108	p22.13	0.95743	0.303	0.91755	0.96911	9.8803
HGNC:10540	SAT1	spermidine/spermine N1-acetyltransferase 1	Approved	SAT	SSAT	Xp22.11	gene with protein product	protein-coding gene	ENSG00000130066	6303	ENSG00000130066	P21673	MGI:98233	RGD:1586174	X	313020	FALSE							FALSE	FALSE	FALSE	FALSE	FALSE	FALSE	FALSE	FALSE	no disorder	FALSE		no disorder	FUNCTION: Enzyme which catalyzes the acetylation of polyamines (PubMed:15283699, PubMed:16455797, PubMed:17516632). Substrate specificity: norspermidine = spermidine >> spermine > N(1)-acetylspermine > putrescine (PubMed:17516632). This highly regulated enzyme allows a fine attenuation of the intracellular concentration of polyamines (PubMed:16455797). Also involved in the regulation of polyamine…	angiogenesis [GO:0001525]; polyamine biosynthetic process [GO:0006596]; putrescine catabolic process [GO:0009447]; regulation of cell population proliferation [GO:0042127]; spermidine acetylation [GO:0032918]	diamine N-acetyltransferase activity [GO:0004145]; identical protein binding [GO:0042802]; N-acetyltransferase activity [GO:0008080]; spermidine binding [GO:0019809]	SUBCELLULAR LOCATION: Cytoplasm, cytosol {ECO:0000305|PubMed:1985966, ECO:0000305|PubMed:2241897}.	SUBUNIT: Homodimer. {ECO:0000269|PubMed:16455797, ECO:0000269|PubMed:16544326, ECO:0000269|PubMed:17516632}.	X	23783173	23786226	p22.11	0.8706	0.448	-2.1685	1.7058	6.6801
HGNC:10580	SCML1	Scm polycomb group protein like 1	Approved			Xp22.13	gene with protein product	protein-coding gene	ENSG00000047634	6322	ENSG00000047634	Q9UN30		RGD:7723901	X	300227	FALSE							FALSE	FALSE	FALSE	FALSE	FALSE	FALSE	FALSE	FALSE	no disorder	FALSE		no disorder	FUNCTION: Putative Polycomb group (PcG) protein. PcG proteins act by forming multiprotein complexes, which are required to maintain the transcriptionally repressive state of homeotic genes throughout development. May be involved in spermatogenesis during sexual maturation (By similarity). {ECO:0000250}.	negative regulation of transcription, DNA-templated [GO:0045892]	chromatin binding [GO:0003682]; histone binding [GO:0042393]	SUBCELLULAR LOCATION: Nucleus {ECO:0000305}.		X	17737449	17754988	p22.13	0.96276	0.292	1.1282	2.2678	10.252
HGNC:10581	SCML2	Scm polycomb group protein like 2	Approved			Xp22.13	gene with protein product	protein-coding gene	ENSG00000102098	10389	ENSG00000102098	Q9UQR0	MGI:1340042	RGD:1564289	X	300208	FALSE							FALSE	FALSE	FALSE	FALSE	FALSE	FALSE	FALSE	FALSE	no disorder	FALSE		no disorder	FUNCTION: Putative Polycomb group (PcG) protein. PcG proteins act by forming multiprotein complexes, which are required to maintain the transcriptionally repressive state of homeotic genes throughout development (By similarity). {ECO:0000250}.	anatomical structure morphogenesis [GO:0009653]; negative regulation of transcription, DNA-templated [GO:0045892]	chromatin binding [GO:0003682]; histone binding [GO:0042393]	SUBCELLULAR LOCATION: Nucleus {ECO:0000305}.		X	18239313	18354688	p22.13	0.99961	0.132	1.6888	2.3993	22.56
HGNC:10665	UTP14A	UTP14A small subunit processome component	Approved	SDCCAG16	NY-CO-16, Utp14	Xq26.1	gene with protein product	protein-coding gene	ENSG00000156697	10813	ENSG00000156697	Q9BVJ6	MGI:1919804	RGD:1359313	X	300508	FALSE							FALSE	FALSE	FALSE	FALSE	FALSE	FALSE	FALSE	FALSE	no disorder	FALSE		no disorder	FUNCTION: May be required for ribosome biogenesis. {ECO:0000250}.	rRNA processing [GO:0006364]	RNA binding [GO:0003723]	SUBCELLULAR LOCATION: Nucleus, nucleolus {ECO:0000269|PubMed:12429849}.	SUBUNIT: Interacts with DHX37. {ECO:0000269|PubMed:30582406}.	X	129906121	129929761	q26.1	0.99983	0.162	1.133	1.4856	29.207
HGNC:1068	BMP15	bone morphogenetic protein 15	Approved		GDF9B	Xp11.22	gene with protein product	protein-coding gene	ENSG00000130385	9210	ENSG00000130385	O95972	MGI:1316745	RGD:70990	X	300247	TRUE	Ovarian dysgenesis 2 // Premature ovarian failure 4	300510 // 300510	X-linked // X-linked				TRUE	FALSE	FALSE	FALSE	FALSE	FALSE	FALSE	FALSE	confirmed +CS	FALSE		confirmed	FUNCTION: May be involved in follicular development. Oocyte-specific growth/differentiation factor that stimulates folliculogenesis and granulosa cell (GC) growth. {ECO:0000269|PubMed:18227435}.	BMP signaling pathway [GO:0030509]; cellular protein metabolic process [GO:0044267]; female gamete generation [GO:0007292]; granulosa cell development [GO:0060016]; ovarian follicle development [GO:0001541]; positive regulation of pathway-restricted SMAD protein phosphorylation [GO:0010862]; positive regulation of transcription, DNA-templated [GO:0045893]; post-translational protein modification …	cytokine activity [GO:0005125]; growth factor activity [GO:0008083]; type I activin receptor binding [GO:0070698]	SUBCELLULAR LOCATION: Secreted.	SUBUNIT: Homodimer. But, in contrast to other members of this family, cannot be disulfide-linked.	X	50910735	50916641	p11.22	0.0001832	1.277	0.060911	0.06994	10.28
HGNC:1079	BMX	BMX non-receptor tyrosine kinase	Approved		ETK, PSCTK3	Xp22.2	gene with protein product	protein-coding gene	ENSG00000102010	660	ENSG00000102010	P51813	MGI:1101778	RGD:1565643	X	300101	FALSE							FALSE	FALSE	FALSE	FALSE	FALSE	FALSE	FALSE	FALSE	no disorder	FALSE		no disorder	FUNCTION: Non-receptor tyrosine kinase that plays central but diverse modulatory roles in various signaling processes involved in the regulation of actin reorganization, cell migration, cell proliferation and survival, cell adhesion, and apoptosis. Participates in signal transduction stimulated by growth factor receptors, cytokine receptors, G-protein coupled receptors, antigen receptors and inte…	adaptive immune response [GO:0002250]; apoptotic process [GO:0006915]; B cell receptor signaling pathway [GO:0050853]; cell adhesion [GO:0007155]; intracellular signal transduction [GO:0035556]; mesoderm development [GO:0007498]; peptidyl-tyrosine autophosphorylation [GO:0038083]; phosphatidylinositol biosynthetic process [GO:0006661]; protein autophosphorylation [GO:0046777]; protein phosphoryla…	ATP binding [GO:0005524]; metal ion binding [GO:0046872]; non-membrane spanning protein tyrosine kinase activity [GO:0004715]; protein tyrosine kinase activity [GO:0004713]	SUBCELLULAR LOCATION: Cytoplasm {ECO:0000269|PubMed:12832404}. Note=Localizes to the edges of spreading cells when complexed with BCAR1.	SUBUNIT: Interacts with BCAR1, CAV1, MYD88, PTK2/FAK1, RUFY1, RUFY2, STAT3, TIRAP and TNFRSF1B. {ECO:0000269|PubMed:10688651, ECO:0000269|PubMed:11331870, ECO:0000269|PubMed:11751885, ECO:0000269|PubMed:11877430, ECO:0000269|PubMed:12370298, ECO:0000269|PubMed:12832404, ECO:0000269|PubMed:18292575}.	X	15464246	15556529	p22.2	0.006673	0.564	-0.21802	0.99111	27.858
HGNC:10820	SH2D1A	SH2 domain containing 1A	Approved	IMD5, LYP	XLP, MTCP1, DSHP, XLPD, EBVS, SAP	Xq25	gene with protein product	protein-coding gene	ENSG00000183918	4068	ENSG00000183918	O60880	MGI:1328352	RGD:1562408	X	300490	TRUE	Lymphoproliferative syndrome, X-linked, 1	308240	X-linked recessive				TRUE	TRUE	FALSE	FALSE	FALSE	FALSE	FALSE	FALSE	confirmed +CS	FALSE		confirmed	FUNCTION: Cytoplasmic adapter regulating receptors of the signaling lymphocytic activation molecule (SLAM) family such as SLAMF1, CD244, LY9, CD84, SLAMF6 and SLAMF7. In SLAM signaling seems to cooperate with SH2D1B/EAT-2. Initially it has been proposed that association with SLAMF1 prevents SLAMF1 binding to inhibitory effectors including INPP5D/SHIP1 and PTPN11/SHP-2 (PubMed:11806999). However, …	adaptive immune response [GO:0002250]; cell-cell signaling [GO:0007267]; cellular defense response [GO:0006968]; humoral immune response [GO:0006959]; innate immune response [GO:0045087]; negative regulation of T cell receptor signaling pathway [GO:0050860]; positive regulation of natural killer cell mediated cytotoxicity [GO:0045954]; regulation of immune response [GO:0050776]		SUBCELLULAR LOCATION: Cytoplasm {ECO:0000305}.	SUBUNIT: Interacts with NTRK1, NTRK2 and NTRK3 (By similarity). Interacts with CD84, CD244, LY9, SLAMF1 and FYN. {ECO:0000250, ECO:0000269|PubMed:11389028, ECO:0000269|PubMed:11477068, ECO:0000269|PubMed:11806999, ECO:0000269|PubMed:11823424, ECO:0000269|PubMed:12115647, ECO:0000269|PubMed:12458214, ECO:0000269|PubMed:12545174}.	X	124227868	124373197	q25	0.38935	0.959	0.25982	1.6869	4.9306
HGNC:10823	SH3BGRL	SH3 domain binding glutamate rich protein like	Approved		MGC117402	Xq21.1	gene with protein product	protein-coding gene	ENSG00000131171	6451	ENSG00000131171	O75368	MGI:1930849	RGD:1560520	X	300190	FALSE							FALSE	FALSE	FALSE	FALSE	FALSE	FALSE	FALSE	FALSE	no disorder	FALSE		no disorder			SH3 domain binding [GO:0017124]			X	81202102	81298547	q21.1	0.30081	1.172	-1.1338	0.52829	3.9873
HGNC:10853	SHOX	short stature homeobox	Approved		PHOG, GCFX, SS, SHOXY	Xp22.33 and Yp11.32	gene with protein product	protein-coding gene	ENSG00000185960	6473	ENSG00000185960	O15266		RGD:1586239	X	312865, 400020	TRUE	Langer mesomelic dysplasia // Leri-Weill dyschondrosteosis // Short stature, idiopathic familial	249700 // 127300 // 300582	Pseudoautosomal recessive // Pseudoautosomal dominant //				TRUE	TRUE	FALSE	FALSE	FALSE	FALSE	FALSE	FALSE	confirmed +CS	TRUE		confirmed	FUNCTION: Controls fundamental aspects of growth and development.	positive regulation of transcription by RNA polymerase II [GO:0045944]; skeletal system development [GO:0001501]	DNA-binding transcription activator activity, RNA polymerase II-specific [GO:0001228]; DNA-binding transcription factor activity, RNA polymerase II-specific [GO:0000981]; sequence-specific DNA binding [GO:0043565]; sequence-specific double-stranded DNA binding [GO:1990837]	SUBCELLULAR LOCATION: Nucleus {ECO:0000255|PROSITE-ProRule:PRU00108, ECO:0000255|PROSITE-ProRule:PRU00138}.		X	624344	659411	p22.33	0.66566	0.515	-3.4115	-0.53811	12.218
HGNC:10923	SLC16A2	solute carrier family 16 member 2	Approved	DXS128, AHDS, MRX22	XPCT, MCT8, MCT7	Xq13.2	gene with protein product	protein-coding gene	ENSG00000147100	6567	ENSG00000147100	P36021	MGI:1203732	RGD:628608	X	300095	TRUE	Allan-Herndon-Dudley syndrome	300523	X-linked				TRUE	TRUE	TRUE	FALSE	TRUE	FALSE	TRUE	TRUE	confirmed +CS	FALSE	TRUE	confirmed	FUNCTION: Very active and specific thyroid hormone transporter. Stimulates cellular uptake of thyroxine (T4), triiodothyronine (T3), reverse triiodothyronine (rT3) and diidothyronine. Does not transport Leu, Phe, Trp or Tyr. {ECO:0000269|PubMed:23550058, ECO:0000269|PubMed:26426690}.	amino acid import across plasma membrane [GO:0089718]; cellular amino acid metabolic process [GO:0006520]; monocarboxylic acid transport [GO:0015718]; negative regulation of neural precursor cell proliferation [GO:2000178]; sodium-independent organic anion transport [GO:0043252]; thyroid hormone generation [GO:0006590]; thyroid hormone metabolic process [GO:0042403]; thyroid hormone transport [GO…	amino acid transmembrane transporter activity [GO:0015171]; monocarboxylic acid transmembrane transporter activity [GO:0008028]; symporter activity [GO:0015293]; thyroid hormone transmembrane transporter activity [GO:0015349]; transporter activity [GO:0005215]	SUBCELLULAR LOCATION: Cell membrane {ECO:0000269|PubMed:23550058, ECO:0000269|PubMed:25527620, ECO:0000269|PubMed:26426690}; Multi-pass membrane protein {ECO:0000269|PubMed:23550058, ECO:0000269|PubMed:25527620}.	SUBUNIT: Homodimer. {ECO:0000269|PubMed:19797118, ECO:0000269|PubMed:25527620}.	X	74421493	74533917	q13.2	0.98828	0.223	0.88871	2.3824	13.408
HGNC:10984	SLC25A14	solute carrier family 25 member 14	Approved		BMCP1, UCP5	Xq26.1	gene with protein product	protein-coding gene	ENSG00000102078	9016	ENSG00000102078	O95258	MGI:1330823	RGD:621433	X	300242	FALSE							FALSE	FALSE	FALSE	FALSE	FALSE	FALSE	FALSE	FALSE	no disorder	FALSE		no disorder	FUNCTION: Participates in the mitochondrial proton leak measured in brain mitochondria.	aerobic respiration [GO:0009060]; malate transmembrane transport [GO:0071423]; mitochondrial transport [GO:0006839]; oxaloacetate transport [GO:0015729]; phosphate ion transmembrane transport [GO:0035435]; proton transmembrane transport [GO:1902600]; succinate transmembrane transport [GO:0071422]; sulfate transport [GO:0008272]; thiosulfate transport [GO:0015709]	antiporter activity [GO:0015297]; malate transmembrane transporter activity [GO:0015140]; oxaloacetate transmembrane transporter activity [GO:0015131]; succinate transmembrane transporter activity [GO:0015141]; sulfate transmembrane transporter activity [GO:0015116]; thiosulfate transmembrane transporter activity [GO:0015117]	SUBCELLULAR LOCATION: Mitochondrion inner membrane {ECO:0000250}; Multi-pass membrane protein {ECO:0000250}.		X	130339888	130373361	q26.1	0.98821	0.223	0.61023	2.4975	13.392
HGNC:10991	SLC25A5	solute carrier family 25 member 5	Approved	ANT2	T2, 2F1, T3	Xq24	gene with protein product	protein-coding gene	ENSG00000005022	292	ENSG00000005022	P05141	MGI:1353496	RGD:620353	X	300150	FALSE							FALSE	FALSE	FALSE	FALSE	FALSE	FALSE	FALSE	FALSE	no disorder	FALSE		no disorder	FUNCTION: Catalyzes the exchange of cytoplasmic ADP with mitochondrial ATP across the mitochondrial inner membrane. As part of the mitotic spindle-associated MMXD complex it may play a role in chromosome segregation. {ECO:0000269|PubMed:20797633}.	adenine nucleotide transport [GO:0051503]; cellular response to leukemia inhibitory factor [GO:1990830]; chromosome segregation [GO:0007059]; negative regulation of mitochondrial outer membrane permeabilization involved in apoptotic signaling pathway [GO:1901029]; positive regulation of cell population proliferation [GO:0008284]; regulation of insulin secretion [GO:0050796]; viral process [GO:001…	adenine nucleotide transmembrane transporter activity [GO:0000295]; adenine transmembrane transporter activity [GO:0015207]; ATP transmembrane transporter activity [GO:0005347]; RNA binding [GO:0003723]; ubiquitin protein ligase binding [GO:0031625]	SUBCELLULAR LOCATION: Mitochondrion inner membrane; Multi-pass membrane protein.	SUBUNIT: Homodimer. Component of the MMXD complex, which includes CIAO1, ERCC2, CIAO2B, MMS19 and SLC25A5 (PubMed:20797633). Interacts with AK4 (PubMed:19130895). {ECO:0000269|PubMed:19130895, ECO:0000269|PubMed:20797633}.; SUBUNIT: (Microbial infection) Interacts with HIV-1 Vpr. {ECO:0000269|PubMed:16120388}.	X	119468422	119471396	q24	0.93194	0.349	1.1435	2.6524	8.5598
HGNC:10992	SLC25A6	solute carrier family 25 member 6	Approved	ANT3	ANT3Y, MGC17525	Xp22.32 and Yp11.3	gene with protein product	protein-coding gene	ENSG00000169100	293	ENSG00000169100	P12236		RGD:1560896	X	300151, 403000	FALSE							FALSE	FALSE	FALSE	FALSE	FALSE	FALSE	FALSE	FALSE	no disorder	TRUE		no disorder	FUNCTION: Catalyzes the exchange of cytoplasmic ADP with mitochondrial ATP across the mitochondrial inner membrane. May participate in the formation of the permeability transition pore complex (PTPC) responsible for the release of mitochondrial products that triggers apoptosis. {ECO:0000269|PubMed:15033708}.	apoptotic process [GO:0006915]; protein targeting to mitochondrion [GO:0006626]; regulation of insulin secretion [GO:0050796]; viral process [GO:0016032]	ATP:ADP antiporter activity [GO:0005471]	SUBCELLULAR LOCATION: Mitochondrion inner membrane; Multi-pass membrane protein. Note=The complex formed with ARL2BP, ARL2 and SLC25A6 is expressed in mitochondria. {ECO:0000250}.	SUBUNIT: Found in a complex with ARL2, ARL2BP and SLC25A6 (By similarity). Homodimer. {ECO:0000250}.; SUBUNIT: (Microbial infection) Interacts with influenza A virus PB1-F2 protein. {ECO:0000269|PubMed:16201016}.; SUBUNIT: (Microbial infection) Interacts with HIV-1 Vpr. {ECO:0000269|PubMed:16120388}.	X	1386152	1392113	p22.33	0.13859	0.779	-1.9211	0.55956	9.9496
HGNC:11022	SLC35A2	solute carrier family 35 member A2	Approved	UGALT	UGAT, UGT, UGT1, UGT2, UGTL	Xp11.23	gene with protein product	protein-coding gene	ENSG00000102100	7355	ENSG00000102100	P78381	MGI:1345297	RGD:2293497	X	314375	TRUE	Congenital disorder of glycosylation, type IIm	300896	X-linked dominant, Somatic mosaicism				TRUE	TRUE	FALSE	TRUE	TRUE	FALSE	FALSE	FALSE	confirmed +CS	FALSE	TRUE	confirmed	FUNCTION: Transports nucleotide sugars from the cytosol into Golgi vesicles where glycosyltransferases function.	carbohydrate transport [GO:0008643]; galactose metabolic process [GO:0006012]; UDP-galactose transmembrane transport [GO:0072334]	sialic acid transmembrane transporter activity [GO:0015136]; UDP-galactose transmembrane transporter activity [GO:0005459]	SUBCELLULAR LOCATION: Golgi apparatus membrane; Multi-pass membrane protein.	SUBUNIT: Interacts with SLC35A3. {ECO:0000269|PubMed:23089177}.	X	48903180	48911958	p11.23	0.71792	0.559	-0.29672	2.4957	8.4845
HGNC:11047	SLC6A14	solute carrier family 6 member 14	Approved			Xq23	gene with protein product	protein-coding gene	ENSG00000268104	11254	ENSG00000268104	Q9UN76	MGI:1890216	RGD:1561810	X	300444	FALSE							FALSE	FALSE	FALSE	FALSE	FALSE	FALSE	FALSE	FALSE	no disorder	FALSE		no disorder	FUNCTION: Mediates the uptake of a broad range of neutral and cationic amino acids (with the exception of proline) in a Na(+)/Cl(-)-dependent manner. {ECO:0000269|PubMed:10446133}.	alanine transport [GO:0032328]; amino acid import across plasma membrane [GO:0089718]; amino acid transmembrane transport [GO:0003333]; amino acid transport [GO:0006865]; response to toxic substance [GO:0009636]	alanine transmembrane transporter activity [GO:0022858]; amino acid transmembrane transporter activity [GO:0015171]; symporter activity [GO:0015293]	SUBCELLULAR LOCATION: Membrane; Multi-pass membrane protein.		X	116436606	116461458	q23	0.56419	0.433	-0.71049	1.2816	24.288
HGNC:11055	SLC6A8	solute carrier family 6 member 8	Approved		CRTR, CT1	Xq28	gene with protein product	protein-coding gene	ENSG00000130821	6535	ENSG00000130821	P48029	MGI:2147834	RGD:619711	X	300036	TRUE	Cerebral creatine deficiency syndrome 1	300352	X-linked recessive				TRUE	TRUE	TRUE	TRUE	TRUE	TRUE	TRUE	FALSE	confirmed +CS	FALSE	TRUE	confirmed	FUNCTION: Required for the uptake of creatine in muscles and brain.	creatine metabolic process [GO:0006600]; creatine transmembrane transport [GO:0015881]; muscle contraction [GO:0006936]; neurotransmitter transport [GO:0006836]; nitrogen compound transport [GO:0071705]	creatine:sodium symporter activity [GO:0005309]; creatine transmembrane transporter activity [GO:0005308]	SUBCELLULAR LOCATION: Membrane; Multi-pass membrane protein.		X	153687926	153696588	q28	0.99778	0.213	-1.1651	3.0483	22.289
HGNC:11061	SLC7A3	solute carrier family 7 member 3	Approved		CAT-3, ATRC3, FLJ14541	Xq13.1	gene with protein product	protein-coding gene	ENSG00000165349	84889	ENSG00000165349	Q8WY07	MGI:1100521	RGD:68342	X	300443	FALSE							FALSE	FALSE	FALSE	FALSE	FALSE	FALSE	FALSE	FALSE	no disorder	FALSE		no disorder	FUNCTION: Mediates the uptake of the cationic amino acids arginine, lysine and ornithine in a sodium-independent manner. {ECO:0000269|PubMed:11591158}.	amino acid transport [GO:0006865]; L-arginine import across plasma membrane [GO:0097638]; L-lysine import across plasma membrane [GO:0097639]; L-ornithine import across plasma membrane [GO:0097640]; L-ornithine transmembrane transport [GO:1903352]; transport across blood-brain barrier [GO:0150104]	amino acid transmembrane transporter activity [GO:0015171]; arginine transmembrane transporter activity [GO:0015181]; L-arginine transmembrane transporter activity [GO:0061459]; L-lysine transmembrane transporter activity [GO:0015189]; L-ornithine transmembrane transporter activity [GO:0000064]	SUBCELLULAR LOCATION: Cell membrane; Multi-pass membrane protein.		X	70925579	70931125	q13.1	0.99614	0.182	-0.35459	1.9016	16.398
HGNC:11079	SLC9A6	solute carrier family 9 member A6	Approved		NHE6, KIAA0267	Xq26.3	gene with protein product	protein-coding gene	ENSG00000198689	10479	ENSG00000198689	Q92581	MGI:2443511	RGD:1563582	X	300231	TRUE	Mental retardation, X-linked syndromic, Christianson type	300243	X-linked dominant				TRUE	TRUE	TRUE	TRUE	TRUE	TRUE	FALSE	TRUE	confirmed +CS	FALSE	TRUE	confirmed	FUNCTION: Electroneutral exchange of protons for Na(+) and K(+) across the early and recycling endosome membranes. Contributes to calcium homeostasis.	axon extension [GO:0048675]; brain-derived neurotrophic factor receptor signaling pathway [GO:0031547]; dendrite extension [GO:0097484]; dendritic spine development [GO:0060996]; ion transport [GO:0006811]; neuron projection morphogenesis [GO:0048812]; potassium ion transmembrane transport [GO:0071805]; regulation of intracellular pH [GO:0051453]; regulation of neurotrophin TRK receptor signaling…	potassium:proton antiporter activity [GO:0015386]; sodium:proton antiporter activity [GO:0015385]	SUBCELLULAR LOCATION: Endosome membrane {ECO:0000269|PubMed:11940519}; Multi-pass membrane protein {ECO:0000269|PubMed:11940519}. Note=Is present in the recycling compartments including early and recycling endosomes, and only appears transiently on the plasma membrane.; SUBCELLULAR LOCATION: [Isoform 2]: Recycling endosome membrane {ECO:0000269|PubMed:30296617}; Multi-pass membrane protein {ECO:0…	SUBUNIT: Homodimer (in vitro). {ECO:0000269|PubMed:30296617}.	X	135973841	136047269	q26.3	0.99833	0.206	0.35852	2.9537	23.057
HGNC:11097	SMARCA1	SWI/SNF related, matrix associated, actin dependent regulator of chromatin, subfamily a, member 1	Approved	SNF2L1, SNF2L	SNF2LB, NURF140, ISWI, SWI, hSNF2L	Xq25-q26.1	gene with protein product	protein-coding gene	ENSG00000102038	6594	ENSG00000102038	P28370	MGI:1935127	RGD:1561046	X	300012	FALSE							FALSE	FALSE	FALSE	FALSE	FALSE	FALSE	FALSE	FALSE	no disorder	FALSE		no disorder	FUNCTION: Energy-transducing component of NURF (nucleosome-remodeling factor) and CERF (CECR2-containing-remodeling factor) complexes. Both complexes facilitate the perturbation of chromatin structure in an ATP-dependent manner. Potentiates neurite outgrowth. May be involved in brain development by regulating En-1 and En-2 expression. May be involved in the development of luteal cells. {ECO:00002…	ATP-dependent chromatin remodeling [GO:0043044]; brain development [GO:0007420]; chromatin remodeling [GO:0006338]; neuron differentiation [GO:0030182]; positive regulation of transcription, DNA-templated [GO:0045893]; positive regulation of transcription by RNA polymerase II [GO:0045944]	annealing helicase activity [GO:0036310]; ATP binding [GO:0005524]; DNA binding [GO:0003677]; helicase activity [GO:0004386]; nucleosome binding [GO:0031491]; transcription factor binding [GO:0008134]	SUBCELLULAR LOCATION: Nucleus.	SUBUNIT: Part of the nucleosome-remodeling factor (NURF) complex which consists of SMARCA1; BPTF; RBBP4 and RBBP7 (PubMed:14609955). Part of the CECR2-containing-remodeling factor (CERF) complex which contains CECR2 and SMARCA1 (PubMed:15640247). Interacts with PRLR (PubMed:16740656). Interacts with ERCC6 (PubMed:26030138). {ECO:0000269|PubMed:14609955, ECO:0000269|PubMed:15640247, ECO:0000269|Pu…	X	129446501	129523500	q26.1	1	0.137	0.78549	2.4397	46.036
HGNC:11111	SMC1A	structural maintenance of chromosomes 1A	Approved	SMC1L1	DXS423E, KIAA0178, SB1.8, Smcb	Xp11.22	gene with protein product	protein-coding gene	ENSG00000072501	8243	ENSG00000072501	Q14683	MGI:1344345	RGD:61991	X	300040	TRUE	Cornelia de Lange syndrome 2 // Epileptic encephalopathy, early infantile, 85, with or without midline brain defects	300590 // 301044	X-linked dominant //				TRUE	TRUE	TRUE	TRUE	TRUE	TRUE	FALSE	FALSE	confirmed +CS	FALSE		confirmed	FUNCTION: Involved in chromosome cohesion during cell cycle and in DNA repair. Central component of cohesin complex. The cohesin complex is required for the cohesion of sister chromatids after DNA replication. The cohesin complex apparently forms a large proteinaceous ring within which sister chromatids can be trapped. At anaphase, the complex is cleaved and dissociates from chromatin, allowing s…	cell division [GO:0051301]; DNA repair [GO:0006281]; meiotic cell cycle [GO:0051321]; mitotic sister chromatid cohesion [GO:0007064]; mitotic sister chromatid segregation [GO:0000070]; mitotic spindle assembly [GO:0090307]; response to DNA damage checkpoint signaling [GO:0072423]; response to radiation [GO:0009314]; sister chromatid cohesion [GO:0007062]; stem cell population maintenance [GO:0019…	ATP binding [GO:0005524]; chromatin binding [GO:0003682]; mediator complex binding [GO:0036033]; protein heterodimerization activity [GO:0046982]; RNA binding [GO:0003723]	SUBCELLULAR LOCATION: Nucleus {ECO:0000269|PubMed:12199140}. Chromosome {ECO:0000269|PubMed:12199140}. Chromosome, centromere, kinetochore {ECO:0000269|PubMed:12199140}. Note=Associates with chromatin. Before prophase it is scattered along chromosome arms. During prophase, most of cohesin complexes dissociate from chromatin probably because of phosphorylation by PLK, except at centromeres, where …	SUBUNIT: Forms a heterodimer with SMC3 in cohesin complexes (PubMed:22628566). Cohesin complexes are composed of the SMC1 (SMC1A or SMC1B) and SMC3 heterodimer attached via their SMC hinge domain, RAD21 which link them, and one STAG protein (STAG1, STAG2 or STAG3), which interacts with RAD21 (PubMed:11076961). In germ cell cohesin complexes, SMC1A is mutually exclusive with SMC1B (By similarity).…	X	53374149	53422728	p11.22	1	0.062	0.1895	6.4479	48.078
HGNC:11114	KDM5C	lysine demethylase 5C	Approved	SMCX, JARID1C, MRX13	DXS1272E, XE169	Xp11.22	gene with protein product	protein-coding gene	ENSG00000126012	8242	ENSG00000126012	P41229	MGI:99781	RGD:1560601	X	314690	TRUE	Mental retardation, X-linked, syndromic, Claes-Jensen type	300534	X-linked recessive				TRUE	TRUE	TRUE	TRUE	FALSE	FALSE	TRUE	FALSE	confirmed +CS	FALSE	TRUE	confirmed	FUNCTION: Histone demethylase that specifically demethylates 'Lys-4' of histone H3, thereby playing a central role in histone code (PubMed:28262558). Does not demethylate histone H3 'Lys-9', H3 'Lys-27', H3 'Lys-36', H3 'Lys-79' or H4 'Lys-20'. Demethylates trimethylated and dimethylated but not monomethylated H3 'Lys-4'. Participates in transcriptional repression of neuronal genes by recruiting …	chromatin remodeling [GO:0006338]; histone H3-K4 demethylation [GO:0034720]; negative regulation of transcription, DNA-templated [GO:0045892]; rhythmic process [GO:0048511]	dioxygenase activity [GO:0051213]; DNA binding [GO:0003677]; histone demethylase activity [GO:0032452]; histone demethylase activity (H3-K4 specific) [GO:0032453]; histone demethylase activity (H3-trimethyl-K4 specific) [GO:0034647]; zinc ion binding [GO:0008270]	SUBCELLULAR LOCATION: Nucleus {ECO:0000255|PROSITE-ProRule:PRU00355, ECO:0000255|PROSITE-ProRule:PRU00537, ECO:0000269|PubMed:17468742}.	SUBUNIT: Part of two distinct complexes, one containing E2F6, and the other containing REST. {ECO:0000269|PubMed:17468742}.	X	53191321	53225422	p11.22	1	0.166	-0.58207	5.1452	55.095
HGNC:11122	SMPX	small muscle protein X-linked	Approved	DFN6	DFNX4, Chisel, Csl	Xp22.12	gene with protein product	protein-coding gene	ENSG00000091482	23676	ENSG00000091482	Q9UHP9	MGI:1913356	RGD:69233	X	300226	TRUE	Deafness, X-linked 4	300066	X-linked dominant				TRUE	FALSE	FALSE	FALSE	FALSE	FALSE	FALSE	FALSE	confirmed +CS	FALSE	TRUE	confirmed	FUNCTION: Plays a role in the regulatory network through which muscle cells coordinate their structural and functional states during growth, adaptation, and repair. {ECO:0000250}.	striated muscle contraction [GO:0006941]				X	21705978	21758116	p22.12	0.62317	0.951	-1.4735	-0.041672	3.1083
HGNC:11123	SMS	spermine synthase	Approved	SRS	SPMSY, SpS, MRSR	Xp22.11	gene with protein product	protein-coding gene	ENSG00000102172	6611	ENSG00000102172	P52788	MGI:109490, MGI:3705601	RGD:1564826	X	300105	TRUE	Mental retardation, X-linked, Snyder-Robinson type	309583	X-linked recessive				TRUE	TRUE	TRUE	TRUE	FALSE	FALSE	FALSE	FALSE	confirmed +CS	FALSE	TRUE	confirmed	FUNCTION: Catalyzes the production of spermine from spermidine and decarboxylated S-adenosylmethionine (dcSAM).	methionine metabolic process [GO:0006555]; polyamine metabolic process [GO:0006595]; spermine biosynthetic process [GO:0006597]	spermine synthase activity [GO:0016768]		SUBUNIT: Homodimer. Dimerization is mediated through the N-terminal domain and seems to be required for activity as deletion of the N-terminal domain causes complete loss of activity. {ECO:0000269|PubMed:18367445}.	X	21940709	21994837	p22.11	0.97297	0.305	-0.28884	2.3162	15.542
HGNC:1113	BRS3	bombesin receptor subtype 3	Approved		BB3, BB3R, BBR3	Xq26.3	gene with protein product	protein-coding gene	ENSG00000102239	680	ENSG00000102239	P32247	MGI:1100501	RGD:628645	X	300107	FALSE							FALSE	FALSE	FALSE	FALSE	FALSE	FALSE	FALSE	FALSE	no disorder	FALSE		no disorder	FUNCTION: Role in sperm cell division, maturation, or function. This receptor mediates its action by association with G proteins that activate a phosphatidylinositol-calcium second messenger system.	adult feeding behavior [GO:0008343]; glucose metabolic process [GO:0006006]; G protein-coupled receptor signaling pathway [GO:0007186]; regulation of blood pressure [GO:0008217]	bombesin receptor activity [GO:0004946]; G protein-coupled receptor activity [GO:0004930]	SUBCELLULAR LOCATION: Cell membrane; Multi-pass membrane protein.	SUBUNIT: Interacts with C6orf89. {ECO:0000269|PubMed:21857995}.	X	136487947	136493780	q26.3	0.94849	0.32	-0.27446	0.93894	9.3475
HGNC:11199	SOX3	SRY-box transcription factor 3	Approved	PHP		Xq27.1	gene with protein product	protein-coding gene	ENSG00000134595	6658	ENSG00000134595	P41225	MGI:98365	RGD:1591839	X	313430	TRUE	Mental retardation, X-linked, with isolated growth hormone deficiency // Panhypopituitarism, X-linked	300123 // 312000	// X-linked				TRUE	FALSE	FALSE	FALSE	FALSE	FALSE	FALSE	FALSE	confirmed +CS	FALSE		confirmed	FUNCTION: Transcription factor required during the formation of the hypothalamo-pituitary axis. May function as a switch in neuronal development. Keeps neural cells undifferentiated by counteracting the activity of proneural proteins and suppresses neuronal differentiation. Required also within the pharyngeal epithelia for craniofacial morphogenesis. Controls a genetic switch in male development.…	anatomical structure morphogenesis [GO:0009653]; cell differentiation [GO:0030154]; central nervous system development [GO:0007417]; face development [GO:0060324]; hypothalamus development [GO:0021854]; negative regulation of neuron differentiation [GO:0045665]; negative regulation of transcription by RNA polymerase II [GO:0000122]; pituitary gland development [GO:0021983]; positive regulation of…	DNA binding [GO:0003677]; DNA-binding transcription factor activity, RNA polymerase II-specific [GO:0000981]; RNA polymerase II cis-regulatory region sequence-specific DNA binding [GO:0000978]; sequence-specific double-stranded DNA binding [GO:1990837]	SUBCELLULAR LOCATION: Nucleus.	SUBUNIT: Interacts with SOX2 and FGFR1. {ECO:0000250}.	X	140502985	140505069	q27.1	0.44948	0.855	1.1074	2.2112	5.5441
HGNC:11218	SPANXA1	sperm protein associated with the nucleus, X-linked, family member A1	Approved	SPANX	NAP-X, SPAN-Xa, SPAN-Xb, CT11.1	Xq27.2	gene with protein product	protein-coding gene	ENSG00000198021	30014	ENSG00000198021	Q9NS26			X	300305	FALSE							FALSE	FALSE	FALSE	FALSE	FALSE	FALSE	FALSE	FALSE	no disorder	FALSE		no disorder		spermatogenesis [GO:0007283]		SUBCELLULAR LOCATION: Cytoplasm {ECO:0000269|PubMed:10906052}. Nucleus {ECO:0000269|PubMed:10906052}. Note=Associated with nuclear craters.		X	141583674	141585011	q27.2
HGNC:11271	SPRY3	sprouty RTK signaling antagonist 3	Approved		HSPRY3	Xq28 and Yq12	gene with protein product	protein-coding gene	ENSG00000168939	10251	ENSG00000168939	O43610	MGI:1345188	RGD:1562172	X	300531	FALSE							FALSE	FALSE	FALSE	FALSE	FALSE	FALSE	FALSE	FALSE	no disorder	TRUE		no disorder	FUNCTION: May function as an antagonist of fibroblast growth factor (FGF) pathways and may negatively modulate respiratory organogenesis.	animal organ development [GO:0048513]; axon development [GO:0061564]; multicellular organism development [GO:0007275]; negative regulation of fibroblast growth factor receptor signaling pathway [GO:0040037]; negative regulation of MAP kinase activity [GO:0043407]; negative regulation of Ras protein signal transduction [GO:0046580]		SUBCELLULAR LOCATION: Cytoplasm. Membrane; Peripheral membrane protein. Note=Found in the cytoplasm in unstimulated cells but is translocated to the membrane ruffles in cells stimulated with EGF (epidermal growth factor).		X	155612572	155782459	q28	0.0038066	1.154	-0.30606	0.019847	9.099
HGNC:11309	SRPX	sushi repeat containing protein X-linked	Approved		ETX1	Xp11.4	gene with protein product	protein-coding gene	ENSG00000101955	8406	ENSG00000101955	P78539	MGI:1858306	RGD:70950	X	300187	FALSE							FALSE	FALSE	FALSE	FALSE	FALSE	FALSE	FALSE	FALSE	no disorder	FALSE		no disorder	FUNCTION: May be involved in phagocytosis during disk shedding, cell adhesion to cells other than the pigment epithelium or signal transduction.	autophagy [GO:0006914]; cell adhesion [GO:0007155]; negative regulation of cell proliferation involved in contact inhibition [GO:0060244]; phagolysosome assembly [GO:0001845]; positive regulation of extrinsic apoptotic signaling pathway in absence of ligand [GO:2001241]; response to endoplasmic reticulum stress [GO:0034976]		SUBCELLULAR LOCATION: Cell surface {ECO:0000305}. Note=Possibly surface of photoreceptor cell.		X	38149336	38220924	p11.4	0.0030756	0.774	-0.16782	-0.61721	16.986
HGNC:11326	SSR4	signal sequence receptor subunit 4	Approved		TRAPD	Xq28	gene with protein product	protein-coding gene	ENSG00000180879	6748	ENSG00000180879	P51571	MGI:1099464	RGD:62034	X	300090	TRUE	Congenital disorder of glycosylation, type Iy	300934	X-linked recessive				TRUE	TRUE	TRUE	TRUE	TRUE	FALSE	FALSE	FALSE	confirmed +CS	FALSE	TRUE	confirmed	FUNCTION: TRAP proteins are part of a complex whose function is to bind calcium to the ER membrane and thereby regulate the retention of ER resident proteins.			SUBCELLULAR LOCATION: Endoplasmic reticulum membrane; Single-pass type I membrane protein.	SUBUNIT: Heterotetramer of TRAP-alpha, TRAP-beta, TRAP-delta and TRAP-gamma.	X	153793516	153798499	q28	0.87499	0.441	-1.1828	0.90192	6.784
HGNC:1133	BTK	Bruton tyrosine kinase	Approved	AGMX1, IMD1	ATK, XLA, PSCTK1	Xq22.1	gene with protein product	protein-coding gene	ENSG00000010671	695	ENSG00000010671	Q06187	MGI:88216	RGD:1359683	X	300300	TRUE	Agammaglobulinemia, X-linked 1 // Isolated growth hormone deficiency, type III, with agammaglobulinemia	300755 // 307200	X-linked recessive // X-linked recessive				TRUE	TRUE	FALSE	FALSE	FALSE	TRUE	FALSE	FALSE	confirmed +CS	FALSE		confirmed	FUNCTION: Non-receptor tyrosine kinase indispensable for B lymphocyte development, differentiation and signaling. Binding of antigen to the B-cell antigen receptor (BCR) triggers signaling that ultimately leads to B-cell activation. After BCR engagement and activation at the plasma membrane, phosphorylates PLCG2 at several sites, igniting the downstream signaling pathway through calcium mobilizat…	adaptive immune response [GO:0002250]; apoptotic signaling pathway [GO:0097190]; B cell activation [GO:0042113]; B cell affinity maturation [GO:0002344]; B cell receptor signaling pathway [GO:0050853]; calcium-mediated signaling [GO:0019722]; cell maturation [GO:0048469]; cellular response to interleukin-7 [GO:0098761]; cellular response to molecule of fungal origin [GO:0071226]; cellular respons…	ATP binding [GO:0005524]; identical protein binding [GO:0042802]; metal ion binding [GO:0046872]; non-membrane spanning protein tyrosine kinase activity [GO:0004715]; phosphatidylinositol-3,4,5-trisphosphate binding [GO:0005547]; protein tyrosine kinase activity [GO:0004713]	SUBCELLULAR LOCATION: Cytoplasm. Cell membrane; Peripheral membrane protein. Nucleus. Note=In steady state, BTK is predominantly cytosolic. Following B-cell receptor (BCR) engagement by antigen, translocates to the plasma membrane through its PH domain. Plasma membrane localization is a critical step in the activation of BTK. A fraction of BTK also shuttles between the nucleus and the cytoplasm, …	SUBUNIT: Binds GTF2I through the PH domain. Interacts with SH3BP5 via the SH3 domain. Interacts with IBTK via its PH domain. Interacts with ARID3A, CAV1, FASLG, PIN1, TLR8 and TLR9. {ECO:0000269|PubMed:10196129, ECO:0000269|PubMed:10339589, ECO:0000269|PubMed:11577348, ECO:0000269|PubMed:11751885, ECO:0000269|PubMed:16644721, ECO:0000269|PubMed:16738337, ECO:0000269|PubMed:17932028, ECO:0000269|P…	X	101349447	101390796	q22.1	0.99996	0.103	1.3351	4.0394	28.976
HGNC:11335	SSX1	SSX family member 1	Approved		CT5.1	Xp11.23	gene with protein product	protein-coding gene	ENSG00000126752	6756	ENSG00000126752	Q16384			X	312820	TRUE				?Sarcoma, synovial	300813		FALSE	FALSE	FALSE	FALSE	FALSE	FALSE	FALSE	FALSE	PMT -CS	FALSE		PMT	FUNCTION: Could act as a modulator of transcription.		DNA-binding transcription factor activity [GO:0003700]; nucleic acid binding [GO:0003676]			X	48255317	48267444	p11.23	3.6857e-45	1.996	-0.56674	-4.3737	6.921
HGNC:11336	SSX2	SSX family member 2	Approved	SSX	HOM-MEL-40, HD21, MGC3884, MGC15364, MGC119055, CT5.2a	Xp11.22	gene with protein product	protein-coding gene	ENSG00000241476	6757	ENSG00000241476	Q16385			X	300192	TRUE				?Sarcoma, synovial	300813		FALSE	FALSE	FALSE	FALSE	FALSE	FALSE	FALSE	FALSE	PMT -CS	FALSE		PMT	FUNCTION: Could act as a modulator of transcription.	regulation of transcription, DNA-templated [GO:0006355]	nucleic acid binding [GO:0003676]	SUBCELLULAR LOCATION: Nucleus.	SUBUNIT: Interacts via its N-terminal region with RAB3IP and SSX2IP. {ECO:0000269|PubMed:12007189}.	X	52696896	52707189	p11.22
HGNC:11337	SSX3	SSX family member 3	Approved		CT5.3	Xp11.23	gene with protein product	protein-coding gene	ENSG00000165584	10214	ENSG00000165584	Q99909			X	300325	FALSE							FALSE	FALSE	FALSE	FALSE	FALSE	FALSE	FALSE	FALSE	no disorder	FALSE		no disorder	FUNCTION: Could act as a modulator of transcription.	regulation of transcription, DNA-templated [GO:0006355]	nucleic acid binding [GO:0003676]		SUBUNIT: Interacts with SSX2IP. {ECO:0000269|PubMed:12007189}.	X	48346427	48356707	p11.23	0.009026	1.278	-1.5913	-0.48413	7.1296
HGNC:11338	SSX4	SSX family member 4	Approved		CT5.4	Xp11.23	gene with protein product	protein-coding gene	ENSG00000268009	6759	ENSG00000268009	O60224	MGI:2446771		X	300326	FALSE							FALSE	FALSE	FALSE	FALSE	FALSE	FALSE	FALSE	FALSE	no disorder	FALSE		no disorder	FUNCTION: Could act as a modulator of transcription.	regulation of transcription, DNA-templated [GO:0006355]	nucleic acid binding [GO:0003676]			X	48383516	48393347	p11.23	0.5203	1.299	0.68438	-0.41657	2.1198
HGNC:11339	SSX5	SSX family member 5	Approved			Xp11.23	gene with protein product	protein-coding gene	ENSG00000165583	6758	ENSG00000165583	O60225			X	300327	FALSE							FALSE	FALSE	FALSE	FALSE	FALSE	FALSE	FALSE	FALSE	no disorder	FALSE		no disorder	FUNCTION: Could act as a modulator of transcription.	regulation of transcription, DNA-templated [GO:0006355]	nucleic acid binding [GO:0003676]			X	48186220	48196763	p11.23	1.0514e-08	1.851	-3.1955	-1.3052	8.8362
HGNC:11355	STAG2	stromal antigen 2	Approved		SA-2, SCC3B, SA2	Xq25	gene with protein product	protein-coding gene	ENSG00000101972	10735	ENSG00000101972	Q8N3U4	MGI:1098583	RGD:1562042	X	300826	TRUE	Holoprosencephaly 13, X-linked // Mullegama-Klein-Martinez syndrome	301043 // 301022	X-linked dominant, X-linked recessive // X-linked				TRUE	TRUE	TRUE	FALSE	TRUE	TRUE	FALSE	FALSE	confirmed +CS	FALSE		confirmed	FUNCTION: Component of cohesin complex, a complex required for the cohesion of sister chromatids after DNA replication. The cohesin complex apparently forms a large proteinaceous ring within which sister chromatids can be trapped. At anaphase, the complex is cleaved and dissociates from chromatin, allowing sister chromatids to segregate. The cohesin complex may also play a role in spindle pole as…	cell division [GO:0051301]; meiotic cell cycle [GO:0051321]; mitotic spindle assembly [GO:0090307]; sister chromatid cohesion [GO:0007062]	chromatin binding [GO:0003682]	SUBCELLULAR LOCATION: Nucleus. Chromosome. Chromosome, centromere. Note=Associates with chromatin. Before prophase it is scattered along chromosome arms. During prophase, most of cohesin complexes dissociate from chromatin probably because of phosphorylation by PLK1, except at centromeres, where cohesin complexes remain. At anaphase, the RAD21 subunit of cohesin is cleaved, leading to the dissoci…	SUBUNIT: Interacts directly with RAD21 in cohesin complex. Cohesin complexes are composed of a heterodimer between a SMC1 protein (SMC1A or SMC1B) and SMC3, which are attached via their hinge domain, and RAD21 which link them at their heads, and one STAG protein (STAG1, STAG2 or STAG3). In cohesin complexes, STAG2 is mutually exclusive with STAG1 and STAG3. {ECO:0000269|PubMed:11076961}.	X	123960212	124422664	q25	1	0.09	-0.36861	4.938	52.845
HGNC:11402	SRPK3	SRSF protein kinase 3	Approved	STK23	MSSK1	Xq28	gene with protein product	protein-coding gene	ENSG00000184343	26576	ENSG00000184343	Q9UPE1	MGI:1891338	RGD:727856	X	301002	FALSE							FALSE	FALSE	FALSE	FALSE	FALSE	FALSE	FALSE	FALSE	no disorder	FALSE		no disorder	FUNCTION: Serine/arginine-rich protein-specific kinase which specifically phosphorylates its substrates at serine residues located in regions rich in arginine/serine dipeptides, known as RS domains. Phosphorylates the SR splicing factor SRSF1 and the lamin-B receptor (LBR) in vitro. Required for normal muscle development (By similarity). {ECO:0000250}.	cell differentiation [GO:0030154]; intracellular signal transduction [GO:0035556]; muscle tissue development [GO:0060537]; regulation of gene expression [GO:0010468]; regulation of mRNA processing [GO:0050684]; skeletal muscle tissue development [GO:0007519]; spliceosomal complex assembly [GO:0000245]	ATP binding [GO:0005524]; MAP kinase activity [GO:0004707]			X	153776412	153785732	q28	0.29235	0.495	-3.2284	0.030709	21.234
HGNC:11411	CDKL5	cyclin dependent kinase like 5	Approved	STK9	EIEE2, CFAP247	Xp22.13	gene with protein product	protein-coding gene	ENSG00000008086	6792	ENSG00000008086	O76039	MGI:1278336	RGD:2324133	X	300203	TRUE	Developmental and epileptic encephalopathy 2	300672	X-linked dominant				TRUE	TRUE	TRUE	TRUE	TRUE	TRUE	FALSE	FALSE	confirmed +CS	FALSE	TRUE	confirmed	FUNCTION: Mediates phosphorylation of MECP2 (PubMed:15917271, PubMed:16935860). May regulate ciliogenesis (PubMed:29420175). {ECO:0000269|PubMed:15917271, ECO:0000269|PubMed:16935860, ECO:0000269|PubMed:29420175}.	neuron migration [GO:0001764]; positive regulation of axon extension [GO:0045773]; positive regulation of dendrite morphogenesis [GO:0050775]; positive regulation of dendritic spine development [GO:0060999]; positive regulation of GTPase activity [GO:0043547]; protein autophosphorylation [GO:0046777]; protein phosphorylation [GO:0006468]; regulation of cilium assembly [GO:1902017]; regulation of …	ATP binding [GO:0005524]; cyclin-dependent protein serine/threonine kinase activity [GO:0004693]; kinase activity [GO:0016301]; protein kinase activity [GO:0004672]; protein serine/threonine kinase activity [GO:0004674]; Rac GTPase binding [GO:0048365]	SUBCELLULAR LOCATION: Nucleus {ECO:0000269|PubMed:16935860}. Cytoplasm, cytoskeleton, cilium basal body {ECO:0000269|PubMed:29420175}. Cytoplasm, cytoskeleton, microtubule organizing center, centrosome {ECO:0000269|PubMed:29420175}.	SUBUNIT: Interacts with MECP2. {ECO:0000269|PubMed:15917271}.	X	18425583	18653629	p22.13	0.99932	0.226	-0.49763	2.7357	34.287
HGNC:11425	STS	steroid sulfatase	Approved	ARSC1	ARSC	Xp22.31	gene with protein product	protein-coding gene	ENSG00000101846	412	ENSG00000101846	P08842		RGD:3783	X	300747	TRUE	Ichthyosis, X-linked	308100	X-linked recessive				TRUE	FALSE	FALSE	FALSE	FALSE	FALSE	FALSE	FALSE	confirmed +CS	FALSE	TRUE	confirmed	FUNCTION: Catalyzes the conversion of sulfated steroid precursors, such as dehydroepiandrosterone sulfate (DHEA-S) and estrone sulfate to the free steroid. {ECO:0000269|PubMed:10844566, ECO:0000269|PubMed:23466819, ECO:0000269|PubMed:9252398}.	epidermis development [GO:0008544]; female pregnancy [GO:0007565]; glycosphingolipid metabolic process [GO:0006687]; steroid catabolic process [GO:0006706]	arylsulfatase activity [GO:0004065]; metal ion binding [GO:0046872]; steryl-sulfatase activity [GO:0004773]; sulfuric ester hydrolase activity [GO:0008484]	SUBCELLULAR LOCATION: Cytoplasmic vesicle, secretory vesicle, microneme membrane {ECO:0000269|PubMed:2668275}; Multi-pass membrane protein. Endoplasmic reticulum membrane {ECO:0000269|PubMed:2668275}; Multi-pass membrane protein.	SUBUNIT: Homodimer. {ECO:0000269|PubMed:12657638}.	X	7147237	7804358	p22.31	0.80886	0.442	-0.8272	1.0869	14.229
HGNC:11479	SUV39H1	suppressor of variegation 3-9 homolog 1	Approved	SUV39H	KMT1A	Xp11.23	gene with protein product	protein-coding gene	ENSG00000101945	6839	ENSG00000101945	O43463	MGI:1099440	RGD:1565692	X	300254	FALSE							FALSE	FALSE	FALSE	FALSE	FALSE	FALSE	FALSE	FALSE	no disorder	FALSE		no disorder	FUNCTION: Histone methyltransferase that specifically trimethylates 'Lys-9' of histone H3 using monomethylated H3 'Lys-9' as substrate. Also weakly methylates histone H1 (in vitro). H3 'Lys-9' trimethylation represents a specific tag for epigenetic transcriptional repression by recruiting HP1 (CBX1, CBX3 and/or CBX5) proteins to methylated histones. Mainly functions in heterochromatin regions, th…	cell cycle [GO:0007049]; cell differentiation [GO:0030154]; cellular response to DNA damage stimulus [GO:0006974]; cellular response to hypoxia [GO:0071456]; chromatin organization [GO:0006325]; histone H3-K9 dimethylation [GO:0036123]; histone H3-K9 trimethylation [GO:0036124]; histone lysine methylation [GO:0034968]; negative regulation of circadian rhythm [GO:0042754]; negative regulation of t…	chromatin binding [GO:0003682]; histone-lysine N-methyltransferase activity [GO:0018024]; histone methyltransferase activity [GO:0042054]; histone methyltransferase activity (H3-K9 specific) [GO:0046974]; protein N-terminus binding [GO:0047485]; S-adenosylmethionine-dependent methyltransferase activity [GO:0008757]; transcription regulatory region sequence-specific DNA binding [GO:0000976]; zinc …	SUBCELLULAR LOCATION: Nucleus. Nucleus lamina. Nucleus, nucleoplasm. Chromosome, centromere. Note=Associates with centromeric constitutive heterochromatin.	SUBUNIT: Interacts with H3 and H4 histones. Interacts with GFI1B, DNMT3B, CBX1, CBX4, CCAR2, MBD1, RUNX1, RUNX3, MYOD1, SMAD5 and RB1. Interacts with SBF1 through the SET domain. Interacts with HDAC1 and HDAC2 through the N-terminus and associates with the core histone deacetylase complex composed of HDAC1, HDAC2, RBBP4 and RBBP7. Component of the eNoSC complex, composed of SIRT1, SUV39H1 and RRP…	X	48695554	48709016	p11.23	0.98957	0.218	0.6424	3.4884	13.725
HGNC:11486	VAMP7	vesicle associated membrane protein 7	Approved	SYBL1	VAMP-7, TI-VAMP	Xq28 and Yq12	gene with protein product	protein-coding gene	ENSG00000124333	6845	ENSG00000124333	P51809	MGI:1096399	RGD:621558	X	300053	FALSE							FALSE	FALSE	FALSE	FALSE	FALSE	FALSE	FALSE	FALSE	no disorder	TRUE		no disorder	FUNCTION: Involved in the targeting and/or fusion of transport vesicles to their target membrane during transport of proteins from the early endosome to the lysosome. Required for heterotypic fusion of late endosomes with lysosomes and homotypic lysosomal fusion. Required for calcium regulated lysosomal exocytosis. Involved in the export of chylomicrons from the endoplasmic reticulum to the cis G…	calcium-ion regulated exocytosis [GO:0017156]; endoplasmic reticulum to Golgi vesicle-mediated transport [GO:0006888]; endosome to lysosome transport [GO:0008333]; eosinophil degranulation [GO:0043308]; exocytosis [GO:0006887]; Golgi to plasma membrane protein transport [GO:0043001]; membrane organization [GO:0061024]; natural killer cell degranulation [GO:0043320]; neutrophil degranulation [GO:0…	SNAP receptor activity [GO:0005484]; SNARE binding [GO:0000149]; syntaxin binding [GO:0019905]	SUBCELLULAR LOCATION: Cytoplasmic vesicle, secretory vesicle membrane {ECO:0000250}; Single-pass type IV membrane protein {ECO:0000250}. Golgi apparatus, trans-Golgi network membrane {ECO:0000250}; Single-pass type IV membrane protein {ECO:0000250}. Late endosome membrane {ECO:0000250}; Single-pass type IV membrane protein {ECO:0000250}. Lysosome membrane {ECO:0000269|PubMed:17897319}; Single-pas…	SUBUNIT: Component of the SNARE complex composed of STX4, SNAP23 and VAMP7 that binds SYT7 during lysosomal exocytosis. Component of the SNARE complex composed of STX7, STX8, VAMP7 and VTI1B that is required for heterotypic fusion of late endosomes with lysosomes. May interact with STX17 (By similarity). Interacts with PICALM (PubMed:23741335). Interacts with RAB21 (PubMed:25648148). {ECO:0000250…	X	155881345	155943769	q28	0.013777	0.858	0.15789	0.65631	12.254
HGNC:11494	SYN1	synapsin I	Approved	MRX50		Xp11.3-p11.23	gene with protein product	protein-coding gene	ENSG00000008056	6853	ENSG00000008056	P17600	MGI:98460	RGD:3797	X	313440	TRUE	Epilepsy, X-linked, with variable learning disabilities and behavior disorders	300491	X-linked dominant, X-linked recessive				TRUE	TRUE	FALSE	TRUE	FALSE	FALSE	FALSE	FALSE	confirmed +CS	FALSE	TRUE	confirmed	FUNCTION: Neuronal phosphoprotein that coats synaptic vesicles, binds to the cytoskeleton, and is believed to function in the regulation of neurotransmitter release. The complex formed with NOS1 and CAPON proteins is necessary for specific nitric-oxid functions at a presynaptic level.	chemical synaptic transmission [GO:0007268]; neuron development [GO:0048666]; neurotransmitter secretion [GO:0007269]; regulation of neurotransmitter secretion [GO:0046928]; regulation of synaptic vesicle exocytosis [GO:2000300]; synapse organization [GO:0050808]; synaptic vesicle clustering [GO:0097091]	actin binding [GO:0003779]; ATP binding [GO:0005524]; calcium-dependent protein binding [GO:0048306]; identical protein binding [GO:0042802]; protein kinase binding [GO:0019901]; transporter activity [GO:0005215]	SUBCELLULAR LOCATION: Cell junction, synapse. Golgi apparatus {ECO:0000250}.	SUBUNIT: Homodimer. Interacts with CAPON. Forms a ternary complex with NOS1. Isoform Ib interacts with PRNP (By similarity). {ECO:0000250}.	X	47571901	47619857	p11.23	0.99216	0.251	1.4353	2.9674	18.902
HGNC:11506	SYP	synaptophysin	Approved		MRX96	Xp11.23	gene with protein product	protein-coding gene	ENSG00000102003	6855	ENSG00000102003	P08247	MGI:98467	RGD:3802	X	313475	TRUE	Mental retardation, X-linked 96	300802	X-linked recessive				TRUE	TRUE	TRUE	TRUE	FALSE	FALSE	FALSE	FALSE	confirmed +CS	FALSE		confirmed	FUNCTION: Possibly involved in structural functions as organizing other membrane components or in targeting the vesicles to the plasma membrane. Involved in the regulation of short-term and long-term synaptic plasticity (By similarity). {ECO:0000250}.	cellular response to organic substance [GO:0071310]; endocytosis [GO:0006897]; regulation of long-term neuronal synaptic plasticity [GO:0048169]; regulation of neuronal synaptic plasticity [GO:0048168]; regulation of opioid receptor signaling pathway [GO:2000474]; regulation of short-term neuronal synaptic plasticity [GO:0048172]; synaptic vesicle endocytosis [GO:0048488]; synaptic vesicle matura…	cholesterol binding [GO:0015485]; identical protein binding [GO:0042802]; protein self-association [GO:0043621]; SH2 domain binding [GO:0042169]; syntaxin-1 binding [GO:0017075]	SUBCELLULAR LOCATION: Cytoplasmic vesicle, secretory vesicle, synaptic vesicle membrane {ECO:0000269|PubMed:18662323}; Multi-pass membrane protein {ECO:0000255}. Cell junction, synapse, synaptosome {ECO:0000269|PubMed:18662323}.	SUBUNIT: Homohexamer or homotetramer. Interacts with SRCIN1 (PubMed:18662323). Interacts with VAMP2; the interaction is inhibit by interaction of VAPM2 with SEPT8 (By similarity). {ECO:0000250|UniProtKB:P07825, ECO:0000269|PubMed:18662323}.	X	49187815	49200199	p11.23	0.91549	0.385	-1.0863	1.3345	12.334
HGNC:11535	TAF1	TATA-box binding protein associated factor 1	Approved	TAF2A, BA2R, CCG1, CCGS, DYT3	NSCL2, TAFII250, KAT4, DYT3/TAF1	Xq13.1	gene with protein product	protein-coding gene	ENSG00000147133	6872	ENSG00000147133	P21675	MGI:1336878	RGD:1562050	X	313650	TRUE	Dystonia-Parkinsonism, X-linked // Mental retardation, X-linked, syndromic 33	314250 // 300966	X-linked recessive // X-linked recessive				TRUE	TRUE	TRUE	FALSE	TRUE	TRUE	TRUE	FALSE	confirmed +CS	FALSE		confirmed	FUNCTION: Largest component and core scaffold of the TFIID basal transcription factor complex (PubMed:25412659, PubMed:27007846). Contains novel N- and C-terminal Ser/Thr kinase domains which can autophosphorylate or transphosphorylate other transcription factors. Phosphorylates TP53 on 'Thr-55' which leads to MDM2-mediated degradation of TP53. Phosphorylates GTF2A1 and GTF2F1 on Ser residues. Po…	cell cycle [GO:0007049]; cellular response to ATP [GO:0071318]; cellular response to DNA damage stimulus [GO:0006974]; cellular response to UV [GO:0034644]; midbrain development [GO:0030901]; negative regulation of DNA-binding transcription factor activity [GO:0043433]; negative regulation of gene expression [GO:0010629]; negative regulation of protein autoubiquitination [GO:1905524]; negative re…	ATP binding [GO:0005524]; DNA-binding transcription factor inhibitor activity [GO:0140416]; histone acetyltransferase activity [GO:0004402]; kinase activity [GO:0016301]; lysine-acetylated histone binding [GO:0070577]; nuclear hormone receptor binding [GO:0035257]; p53 binding [GO:0002039]; protein heterodimerization activity [GO:0046982]; protein kinase activity [GO:0004672]; protein serine/thre…	SUBCELLULAR LOCATION: Nucleus {ECO:0000269|PubMed:2038334, ECO:0000269|PubMed:27007846}.	SUBUNIT: TAF1 is the largest component of transcription factor TFIID that is composed of TBP and a variety of TBP-associated factors (PubMed:7680771). TAF1, when part of the TFIID complex, interacts with C-terminus of TP53 (PubMed:15053879). Part of a TFIID-containing RNA polymerase II pre-initiation complex that is composed of TBP and at least GTF2A1, GTF2A2, GTF2E1, GTF2E2, GTF2F1, GTF2H2, GTF2…	X	71366264	71532374	q13.1	1	0.043	-1.0712	5.486	68.906
HGNC:11548	TAF7L	TATA-box binding protein associated factor 7 like	Approved	TAF2Q	CT40	Xq22.1	gene with protein product	protein-coding gene	ENSG00000102387	54457	ENSG00000102387	Q5H9L4	MGI:1921719	RGD:1564898	X	300314	FALSE							FALSE	FALSE	FALSE	FALSE	FALSE	FALSE	FALSE	FALSE	no disorder	FALSE		no disorder	FUNCTION: Probably functions as a spermatogenesis-specific component of the DNA-binding general transcription factor complex TFIID, a multimeric protein complex that plays a central role in mediating promoter responses to various activators and repressors. May play a role in spermatogenesis (By similarity). {ECO:0000250}.	cell differentiation [GO:0030154]; multicellular organism development [GO:0007275]; regulation of transcription by RNA polymerase II [GO:0006357]; RNA polymerase II preinitiation complex assembly [GO:0051123]; spermatogenesis [GO:0007283]	histone acetyltransferase binding [GO:0035035]; transcription coactivator activity [GO:0003713]; transcription factor binding [GO:0008134]; transcription regulatory region sequence-specific DNA binding [GO:0000976]	SUBCELLULAR LOCATION: Nucleus {ECO:0000250}. Cytoplasm {ECO:0000250}. Note=Cytoplasmic in spermatogonia and early spermatocytes (preleptotene, leptotene, and zygotene); translocates into the nuclei of pachytene spermatocytes and round spermatids. {ECO:0000250}.	SUBUNIT: TFIID is composed of TATA binding protein (TBP) and a number of TBP-associated factors (TAFs). TAF7L may replace TAF7 in a spermatogenesis-specific form of TFIID. Interacts with TBP; the interaction occurs in a sub-population of cells (pachytene and haploid round spermatids) and is developmentally regulated through differential intracellular localization of the two proteins. Interacts wi…	X	101268253	101293057	q22.1	0.98636	0.273	0.76027	0.14419	17.407
HGNC:11577	TAZ	tafazzin	Approved	CMD3A, EFE2, EFE	BTHS, XAP-2, G4.5, TAZ1	Xq28	gene with protein product	protein-coding gene	ENSG00000102125	6901	ENSG00000102125	Q16635	MGI:109626	RGD:1588532	X	300394	TRUE	Barth syndrome	302060	X-linked recessive				TRUE	TRUE	FALSE	FALSE	TRUE	FALSE	FALSE	FALSE	confirmed +CS	FALSE		confirmed	FUNCTION: Some isoforms may be involved in cardiolipin (CL) metabolism. {ECO:0000269|PubMed:12930833, ECO:0000269|PubMed:19164547}.	cardiac muscle contraction [GO:0060048]; cardiac muscle tissue development [GO:0048738]; cardiolipin acyl-chain remodeling [GO:0035965]; cardiolipin biosynthetic process [GO:0032049]; cristae formation [GO:0042407]; heart development [GO:0007507]; hemopoiesis [GO:0030097]; inner mitochondrial membrane organization [GO:0007007]; mitochondrial ATP synthesis coupled electron transport [GO:0042775]; …	1-acylglycerol-3-phosphate O-acyltransferase activity [GO:0003841]; 1-acylglycerophosphocholine O-acyltransferase activity [GO:0047184]; O-acyltransferase activity [GO:0008374]	SUBCELLULAR LOCATION: [Isoform 1]: Membrane; Single-pass membrane protein.; SUBCELLULAR LOCATION: [Isoform 2]: Cytoplasm {ECO:0000305}.; SUBCELLULAR LOCATION: [Isoform 3]: Membrane; Single-pass membrane protein.; SUBCELLULAR LOCATION: [Isoform 4]: Membrane; Single-pass membrane protein.; SUBCELLULAR LOCATION: [Isoform 5]: Membrane; Single-pass membrane protein.; SUBCELLULAR LOCATION: [Isoform 6]:…		X	154411524	154421726	q28	0.72591	0.485	0.9293	2.2089	12.979
HGNC:11583	SERPINA7	serpin family A member 7	Approved	TBG		Xq22.3	gene with protein product	protein-coding gene	ENSG00000123561	6906	ENSG00000123561	P05543	MGI:3041197	RGD:619833	X	314200	TRUE				[Thyroxine-binding globulin QTL]	300932	X-linked	TRUE	FALSE	FALSE	FALSE	FALSE	FALSE	FALSE	FALSE	PMT +CS	FALSE		PMT	FUNCTION: Major thyroid hormone transport protein in serum.	negative regulation of endopeptidase activity [GO:0010951]; thyroid hormone transport [GO:0070327]	serine-type endopeptidase inhibitor activity [GO:0004867]	SUBCELLULAR LOCATION: Secreted.		X	106032435	106038727	q22.3	0.0026137	1.266	-1.9334	-0.65563	8.282
HGNC:11585	TBL1X	transducin beta like 1 X-linked	Approved	TBL1	EBI	Xp22.31-p22.2	gene with protein product	protein-coding gene	ENSG00000101849	6907	ENSG00000101849	O60907	MGI:1336172	RGD:1563868	X	300196	TRUE	Hypothyroidism, congenital, nongoitrous, 8	301033	X-linked				TRUE	TRUE	FALSE	FALSE	FALSE	FALSE	FALSE	FALSE	confirmed +CS	FALSE	TRUE	confirmed	FUNCTION: F-box-like protein involved in the recruitment of the ubiquitin/19S proteasome complex to nuclear receptor-regulated transcription units (PubMed:14980219). Plays an essential role in transcription activation mediated by nuclear receptors. Probably acts as integral component of corepressor complexes that mediates the recruitment of the 19S proteasome complex, leading to the subsequent pr…	histone deacetylation [GO:0016575]; negative regulation of transcription by RNA polymerase II [GO:0000122]; positive regulation of canonical Wnt signaling pathway [GO:0090263]; positive regulation of transcription, DNA-templated [GO:0045893]; positive regulation of transcription by RNA polymerase II [GO:0045944]; proteasome-mediated ubiquitin-dependent protein catabolic process [GO:0043161]; prot…	beta-catenin binding [GO:0008013]; histone binding [GO:0042393]; identical protein binding [GO:0042802]; protein C-terminus binding [GO:0008022]; protein domain specific binding [GO:0019904]; transcription corepressor activity [GO:0003714]; transcription factor binding [GO:0008134]; transcription regulatory region sequence-specific DNA binding [GO:0000976]	SUBCELLULAR LOCATION: Nucleus {ECO:0000250}. Note=Colocalized with MECP2 to the heterochromatin foci. {ECO:0000250|UniProtKB:Q9QXE7}.	SUBUNIT: Homotetramer; dimer of dimers (PubMed:21240272). Component of the N-Cor repressor complex, at least composed of NCOR1, NCOR2, HDAC3, TBL1X, TBL1R, CORO2A and GPS2 (PubMed:10809664, PubMed:21240272). Interacts with GPS2 (when sumoylated); leading to protect GPS2 against degradation by the proteasome (PubMed:24943844). Component of a E3 ubiquitin ligase complex containing UBE2D1, SIAH1, CA…	X	9463295	9741037	p22.31	0.97946	0.309	-0.33846	2.4787	25.112
HGNC:11600	TBX22	T-box transcription factor 22	Approved	CPX, CLPA		Xq21.1	gene with protein product	protein-coding gene	ENSG00000122145	50945	ENSG00000122145	Q9Y458	MGI:2389465	RGD:1589764	X	300307	TRUE	Cleft palate with ankyloglossia	303400	X-linked	?Abruzzo-Erickson syndrome	302905	X-linked	TRUE	FALSE	FALSE	FALSE	FALSE	FALSE	FALSE	FALSE	confirmed +CS	FALSE	TRUE	confirmed	FUNCTION: Probable transcriptional regulator involved in developmental processes. This is major determinant crucial to palatogenesis.	cell fate specification [GO:0001708]; heart looping [GO:0001947]; multicellular organism development [GO:0007275]; negative regulation of transcription, DNA-templated [GO:0045892]; negative regulation of transcription by RNA polymerase II [GO:0000122]; positive regulation of transcription by RNA polymerase II [GO:0045944]; regulation of transcription, DNA-templated [GO:0006355]	DNA binding [GO:0003677]; DNA-binding transcription activator activity, RNA polymerase II-specific [GO:0001228]; DNA-binding transcription factor activity [GO:0003700]; DNA-binding transcription factor activity, RNA polymerase II-specific [GO:0000981]; RNA polymerase II activating transcription factor binding [GO:0001102]; RNA polymerase II transcription regulatory region sequence-specific DNA bi…	SUBCELLULAR LOCATION: Nucleus {ECO:0000255|PROSITE-ProRule:PRU00201}.		X	80014753	80031774	q21.1	0.97704	0.297	-0.26597	-0.12605	15.989
HGNC:11616	TCEAL1	transcription elongation factor A like 1	Approved		p21, pp21, SIIR, P21, WEX9	Xq22.2	gene with protein product	protein-coding gene	ENSG00000172465	9338	ENSG00000172465	Q15170	MGI:2385317	RGD:1549724	X	300237	FALSE							FALSE	FALSE	FALSE	FALSE	FALSE	FALSE	FALSE	FALSE	no disorder	FALSE		no disorder	FUNCTION: May be involved in transcriptional regulation. Modulates various viral and cellular promoters in a promoter context-dependent manner. For example, transcription from the FOS promoter is increased, while Rous sarcoma virus (RSV) long terminal repeat (LTR) promoter activity is repressed. Does not bind DNA directly.		WW domain binding [GO:0050699]	SUBCELLULAR LOCATION: Nucleus.		X	103628704	103630953	q22.2	0.58578	1.067	-0.032816	1.045	2.7349
HGNC:11694	DYNLT3	dynein light chain Tctex-type 3	Approved	TCTE1L	TCTEX1L	Xp11.4	gene with protein product	protein-coding gene	ENSG00000165169	6990	ENSG00000165169	P51808	MGI:1914367	RGD:1549755	X	300302	FALSE							FALSE	FALSE	FALSE	FALSE	FALSE	FALSE	FALSE	FALSE	no disorder	FALSE		no disorder	FUNCTION: Acts as one of several non-catalytic accessory components of the cytoplasmic dynein 1 complex that are thought to be involved in linking dynein to cargos and to adapter proteins that regulate dynein function. Cytoplasmic dynein 1 acts as a motor for the intracellular retrograde motility of vesicles and organelles along microtubules. Probably binds BUB3 as part of transport cargo. Requir…	cell cycle [GO:0007049]; cell division [GO:0051301]; positive regulation of mitotic cell cycle [GO:0045931]; regulation of mitotic cell cycle [GO:0007346]	identical protein binding [GO:0042802]; motor activity [GO:0003774]	SUBCELLULAR LOCATION: Nucleus. Cytoplasm, cytoskeleton. Chromosome, centromere, kinetochore. Note=Colocalizes with BUB3 at kinetochores specifically during prometaphase.	SUBUNIT: Homodimer. The cytoplasmic dynein 1 complex consists of two catalytic heavy chains (HCs) and a number of non-catalytic subunits presented by intermediate chains (ICs), light intermediate chains (LICs) and light chains (LCs); the composition seems to vary in respect to the IC, LIC and LC composition. The heavy chain homodimer serves as a scaffold for the probable homodimeric assembly of t…	X	37836757	37847571	p11.4	0.71894	0.715	-0.72515	0.11749	4.1834
HGNC:11733	TEX11	testis expressed 11	Approved		TSGA3, TGC1, ZIP4, MZIP4, Spo22	Xp11	gene with protein product	protein-coding gene	ENSG00000120498	56159	ENSG00000120498	Q8IYF3	MGI:1933237	RGD:1560239	X	300311	TRUE	Spermatogenic failure, X-linked, 2	309120	X-linked recessive				TRUE	FALSE	FALSE	FALSE	FALSE	FALSE	FALSE	FALSE	confirmed +CS	FALSE		confirmed	FUNCTION: Regulator of crossing-over during meiosis. Involved in initiation and/or maintenance of chromosome synapsis and formation of crossovers. {ECO:0000250|UniProtKB:Q14AT2}.	chiasma assembly [GO:0051026]; fertilization [GO:0009566]; male gonad development [GO:0008584]; male meiosis chromosome segregation [GO:0007060]; meiotic gene conversion [GO:0006311]; negative regulation of apoptotic process [GO:0043066]; reciprocal meiotic recombination [GO:0007131]; resolution of meiotic recombination intermediates [GO:0000712]; synaptonemal complex assembly [GO:0007130]		SUBCELLULAR LOCATION: Chromosome {ECO:0000250|UniProtKB:Q14AT2}. Note=Forms arrays of discrete foci along synaptonemal complexes in spermatocytes and fetal oocytes. {ECO:0000250|UniProtKB:Q14AT2}.	SUBUNIT: Interacts with SYCP2. Interacts with PBXIP1; may prevent interaction between PBXIP1 and ESR2 (By similarity). Interacts with SHOC1 (PubMed:29742103). {ECO:0000250|UniProtKB:Q14AT2, ECO:0000269|PubMed:29742103}.	X	70528940	70908731	q13.1	1	0.08	-1.6877	1.814	37.057
HGNC:11735	TEX13A	testis expressed 13A	Approved			Xq22.3	gene with protein product	protein-coding gene	ENSG00000268629	56157	ENSG00000268629	Q9BXU3	MGI:1915194	RGD:2323888	X	300312	FALSE							FALSE	FALSE	FALSE	FALSE	FALSE	FALSE	FALSE	FALSE	no disorder	FALSE		no disorder			metal ion binding [GO:0046872]			X	105218929	105220694	q22.3	0.019784	1.488	-2.0222	-0.81616	5.0362
HGNC:11736	TEX13B	testis expressed 13B	Approved		TSGA5, TGC3B	Xq22.3	gene with protein product	protein-coding gene	ENSG00000170925	56156	ENSG00000170925	Q9BXU2	MGI:1890544	RGD:1587018	X	300313	FALSE							FALSE	FALSE	FALSE	FALSE	FALSE	FALSE	FALSE	FALSE	no disorder	FALSE		no disorder						X	107980864	107982370	q22.3	0.011098	1.725	-0.14797	0.53883	3.9243
HGNC:11752	TFE3	transcription factor binding to IGHM enhancer 3	Approved		TFEA, bHLHe33	Xp11.23	gene with protein product	protein-coding gene	ENSG00000068323	7030	ENSG00000068323	P19532	MGI:98511	RGD:1559642	X	314310	TRUE	Renal cell carcinoma, papillary, 1	300854					FALSE	FALSE	FALSE	FALSE	FALSE	FALSE	FALSE	FALSE	confirmed -CS	FALSE		confirmed	FUNCTION: Transcription factor that acts as a master regulator of lysosomal biogenesis and immune response (PubMed:2338243, PubMed:29146937, PubMed:30733432, PubMed:31672913). Specifically recognizes and binds E-box sequences (5'-CANNTG-3'); efficient DNA-binding requires dimerization with itself or with another MiT/TFE family member such as TFEB or MITF (By similarity). Involved in the cellular …	adaptive immune response [GO:0002250]; humoral immune response [GO:0006959]; negative regulation of cold-induced thermogenesis [GO:0120163]; positive regulation of brown fat cell differentiation [GO:0090336]; positive regulation of cell adhesion [GO:0045785]; positive regulation of transcription, DNA-templated [GO:0045893]; positive regulation of transcription by RNA polymerase II [GO:0045944]; r…	DNA-binding transcription activator activity, RNA polymerase II-specific [GO:0001228]; DNA-binding transcription factor activity [GO:0003700]; DNA-binding transcription factor activity, RNA polymerase II-specific [GO:0000981]; protein dimerization activity [GO:0046983]; RNA polymerase II cis-regulatory region sequence-specific DNA binding [GO:0000978]; sequence-specific double-stranded DNA bindin…	SUBCELLULAR LOCATION: Cytoplasm, cytosol {ECO:0000269|PubMed:21209915, ECO:0000269|PubMed:22692423, ECO:0000269|PubMed:30733432}. Nucleus {ECO:0000269|PubMed:21209915, ECO:0000269|PubMed:22692423, ECO:0000269|PubMed:30733432}. Note=When nutrients are present, phosphorylation by MTOR prevents nuclear translocation and activity (PubMed:22692423, PubMed:30733432). Conversely, inhibition of mTORC1, s…	SUBUNIT: Homodimer and heterodimer; with TFEB or MITF. {ECO:0000269|PubMed:15507434, ECO:0000269|PubMed:1748288}.	X	49028726	49043410	p11.23	0.97985	0.29	0.83031	2.1546	16.347
HGNC:11817	TIMM8A	translocase of inner mitochondrial membrane 8A	Approved	DFN1	DDP, MTS	Xq22.1	gene with protein product	protein-coding gene	ENSG00000126953	1678	ENSG00000126953	O60220	MGI:1353433	RGD:621801	X	300356	TRUE	Mohr-Tranebjaerg syndrome	304700	X-linked recessive				TRUE	TRUE	TRUE	FALSE	FALSE	FALSE	TRUE	FALSE	confirmed +CS	FALSE		confirmed	FUNCTION: Mitochondrial intermembrane chaperone that participates in the import and insertion of some multi-pass transmembrane proteins into the mitochondrial inner membrane. Also required for the transfer of beta-barrel precursors from the TOM complex to the sorting and assembly machinery (SAM complex) of the outer membrane. Acts as a chaperone-like protein that protects the hydrophobic precurso…	chaperone-mediated protein transport [GO:0072321]; nervous system development [GO:0007399]	metal ion binding [GO:0046872]	SUBCELLULAR LOCATION: Mitochondrion inner membrane {ECO:0000269|PubMed:11489896}; Peripheral membrane protein {ECO:0000269|PubMed:11489896}; Intermembrane side {ECO:0000269|PubMed:11489896}.	SUBUNIT: Heterohexamer; composed of 3 copies of TIMM8A and 3 copies of TIMM13, named soluble 70 kDa complex. Associates with the TIM22 complex, whose core is composed of TIMM22.	X	101345661	101348742	q22.1	0.65195	0.872	-0.64257	1.1492	3.4106
HGNC:11820	TIMP1	TIMP metallopeptidase inhibitor 1	Approved	TIMP, CLGI	EPO	Xp11.3	gene with protein product	protein-coding gene	ENSG00000102265	7076	ENSG00000102265	P01033	MGI:98752	RGD:621675	X	305370	FALSE							FALSE	FALSE	FALSE	FALSE	FALSE	FALSE	FALSE	FALSE	no disorder	FALSE		no disorder	FUNCTION: Metalloproteinase inhibitor that functions by forming one to one complexes with target metalloproteinases, such as collagenases, and irreversibly inactivates them by binding to their catalytic zinc cofactor. Acts on MMP1, MMP2, MMP3, MMP7, MMP8, MMP9, MMP10, MMP11, MMP12, MMP13 and MMP16. Does not act on MMP14. Also functions as a growth factor that regulates cell differentiation, migra…	aging [GO:0007568]; cartilage development [GO:0051216]; cell activation [GO:0001775]; cellular protein metabolic process [GO:0044267]; cellular response to UV-A [GO:0071492]; connective tissue replacement involved in inflammatory response wound healing [GO:0002248]; cytokine-mediated signaling pathway [GO:0019221]; extracellular matrix disassembly [GO:0022617]; negative regulation of apoptotic pr…	cytokine activity [GO:0005125]; growth factor activity [GO:0008083]; metalloendopeptidase inhibitor activity [GO:0008191]; peptidase inhibitor activity [GO:0030414]; protease binding [GO:0002020]; zinc ion binding [GO:0008270]	SUBCELLULAR LOCATION: Secreted {ECO:0000269|PubMed:1730286, ECO:0000269|PubMed:24635319, ECO:0000269|PubMed:3010309, ECO:0000269|PubMed:3839290, ECO:0000269|PubMed:3903517, ECO:0000269|PubMed:8541540}.	SUBUNIT: Interacts with MMP1, MMP3, MMP10 and MMP13, but has only very low affinity for MMP14. Interacts with CD63; identified in a complex with CD63 and ITGB1. {ECO:0000269|PubMed:12834347, ECO:0000269|PubMed:16917503, ECO:0000269|PubMed:17050530, ECO:0000269|PubMed:20545310, ECO:0000269|PubMed:22427646, ECO:0000269|PubMed:23522389, ECO:0000269|PubMed:8541540, ECO:0000269|PubMed:8576151, ECO:000…	X	47582408	47586789	p11.3	0.4993	0.784	1.1687	1.0267	6.0493
HGNC:11835	TKTL1	transketolase like 1	Approved		TKR, TKT2	Xq28	gene with protein product	protein-coding gene	ENSG00000007350	8277	ENSG00000007350	P51854	MGI:1933244	RGD:1593490	X	300044	FALSE							FALSE	FALSE	FALSE	FALSE	FALSE	FALSE	FALSE	FALSE	no disorder	FALSE		no disorder	FUNCTION: Catalyzes the transfer of a two-carbon ketol group from a ketose donor to an aldose acceptor, via a covalent intermediate with the cofactor thiamine pyrophosphate. {ECO:0000250}.	glucose catabolic process [GO:0006007]; thiamine metabolic process [GO:0006772]	metal ion binding [GO:0046872]; thiamine pyrophosphate binding [GO:0030976]; transketolase activity [GO:0004802]	SUBCELLULAR LOCATION: Cytoplasm {ECO:0000269|PubMed:16465194, ECO:0000269|PubMed:16969476}. Nucleus {ECO:0000269|PubMed:16465194, ECO:0000269|PubMed:16969476}. Note=Predominantly cytoplasmic and to a lesser extent also nuclear (PubMed:16969476).	SUBUNIT: Homodimer. {ECO:0000250}.	X	154295795	154330350	q28	0.99933	0.142	-2.8215	-0.84515	21.078
HGNC:11854	TSPAN7	tetraspanin 7	Approved	MXS1, TM4SF2, MRX58	DXS1692E, TALLA-1, A15, CD231	Xp11.4	gene with protein product	protein-coding gene	ENSG00000156298	7102	ENSG00000156298	P41732	MGI:1298407	RGD:1589725	X	300096	TRUE	Mental retardation, X-linked 58	300210	X-linked recessive				TRUE	TRUE	TRUE	FALSE	FALSE	FALSE	FALSE	FALSE	confirmed +CS	FALSE		confirmed	FUNCTION: May be involved in cell proliferation and cell motility.	viral process [GO:0016032]		SUBCELLULAR LOCATION: Membrane; Multi-pass membrane protein.	SUBUNIT: (Microbial infection) Interacts with herpes simplex virus 1 (HHV-1) UL35. {ECO:0000269|PubMed:20630051}.	X	38561542	38688920	p11.4	0.78986	0.499	0.4553	1.8579	9.5158
HGNC:11858	TSPAN6	tetraspanin 6	Approved	TM4SF6	T245, TSPAN-6	Xq22.1	gene with protein product	protein-coding gene	ENSG00000000003	7105	ENSG00000000003	O43657	MGI:1926264	RGD:1560160	X	300191	FALSE							FALSE	FALSE	FALSE	FALSE	FALSE	FALSE	FALSE	FALSE	no disorder	FALSE		no disorder		negative regulation of NIK/NF-kappaB signaling [GO:1901223]; negative regulation of viral-induced cytoplasmic pattern recognition receptor signaling pathway [GO:0039532]; positive regulation of I-kappaB kinase/NF-kappaB signaling [GO:0043123]		SUBCELLULAR LOCATION: Membrane; Multi-pass membrane protein.		X	100627108	100639991	q22.1	0.066079	0.985	-0.47468	0.59223	7.865
HGNC:11881	TMSB4X	thymosin beta 4 X-linked	Approved	TMSB4	TB4X	Xp22.2	gene with protein product	protein-coding gene	ENSG00000205542	7114	ENSG00000205542	P62328	MGI:99510	RGD:621622	X	300159	FALSE							FALSE	FALSE	FALSE	FALSE	FALSE	FALSE	FALSE	FALSE	no disorder	FALSE		no disorder	FUNCTION: Plays an important role in the organization of the cytoskeleton (By similarity). Binds to and sequesters actin monomers (G actin) and therefore inhibits actin polymerization. {ECO:0000250}.; FUNCTION: Seraspenide inhibits the entry of hematopoietic pluripotent stem cells into the S-phase. {ECO:0000250}.	actin filament organization [GO:0007015]; cytoplasmic sequestering of NF-kappaB [GO:0007253]; negative regulation of interleukin-8 production [GO:0032717]; negative regulation of NF-kappaB transcription factor activity [GO:0032088]; negative regulation of NIK/NF-kappaB signaling [GO:1901223]; negative regulation of RNA polymerase II regulatory region sequence-specific DNA binding [GO:1903026]; pl…	actin monomer binding [GO:0003785]; enzyme binding [GO:0019899]; RNA binding [GO:0003723]	SUBCELLULAR LOCATION: Cytoplasm, cytoskeleton.	SUBUNIT: Interacts with SERPINB1 (By similarity). Identified in a complex composed of ACTA1, COBL, GSN AND TMSB4X. {ECO:0000250, ECO:0000269|PubMed:10848969, ECO:0000269|PubMed:1999398, ECO:0000269|PubMed:23009842}.	X	12975110	12977227	p22.2	0.41205	1.673	-1.4219	0.98298	1.1644
HGNC:11935	CD40LG	CD40 ligand	Approved	HIGM1, IMD3, TNFSF5	CD40L, TRAP, gp39, hCD40L, CD154	Xq26.3	gene with protein product	protein-coding gene	ENSG00000102245	959	ENSG00000102245	P29965	MGI:88337	RGD:708418	X	300386	TRUE	Immunodeficiency, X-linked, with hyper-IgM	308230	X-linked recessive				TRUE	FALSE	FALSE	FALSE	FALSE	FALSE	FALSE	FALSE	confirmed +CS	FALSE		confirmed	FUNCTION: Cytokine that acts as a ligand to CD40/TNFRSF5 (PubMed:1280226, PubMed:31331973). Costimulates T-cell proliferation and cytokine production (PubMed:8617933). Its cross-linking on T-cells generates a costimulatory signal which enhances the production of IL4 and IL10 in conjunction with the TCR/CD3 ligation and CD28 costimulation (PubMed:8617933). Induces the activation of NF-kappa-B (Pub…	activation of JUN kinase activity [GO:0007257]; B cell differentiation [GO:0030183]; B cell proliferation [GO:0042100]; CD40 signaling pathway [GO:0023035]; immunoglobulin secretion [GO:0048305]; inflammatory response [GO:0006954]; integrin-mediated signaling pathway [GO:0007229]; isotype switching [GO:0045190]; leukocyte cell-cell adhesion [GO:0007159]; negative regulation of apoptotic process […	CD40 receptor binding [GO:0005174]; cytokine activity [GO:0005125]; integrin binding [GO:0005178]; tumor necrosis factor receptor binding [GO:0005164]	SUBCELLULAR LOCATION: Cell membrane {ECO:0000269|PubMed:8626375}; Single-pass type II membrane protein {ECO:0000303|PubMed:8626375}. Cell surface {ECO:0000269|PubMed:15067037, ECO:0000269|PubMed:7678552}.; SUBCELLULAR LOCATION: [CD40 ligand, soluble form]: Secreted {ECO:0000269|PubMed:8626375}. Note=Release of soluble CD40L from platelets is partially regulated by GP IIb/IIIa, actin polymerizatio…	SUBUNIT: Homotrimer (PubMed:8626375, PubMed:11676606, PubMed:8589998). Interacts with isoform 3 of CD28 (PubMed:15067037). CD40 ligand, soluble form: Exists as either a monomer or a homotrimer (PubMed:8626375, PubMed:31331973). Forms a ternary complex between CD40 and integrins for CD40-CD40LG signaling (PubMed:31331973). {ECO:0000269|PubMed:11676606, ECO:0000269|PubMed:15067037, ECO:0000269|PubM…	X	136648158	136660390	q26.3	0.72079	0.557	1.0262	1.3013	8.522
HGNC:11957	MED12	mediator complex subunit 12	Approved	TNRC11, FGS1	CAGH45, HOPA, OPA1, TRAP230, KIAA0192, OKS, ARC240, Kto	Xq13.1	gene with protein product	protein-coding gene	ENSG00000184634	9968	ENSG00000184634	Q93074	MGI:1926212	RGD:1585896	X	300188	TRUE	Lujan-Fryns syndrome // Ohdo syndrome, X-linked // Opitz-Kaveggia syndrome	309520 // 300895 // 305450	X-linked recessive // X-linked recessive // X-linked recessive				TRUE	TRUE	TRUE	TRUE	TRUE	FALSE	FALSE	FALSE	confirmed +CS	FALSE		confirmed	FUNCTION: Component of the Mediator complex, a coactivator involved in the regulated transcription of nearly all RNA polymerase II-dependent genes. Mediator functions as a bridge to convey information from gene-specific regulatory proteins to the basal RNA polymerase II transcription machinery. Mediator is recruited to promoters by direct interactions with regulatory proteins and serves as a scaf…	axis elongation involved in somitogenesis [GO:0090245]; canonical Wnt signaling pathway [GO:0060070]; embryonic brain development [GO:1990403]; embryonic neurocranium morphogenesis [GO:0048702]; endoderm development [GO:0007492]; heart development [GO:0007507]; neural tube closure [GO:0001843]; oligodendrocyte development [GO:0014003]; positive regulation of transcription, DNA-templated [GO:00458…	beta-catenin binding [GO:0008013]; chromatin binding [GO:0003682]; nuclear receptor transcription coactivator activity [GO:0030374]; protein C-terminus binding [GO:0008022]; protein domain specific binding [GO:0019904]; RNA polymerase II cis-regulatory region sequence-specific DNA binding [GO:0000978]; thyroid hormone receptor binding [GO:0046966]; transcription coactivator activity [GO:0003713];…	SUBCELLULAR LOCATION: Nucleus {ECO:0000305}.	SUBUNIT: Component of the Mediator complex, which is composed of MED1, MED4, MED6, MED7, MED8, MED9, MED10, MED11, MED12, MED13, MED13L, MED14, MED15, MED16, MED17, MED18, MED19, MED20, MED21, MED22, MED23, MED24, MED25, MED26, MED27, MED29, MED30, MED31, CCNC, CDK8 and CDC2L6/CDK11. The MED12, MED13, CCNC and CDK8 subunits form a distinct module termed the CDK8 module. Mediator containing the CD…	X	71118556	71142454	q13.1	1	0.071	1.2454	6.5797	88.673
HGNC:12270	TREX2	three prime repair exonuclease 2	Approved			Xq28	gene with protein product	protein-coding gene	ENSG00000183479	11219	ENSG00000183479	Q9BQ50	MGI:1346343	RGD:1562245	X	300370	FALSE							FALSE	FALSE	FALSE	FALSE	FALSE	FALSE	FALSE	FALSE	no disorder	FALSE		no disorder	FUNCTION: Exonuclease with a preference for double-stranded DNA with mismatched 3' termini. May play a role in DNA repair. {ECO:0000269|PubMed:11279105}.	DNA metabolic process [GO:0006259]; DNA repair [GO:0006281]	3'-5'-exodeoxyribonuclease activity [GO:0008296]; exodeoxyribonuclease III activity [GO:0008853]; magnesium ion binding [GO:0000287]; nucleic acid binding [GO:0003676]; protein homodimerization activity [GO:0042803]	SUBCELLULAR LOCATION: Nucleus {ECO:0000305}.	SUBUNIT: Homodimer. {ECO:0000269|PubMed:15661738}.	X	153444720	153470587	q28	0.45433	1.54	-1.235	-0.65773	1.5323
HGNC:12326	TRO	trophinin	Approved		MAGE-D3, KIAA1114, MAGED3	Xp11.21	gene with protein product	protein-coding gene	ENSG00000067445	7216	ENSG00000067445	Q12816	MGI:1928994	RGD:6488256	X	300132	FALSE							FALSE	FALSE	FALSE	FALSE	FALSE	FALSE	FALSE	FALSE	no disorder	FALSE		no disorder	FUNCTION: Could be involved with bystin and tastin in a cell adhesion molecule complex that mediates an initial attachment of the blastocyst to uterine epithelial cells at the time of the embryo implantation. Directly responsible for homophilic cell adhesion.	embryo implantation [GO:0007566]; homophilic cell adhesion via plasma membrane adhesion molecules [GO:0007156]			SUBUNIT: Directly binds bystin, and indirectly tastin.	X	54920462	54931431	p11.21	3.8486e-05	0.795	0.60469	1.0439	22.899
HGNC:12337	TRPC5	transient receptor potential cation channel subfamily C member 5	Approved		PPP1R159	Xq23	gene with protein product	protein-coding gene	ENSG00000072315	7224	ENSG00000072315	Q9UL62	MGI:109524	RGD:619787	X	300334	FALSE							FALSE	FALSE	FALSE	FALSE	FALSE	FALSE	FALSE	FALSE	no disorder	FALSE		no disorder	FUNCTION: Thought to form a receptor-activated non-selective calcium permeant cation channel. Probably is operated by a phosphatidylinositol second messenger system activated by receptor tyrosine kinases or G-protein coupled receptors. Has also been shown to be calcium-selective (By similarity). May also be activated by intracellular calcium store depletion. {ECO:0000250, ECO:0000269|PubMed:16284…	calcium ion transmembrane transport [GO:0070588]; calcium ion transport [GO:0006816]; manganese ion transport [GO:0006828]; negative regulation of dendrite morphogenesis [GO:0050774]; nervous system development [GO:0007399]; neuron differentiation [GO:0030182]; positive regulation of axon extension [GO:0045773]; positive regulation of cell population proliferation [GO:0008284]; positive regulatio…	actin binding [GO:0003779]; actinin binding [GO:0042805]; ATPase binding [GO:0051117]; calcium channel activity [GO:0005262]; clathrin binding [GO:0030276]; inositol 1,4,5 trisphosphate binding [GO:0070679]; store-operated calcium channel activity [GO:0015279]	SUBCELLULAR LOCATION: Cell membrane {ECO:0000269|PubMed:16284075}; Multi-pass membrane protein {ECO:0000269|PubMed:16284075}.	SUBUNIT: Interacts with TRPC4AP (By similarity). Homotetramer and heterotetramer with TRPC1 and/or TRPC4. Interacts with NHERF (By similarity). Interacts with MX1 and RNF24. Interacts (via C-terminus) with CABP1. Interacts with SESTD1 (via the spectrin 1 repeat). {ECO:0000250, ECO:0000269|PubMed:12032305, ECO:0000269|PubMed:15757897, ECO:0000269|PubMed:15895247, ECO:0000269|PubMed:17850865, ECO:0…	X	111774315	112082776	q23	0.99973	0.17	-0.4133	3.2725	27.932
HGNC:12469	UBA1	ubiquitin like modifier activating enzyme 1	Approved	A1S9T, GXP1, UBE1	UBE1X, POC20, CFAP124	Xp11.3	gene with protein product	protein-coding gene	ENSG00000130985	7317	ENSG00000130985	P22314	MGI:98890	RGD:1359327	X	314370	TRUE	Spinal muscular atrophy, X-linked 2, infantile // VEXAS syndrome, somatic	301830 // 301054	X-linked recessive //				TRUE	TRUE	FALSE	FALSE	FALSE	FALSE	FALSE	FALSE	confirmed +CS	FALSE		confirmed	FUNCTION: Catalyzes the first step in ubiquitin conjugation to mark cellular proteins for degradation through the ubiquitin-proteasome system (PubMed:1606621, PubMed:1447181). Activates ubiquitin by first adenylating its C-terminal glycine residue with ATP, and thereafter linking this residue to the side chain of a cysteine residue in E1, yielding a ubiquitin-E1 thioester and free AMP (PubMed:144…	cellular response to DNA damage stimulus [GO:0006974]; protein modification by small protein conjugation [GO:0032446]; protein ubiquitination [GO:0016567]; ubiquitin-dependent protein catabolic process [GO:0006511]	ATP binding [GO:0005524]; RNA binding [GO:0003723]; ubiquitin activating enzyme activity [GO:0004839]	SUBCELLULAR LOCATION: Cytoplasm {ECO:0000269|PubMed:1376922}. Mitochondrion {ECO:0000269|PubMed:1376922}. Nucleus {ECO:0000269|PubMed:1376922, ECO:0000269|PubMed:22456334}.; SUBCELLULAR LOCATION: [Isoform 1]: Nucleus {ECO:0000269|PubMed:7528747, ECO:0000269|PubMed:9099746}.; SUBCELLULAR LOCATION: [Isoform 2]: Cytoplasm {ECO:0000269|PubMed:7528747}.	SUBUNIT: Monomer (By similarity). Interacts with GAN (via BTB domain). {ECO:0000250, ECO:0000269|PubMed:16227972}.	X	47190861	47215128	p11.3	1	0.108	-1.1364	3.4752	44.101
HGNC:12472	UBE2A	ubiquitin conjugating enzyme E2 A	Approved		UBC2, HHR6A, RAD6A, HR6A	Xq24	gene with protein product	protein-coding gene	ENSG00000077721	7319	ENSG00000077721	P49459	MGI:102959	RGD:1359534	X	312180	TRUE	Mental retardation, X-linked syndromic, Nascimento-type	300860	X-linked recessive				TRUE	TRUE	TRUE	TRUE	FALSE	TRUE	FALSE	FALSE	confirmed +CS	FALSE		confirmed	FUNCTION: Accepts ubiquitin from the E1 complex and catalyzes its covalent attachment to other proteins. In association with the E3 enzyme BRE1 (RNF20 and/or RNF40), it plays a role in transcription regulation by catalyzing the monoubiquitination of histone H2B at 'Lys-120' to form H2BK120ub1. H2BK120ub1 gives a specific tag for epigenetic transcriptional activation, elongation by RNA polymerase …	blastocyst hatching [GO:0001835]; DNA repair [GO:0006281]; histone H2A ubiquitination [GO:0033522]; histone ubiquitination [GO:0016574]; maternal process involved in female pregnancy [GO:0060135]; positive regulation of cell population proliferation [GO:0008284]; postreplication repair [GO:0006301]; proteasome-mediated ubiquitin-dependent protein catabolic process [GO:0043161]; protein autoubiqui…	ATP binding [GO:0005524]; ubiquitin conjugating enzyme activity [GO:0061631]; ubiquitin protein ligase binding [GO:0031625]; ubiquitin-protein transferase activity [GO:0004842]		SUBUNIT: Interacts with RAD18 and WAC (PubMed:21329877). Interacts with RFPL4A and CCNB1 (By similarity). {ECO:0000250|UniProtKB:Q9Z255, ECO:0000269|PubMed:21329877}.	X	119574536	119591083	q24	0.815	0.537	0.38442	2.4624	5.5739
HGNC:12505	UBL4A	ubiquitin like 4A	Approved	UBL4	GDX, DXS254E, GET5, MDY2, TMA24	Xq28	gene with protein product	protein-coding gene	ENSG00000102178	8266	ENSG00000102178	P11441	MGI:95049, MGI:5621304	RGD:1563983	X	312070	FALSE							FALSE	FALSE	FALSE	FALSE	FALSE	FALSE	FALSE	FALSE	no disorder	FALSE		no disorder	FUNCTION: As part of a cytosolic protein quality control complex, the BAG6/BAT3 complex, maintains misfolded and hydrophobic patches-containing proteins in a soluble state and participates in their proper delivery to the endoplasmic reticulum or alternatively can promote their sorting to the proteasome where they undergo degradation (PubMed:20676083, PubMed:21636303, PubMed:21743475, PubMed:28104…	cellular protein modification process [GO:0006464]; tail-anchored membrane protein insertion into ER membrane [GO:0071816]	chaperone binding [GO:0051087]; ubiquitin-like protein transferase activity [GO:0019787]	SUBCELLULAR LOCATION: Cytoplasm, cytosol {ECO:0000269|PubMed:20676083, ECO:0000269|PubMed:21636303}. Nucleus {ECO:0000269|PubMed:21636303}.	SUBUNIT: Component of the BAG6/BAT3 complex, at least composed of BAG6, UBL4A and GET4/TRC35 (PubMed:20676083, PubMed:25535373). Interacts with BAG6; the interaction is direct and required for UBL4A protein stability (PubMed:25713138, PubMed:25535373). Interacts with USP13; may be indirect via BAG6 (PubMed:24424410). {ECO:0000269|PubMed:20676083, ECO:0000269|PubMed:24424410, ECO:0000269|PubMed:25…	X	154483717	154486615	q28	0.29855	1.179	-1.0663	0.70403	3.9622
HGNC:12509	UBQLN2	ubiquilin 2	Approved		Chap1, Dsk2, RIHFB2157, LIC-2, CHAP1/DSK2, PLIC-2, N4BP4, PLIC2	Xp11.21	gene with protein product	protein-coding gene	ENSG00000188021	29978	ENSG00000188021	Q9UHD9	MGI:1860283	RGD:1563566	X	300264	TRUE	Amyotrophic lateral sclerosis 15, with or without frontotemporal dementia	300857	X-linked dominant				TRUE	TRUE	FALSE	FALSE	FALSE	FALSE	TRUE	FALSE	confirmed +CS	FALSE	TRUE	confirmed	FUNCTION: Plays an important role in the regulation of different protein degradation mechanisms and pathways including ubiquitin-proteasome system (UPS), autophagy and the endoplasmic reticulum-associated protein degradation (ERAD) pathway. Mediates the proteasomal targeting of misfolded or accumulated proteins for degradation by binding (via UBA domain) to their polyubiquitin chains and by inter…	autophagosome assembly [GO:0000045]; negative regulation of clathrin-dependent endocytosis [GO:1900186]; negative regulation of G protein-coupled receptor internalization [GO:1904021]; positive regulation of ER-associated ubiquitin-dependent protein catabolic process [GO:1903071]; regulation of autophagosome assembly [GO:2000785]; regulation of macroautophagy [GO:0016241]; ubiquitin-dependent ERA…	identical protein binding [GO:0042802]; polyubiquitin modification-dependent protein binding [GO:0031593]	SUBCELLULAR LOCATION: Cytoplasm {ECO:0000269|PubMed:18199683}. Nucleus {ECO:0000269|PubMed:9853615}. Membrane {ECO:0000250|UniProtKB:Q9QZM0}. Cytoplasmic vesicle, autophagosome {ECO:0000269|PubMed:19148225}. Note=Colocalizes with a subset of proteasomes, namely those that are cytoskeleton associated or free in the cytosol. Associated with fibers in mitotic cells. {ECO:0000269|PubMed:10983987}.	SUBUNIT: Homodimer. Forms heterodimer with UBQLN1. Binds UBE3A and BTRC. Interacts with the 19S proteasome subunit. Interacts with C9orf72. Interacts with HNRNPA1 and HNRNPU. Found in a complex with UBQLN1 and MAP1LC3A/B/C. Interacts with EPS15, EPN1 and EPN2. Interacts with HERPUD1. Interacts with RAD23A. Interacts with TARDBP. Interacts (via C-terminus) with FAF2 (via N-terminus). Interacts wit…	X	56563627	56567868	p11.21	0.84968	0.448	-1.5123	1.499	10.6
HGNC:12609	USP11	ubiquitin specific peptidase 11	Approved		UHX1	Xp11.3	gene with protein product	protein-coding gene	ENSG00000102226	8237	ENSG00000102226	P51784	MGI:2384312	RGD:1303052	X	300050	FALSE							FALSE	FALSE	FALSE	FALSE	FALSE	FALSE	FALSE	FALSE	no disorder	FALSE		no disorder	FUNCTION: Protease that can remove conjugated ubiquitin from target proteins and polyubiquitin chains (PubMed:12084015, PubMed:15314155, PubMed:17897950, PubMed:19874889, PubMed:20233726, PubMed:24724799). Inhibits the degradation of target proteins by the proteasome (PubMed:12084015). Cleaves preferentially 'Lys-6' and 'Lys-63'-linked ubiquitin chains. Has lower activity with 'Lys-11' and 'Lys-3…	protein deubiquitination [GO:0016579]; ubiquitin-dependent protein catabolic process [GO:0006511]; viral process [GO:0016032]	cysteine-type endopeptidase activity [GO:0004197]; RNA polymerase II transcription corepressor binding [GO:0001226]; thiol-dependent ubiquitin-specific protease activity [GO:0004843]; thiol-dependent ubiquitinyl hydrolase activity [GO:0036459]	SUBCELLULAR LOCATION: Nucleus {ECO:0000269|PubMed:12084015, ECO:0000269|PubMed:15314155, ECO:0000269|PubMed:20233726}. Cytoplasm {ECO:0000269|PubMed:15314155}. Chromosome {ECO:0000269|PubMed:20233726, ECO:0000269|PubMed:20601937}. Note=Predominantly nuclear (PubMed:12084015, PubMed:15314155). Associates with chromatin (PubMed:20601937, PubMed:20233726). {ECO:0000269|PubMed:12084015, ECO:0000269|P…	SUBUNIT: Monomer (PubMed:24724799). Interacts with RANBP9/RANBPM (PubMed:12084015). Interacts with BRCA2 (PubMed:15314155). Interacts with CHUK/IKKA (PubMed:17897950). Interacts with NFKBIA (PubMed:19874889). Associated component of the Polycomb group (PcG) multiprotein PRC1-like complex (PubMed:20601937). {ECO:0000269|PubMed:12084015, ECO:0000269|PubMed:15314155, ECO:0000269|PubMed:17897950, ECO…	X	47232866	47248328	p11.3	0.99996	0.167	-0.81148	3.5731	37.605
HGNC:12632	USP9X	ubiquitin specific peptidase 9 X-linked	Approved		DFFRX, FAF, MRX99	Xp11.4	gene with protein product	protein-coding gene	ENSG00000124486	8239	ENSG00000124486	Q93008	MGI:894681	RGD:1560056	X	300072	TRUE	Mental retardation, X-linked 99 // Mental retardation, X-linked 99, syndromic, female-restricted	300919 // 300968	X-linked recessive // X-linked dominant				TRUE	TRUE	TRUE	TRUE	TRUE	TRUE	FALSE	FALSE	confirmed +CS	FALSE		confirmed	FUNCTION: Deubiquitinase involved both in the processing of ubiquitin precursors and of ubiquitinated proteins. May therefore play an important regulatory role at the level of protein turnover by preventing degradation of proteins through the removal of conjugated ubiquitin. Specifically hydrolyzes 'Lys-48'-, 'Lys-29'- and 'Lys-33'-linked polyubiquitins chains. Essential component of TGF-beta/BMP…	axon extension [GO:0048675]; BMP signaling pathway [GO:0030509]; cell cycle [GO:0007049]; cell division [GO:0051301]; cell migration [GO:0016477]; cellular protein metabolic process [GO:0044267]; chromosome segregation [GO:0007059]; female gamete generation [GO:0007292]; negative regulation of transcription by RNA polymerase II [GO:0000122]; neuron migration [GO:0001764]; positive regulation of D…	co-SMAD binding [GO:0070410]; cysteine-type endopeptidase activity [GO:0004197]; cysteine-type peptidase activity [GO:0008234]; Lys48-specific deubiquitinase activity [GO:1990380]; thiol-dependent ubiquitin-specific protease activity [GO:0004843]; thiol-dependent ubiquitinyl hydrolase activity [GO:0036459]; ubiquitinyl hydrolase activity [GO:0101005]	SUBCELLULAR LOCATION: Cytoplasm {ECO:0000269|PubMed:19135894}. Cell projection, growth cone {ECO:0000269|PubMed:24607389}.	SUBUNIT: Interacts with SMAD4, MARK4, NUAK1 and BIRC5/survivin. Interacts with DCX. Interacts with OTUD4 and USP7; the interaction is direct (PubMed:25944111). Interacts with ARNTL/BMAL1 (PubMed:29626158). {ECO:0000269|PubMed:16322459, ECO:0000269|PubMed:18254724, ECO:0000269|PubMed:19135894, ECO:0000269|PubMed:24607389, ECO:0000269|PubMed:25944111, ECO:0000269|PubMed:29626158}.	X	41085445	41236579	p11.4	1	0.051	0.4066	6.4105	93.474
HGNC:12637	KDM6A	lysine demethylase 6A	Approved	UTX		Xp11.3	gene with protein product	protein-coding gene	ENSG00000147050	7403	ENSG00000147050	O15550	MGI:1095419	RGD:9275041	X	300128	TRUE	Kabuki syndrome 2	300867	X-linked dominant				TRUE	TRUE	FALSE	TRUE	TRUE	FALSE	FALSE	FALSE	confirmed +CS	FALSE		confirmed	FUNCTION: Histone demethylase that specifically demethylates 'Lys-27' of histone H3, thereby playing a central role in histone code (PubMed:17851529, PubMed:17713478, PubMed:17761849). Demethylates trimethylated and dimethylated but not monomethylated H3 'Lys-27' (PubMed:17851529, PubMed:17713478, PubMed:17761849). Plays a central role in regulation of posterior development, by regulating HOX gen…	canonical Wnt signaling pathway [GO:0060070]; cardiovascular system development [GO:0072358]; chromatin remodeling [GO:0006338]; heart morphogenesis [GO:0003007]; histone H3-K4 methylation [GO:0051568]; in utero embryonic development [GO:0001701]; mesodermal cell differentiation [GO:0048333]; multicellular organism growth [GO:0035264]; neural tube closure [GO:0001843]; notochord morphogenesis [GO…	chromatin binding [GO:0003682]; chromatin DNA binding [GO:0031490]; dioxygenase activity [GO:0051213]; histone demethylase activity (H3-K27 specific) [GO:0071558]; identical protein binding [GO:0042802]; metal ion binding [GO:0046872]; RNA polymerase II cis-regulatory region sequence-specific DNA binding [GO:0000978]; sequence-specific DNA binding [GO:0043565]	SUBCELLULAR LOCATION: Nucleus {ECO:0000305}.	SUBUNIT: Interacts with TLE1 (By similarity). Component of the MLL2/3 complex (also named ASCOM complex), at least composed of KMT2D/MLL2 or KMT2C/MLL3, ASH2L, RBBP5, WDR5, NCOA6, DPY30, KDM6A (or KDM6B), PAXIP1/PTIP, PAGR1 and alpha- and beta-tubulin (PubMed:17500065, PubMed:17713478). Interacts with SUPT6H. Interacts with SMARCA4 (By similarity). {ECO:0000250|UniProtKB:O70546, ECO:0000269|PubMe…	X	44873188	45112779	p11.3	1	0.161	0.095036	2.946	57.007
HGNC:12641	UXT	ubiquitously expressed prefoldin like chaperone	Approved		ART-27, STAP1	Xp11.23	gene with protein product	protein-coding gene	ENSG00000126756	8409	ENSG00000126756	Q9UBK9	MGI:1277988	RGD:1359326	X	300234	FALSE							FALSE	FALSE	FALSE	FALSE	FALSE	FALSE	FALSE	FALSE	no disorder	FALSE		no disorder	FUNCTION: Involved in gene transcription regulation (PubMed:28106301, PubMed:21730289). Acts in concert with the corepressor URI1 to regulate androgen receptor AR-mediated transcription (PubMed:11854421, PubMed:21730289). Together with URI1, associates with chromatin to the NKX3-1 promoter region (PubMed:21730289). Negatively regulates the transcriptional activity of the estrogen receptor ESR1 by…	apoptotic process [GO:0006915]; centrosome cycle [GO:0007098]; microtubule cytoskeleton organization [GO:0000226]; mitochondrion transport along microtubule [GO:0047497]; negative regulation of G0 to G1 transition [GO:0070317]; negative regulation of transcription by RNA polymerase II [GO:0000122]; positive regulation of transcription by RNA polymerase II [GO:0045944]; regulation of transcription…	beta-tubulin binding [GO:0048487]; chromatin binding [GO:0003682]; microtubule binding [GO:0008017]; transcription coregulator activity [GO:0003712]; transcription corepressor activity [GO:0003714]	SUBCELLULAR LOCATION: [Isoform 1]: Cytoplasm {ECO:0000269|PubMed:21307340}.; SUBCELLULAR LOCATION: Cytoplasm {ECO:0000269|PubMed:21307340, ECO:0000305|PubMed:28106301}. Nucleus {ECO:0000269|PubMed:11854421, ECO:0000269|PubMed:17620405, ECO:0000269|PubMed:21307340, ECO:0000305|PubMed:28106301}. Cytoplasm, cytoskeleton, microtubule organizing center, centrosome {ECO:0000269|PubMed:16221885}. Cytopl…	SUBUNIT: Homohexamer (PubMed:16221885). Interacts with LRPPRC (PubMed:11827465, PubMed:17554592). Interacts with androgen receptor AR (via N-terminus) (PubMed:11854421). Interacts with estrogen receptor ESR1; the interaction relocalizes ESR1 from the nucleus to the cytoplasm (PubMed:28106301). In the nucleus, interacts specifically with RELA (via RHD domain) and forms a dynamic complex with NF-ka…	X	47651796	47659180	p11.23	0.86302	0.46	0.1145	0.69306	6.5077
HGNC:12662	VBP1	VHL binding protein 1	Approved		PFD3, PFDN3	Xq28	gene with protein product	protein-coding gene	ENSG00000155959	7411	ENSG00000155959	P61758	MGI:1333804	RGD:1590535	X	300133	FALSE							FALSE	FALSE	FALSE	FALSE	FALSE	FALSE	FALSE	FALSE	no disorder	FALSE		no disorder	FUNCTION: Binds specifically to cytosolic chaperonin (c-CPN) and transfers target proteins to it. Binds to nascent polypeptide chain and promotes folding in an environment in which there are many competing pathways for nonnative proteins. {ECO:0000269|PubMed:9630229}.	microtubule-based process [GO:0007017]; protein folding [GO:0006457]; tubulin complex assembly [GO:0007021]	tubulin binding [GO:0015631]	SUBCELLULAR LOCATION: Cytoplasm. Nucleus. Note=In complex with VHL can translocate to the nucleus.	SUBUNIT: Heterohexamer of two PFD-alpha type and four PFD-beta type subunits. Binds to the C-terminal part of VHL.	X	155197007	155239841	q28	0.88445	0.426	-0.76559	1.3571	7.0197
HGNC:12667	VCX	variable charge X-linked	Approved		VCX1, VCX10R, VCX-10r, VCX-B1	Xp22.31	gene with protein product	protein-coding gene	ENSG00000182583	26609	ENSG00000182583	Q9H320			X	300229	FALSE							FALSE	FALSE	FALSE	FALSE	FALSE	FALSE	FALSE	FALSE	no disorder	FALSE		no disorder	FUNCTION: May mediate a process in spermatogenesis or may play a role in sex ratio distortion.	brain development [GO:0007420]; chromatin organization [GO:0006325]; ribosome assembly [GO:0042255]; spermatogenesis [GO:0007283]	chromatin binding [GO:0003682]			X	7842262	7844143	p22.31	0.34444	1.821	-2.1099	-2.8068	0.57654
HGNC:12731	WAS	WASP actin nucleation promoting factor	Approved	IMD2, THC	WASP, WASPA	Xp11.23	gene with protein product	protein-coding gene	ENSG00000015285	7454	ENSG00000015285	P42768	MGI:105059	RGD:1563567	X	300392	TRUE	Neutropenia, severe congenital, X-linked // Thrombocytopenia, X-linked // Thrombocytopenia, X-linked, intermittent // Wiskott-Aldrich syndrome	300299 // 313900 // 313900 // 301000	X-linked recessive // X-linked recessive // X-linked recessive // X-linked recessive				TRUE	TRUE	FALSE	FALSE	FALSE	FALSE	FALSE	FALSE	confirmed +CS	FALSE		confirmed	FUNCTION: Effector protein for Rho-type GTPases that regulates actin filament reorganization via its interaction with the Arp2/3 complex (PubMed:12235133, PubMed:12769847, PubMed:16275905). Important for efficient actin polymerization (PubMed:8625410, PubMed:12235133, PubMed:16275905). Possible regulator of lymphocyte and platelet function (PubMed:9405671). Mediates actin filament reorganization …	actin filament-based movement [GO:0030048]; actin filament polymerization [GO:0030041]; actin polymerization or depolymerization [GO:0008154]; blood coagulation [GO:0007596]; Cdc42 protein signal transduction [GO:0032488]; cellular response to interferon-gamma [GO:0071346]; defense response [GO:0006952]; endosomal transport [GO:0016197]; epidermis development [GO:0008544]; Fc-gamma receptor signa…	actin binding [GO:0003779]; GTPase regulator activity [GO:0030695]; identical protein binding [GO:0042802]; phospholipase binding [GO:0043274]; protein kinase binding [GO:0019901]; Rac GTPase binding [GO:0048365]; SH3 domain binding [GO:0017124]; small GTPase binding [GO:0031267]	SUBCELLULAR LOCATION: Cytoplasm, cytoskeleton {ECO:0000269|PubMed:8625410}. Nucleus {ECO:0000269|PubMed:20574068, ECO:0000269|PubMed:29925947}.	SUBUNIT: Binds the Arp2/3 complex (PubMed:12769847). Interacts with CDC42, RAC, NCK, HCK, FYN, SRC kinase FGR, BTK, ABL1, PSTPIP1, WIP, and to the p85 subunit of PLC-gamma (PubMed:8643625, PubMed:9405671, PubMed:12235133, PubMed:10360578, PubMed:15235593). Interacts (via C-terminus) with ALDOA (PubMed:17329259). Interacts with NCK1 (via SH3 domains) (By similarity). Interacts with FCHSD2 (By simi…	X	48676596	48691427	p11.23	0.99901	0.149	0.61681	1.9754	20.034
HGNC:12806	XG	Xg glycoprotein (Xg blood group)	Approved	PBDX		Xp22.33	gene with protein product	protein-coding gene	ENSG00000124343	7499	ENSG00000124343	P55808			X	300879	FALSE							FALSE	FALSE	FALSE	FALSE	FALSE	FALSE	FALSE	FALSE	no disorder	FALSE		no disorder		homotypic cell-cell adhesion [GO:0034109]; positive regulation of neutrophil extravasation [GO:2000391]; T cell extravasation [GO:0072683]		SUBCELLULAR LOCATION: Cell membrane {ECO:0000269|PubMed:7533029}; Single-pass type I membrane protein {ECO:0000269|PubMed:7533029}.		X	2752040	2816500	p22.33	9.691e-09	1.664	-0.28923	-0.032323	11.452
HGNC:12811	XK	X-linked Kx blood group	Approved	NA, NAC	XKR1, Kx, X1k	Xp21.1	gene with protein product	protein-coding gene	ENSG00000047597	7504	ENSG00000047597	P51811	MGI:103569	RGD:1359650	X	314850	TRUE	McLeod syndrome with or without chronic granulomatous disease	300842	X-linked				TRUE	TRUE	TRUE	TRUE	TRUE	FALSE	FALSE	FALSE	confirmed +CS	FALSE	TRUE	confirmed	FUNCTION: May be involved in sodium-dependent transport of neutral amino acids or oligopeptides.	amino acid transport [GO:0006865]; cellular calcium ion homeostasis [GO:0006874]; cellular magnesium ion homeostasis [GO:0010961]; myelination [GO:0042552]; regulation of axon diameter [GO:0031133]; regulation of cell size [GO:0008361]; skeletal muscle fiber development [GO:0048741]	transporter activity [GO:0005215]	SUBCELLULAR LOCATION: Membrane {ECO:0000305}; Multi-pass membrane protein {ECO:0000305}.	SUBUNIT: Heterodimer with Kell; disulfide-linked. {ECO:0000269|PubMed:9593744}.	X	37685791	37732130	p21.1	0.95373	0.31	-0.63322	2.1242	9.648
HGNC:12823	XPNPEP2	X-prolyl aminopeptidase 2	Approved			Xq26.1	gene with protein product	protein-coding gene	ENSG00000122121	7512	ENSG00000122121	O43895	MGI:2180001	RGD:621277	X	300145	TRUE				{Angioedema induced by ACE inhibitors, susceptibility to}	300909		FALSE	FALSE	FALSE	FALSE	FALSE	FALSE	FALSE	FALSE	PMT -CS	FALSE		PMT	FUNCTION: Membrane-bound metalloprotease which catalyzes the removal of a penultimate prolyl residue from the N-termini of peptides, such as Arg-Pro-Pro. May play a role in the metabolism of the vasodilator bradykinin. {ECO:0000269|PubMed:15361070}.		aminopeptidase activity [GO:0004177]; metal ion binding [GO:0046872]; metalloaminopeptidase activity [GO:0070006]	SUBCELLULAR LOCATION: Cell membrane {ECO:0000250|UniProtKB:Q95333}; Lipid-anchor, GPI-anchor {ECO:0000250|UniProtKB:Q95333}.	SUBUNIT: Homotrimer. {ECO:0000250|UniProtKB:Q95333}.	X	129738974	129769536	q26.1	2.867e-13	1.107	-0.7795	-0.33774	29.426
HGNC:12865	ZFP92	ZFP92 zinc finger protein	Approved		ZNF897	Xq28	gene with protein product	protein-coding gene	ENSG00000189420	139735	ENSG00000189420	A6NM28	MGI:108094	RGD:1559446	X		FALSE							FALSE	FALSE	FALSE	FALSE	FALSE	FALSE	FALSE	FALSE	no disorder	FALSE		no disorder	FUNCTION: May be involved in transcriptional regulation. {ECO:0000250}.	regulation of transcription, DNA-templated [GO:0006355]	DNA binding [GO:0003677]; metal ion binding [GO:0046872]	SUBCELLULAR LOCATION: Nucleus {ECO:0000250}.		X	153418322	153426481	q28	0.65179	0.618	1.4023	2.0456	7.6771
HGNC:12869	ZFX	zinc finger protein X-linked	Approved		ZNF926	Xp22.11	gene with protein product	protein-coding gene	ENSG00000005889	7543	ENSG00000005889	P17010	MGI:99211	RGD:1562664	X	314980	FALSE							FALSE	FALSE	FALSE	FALSE	FALSE	FALSE	FALSE	FALSE	no disorder	FALSE		no disorder	FUNCTION: Probable transcriptional activator.		DNA binding [GO:0003677]; DNA-binding transcription factor activity, RNA polymerase II-specific [GO:0000981]; metal ion binding [GO:0046872]	SUBCELLULAR LOCATION: Nucleus.		X	24149173	24216255	p22.11	0.99831	0.16	-0.080378	3.1463	18.613
HGNC:12874	ZIC3	Zic family member 3	Approved	HTX1	HTX, ZNF203	Xq26.3	gene with protein product	protein-coding gene	ENSG00000156925	7547	ENSG00000156925	O60481	MGI:106676	RGD:1561261	X	300265	TRUE	Congenital heart defects, nonsyndromic, 1, X-linked // Heterotaxy, visceral, 1, X-linked // VACTERL association, X-linked	306955 // 306955 // 314390	X-linked recessive // X-linked recessive // X-linked recessive				TRUE	TRUE	FALSE	FALSE	FALSE	FALSE	FALSE	FALSE	confirmed +CS	FALSE		confirmed	FUNCTION: Acts as transcriptional activator. Required in the earliest stages in both axial midline development and left-right (LR) asymmetry specification. Binds to the minimal GLI-consensus sequence 5'-GGGTGGTC-3'. {ECO:0000269|PubMed:17764085}.	anterior/posterior pattern specification [GO:0009952]; cell differentiation [GO:0030154]; central nervous system development [GO:0007417]; determination of digestive tract left/right asymmetry [GO:0071907]; determination of left/right asymmetry in nervous system [GO:0035545]; determination of left/right symmetry [GO:0007368]; determination of liver left/right asymmetry [GO:0071910]; determination…	DNA-binding transcription activator activity, RNA polymerase II-specific [GO:0001228]; DNA-binding transcription factor activity [GO:0003700]; DNA-binding transcription factor activity, RNA polymerase II-specific [GO:0000981]; metal ion binding [GO:0046872]; RNA polymerase II cis-regulatory region sequence-specific DNA binding [GO:0000978]; RNA polymerase II transcription regulatory region sequen…	SUBCELLULAR LOCATION: Nucleus. Cytoplasm {ECO:0000250}. Note=Localizes in the cytoplasm in presence of MDFIC overexpression (By similarity). Translocation to the nucleus requires KPNA1 or KPNA6. {ECO:0000250}.	SUBUNIT: Interacts (via the C2H2-type domains 3, 4 and 5) with MDFIC (via the C2H2-type domains 3, 4 and 5); the interaction reduces its transcriptional activity (By similarity). Interacts with KPNA1 and KPNA6. Interacts (via C2H2-type domains 3, 4 and 5) with GLI3; the interaction enhances its transcriptional activity. {ECO:0000250, ECO:0000269|PubMed:17764085, ECO:0000269|PubMed:18716025}.	X	137566127	137577691	q26.3	0.92495	0.361	0.91675	2.5168	8.28
HGNC:12942	ZNF157	zinc finger protein 157	Approved		HZF22	Xp11.3	gene with protein product	protein-coding gene	ENSG00000147117	7712	ENSG00000147117	P51786		RGD:1359435	X	300024	FALSE							FALSE	FALSE	FALSE	FALSE	FALSE	FALSE	FALSE	FALSE	no disorder	FALSE		no disorder	FUNCTION: May be involved in transcriptional regulation.	regulation of transcription, DNA-templated [GO:0006355]	DNA binding [GO:0003677]; metal ion binding [GO:0046872]	SUBCELLULAR LOCATION: Nucleus {ECO:0000305}.		X	47370578	47414498	p11.3	9.6717e-06	1.321	0.51286	0.31416	11.877
HGNC:12974	RNF113A	ring finger protein 113A	Approved	ZNF183	RNF113, Cwc24	Xq24	gene with protein product	protein-coding gene	ENSG00000125352	7737	ENSG00000125352	O15541	MGI:1913631, MGI:1917192	RGD:1359693	X	300951	TRUE	Trichothiodystrophy 5, nonphotosensitive	300953	X-linked dominant				TRUE	TRUE	TRUE	TRUE	TRUE	FALSE	FALSE	TRUE	confirmed +CS	FALSE	TRUE	confirmed	FUNCTION: Required for pre-mRNA splicing as component of the spliceosome (PubMed:29361316, PubMed:29360106). E3 ubiquitin-protein ligase that catalyzes the transfer of ubiquitin onto target proteins (PubMed:28978524, PubMed:29144457). Catalyzes polyubiquitination of SNRNP200/BRR2 with non-canonical 'Lys-63'-linked polyubiquitin chains (PubMed:29144457). Plays a role in DNA repair via its role in …	DNA repair [GO:0006281]; isopeptide cross-linking via N6-glycyl-L-lysine [GO:0018276]; mRNA splicing, via spliceosome [GO:0000398]; negative regulation of chemokine-mediated signaling pathway [GO:0070100]; protein ubiquitination [GO:0016567]; snoRNA splicing [GO:0034247]	metal ion binding [GO:0046872]; ubiquitin protein ligase activity [GO:0061630]	SUBCELLULAR LOCATION: Nucleus {ECO:0000269|PubMed:29360106, ECO:0000269|PubMed:29361316}. Nucleus speckle {ECO:0000269|PubMed:29144457}. Note=Colocalizes with ASCC2 in nuclear foci after DNA damage by alkylating agents. In the absence of DNA damage, colocalizes with the spliceosome components SNRNP200/BRR2 and PRPF8 in nuclear speckles. {ECO:0000269|PubMed:29144457}.	SUBUNIT: Component of pre-catalytic and catalytic spliceosome complexes (PubMed:22365833, PubMed:29361316, PubMed:29360106). Interacts (via N-terminus) with the spliceosome subunit SNRNP200/BRR2 (PubMed:29144457). {ECO:0000269|PubMed:22365833, ECO:0000269|PubMed:29144457, ECO:0000269|PubMed:29360106, ECO:0000269|PubMed:29361316}.	X	119870475	119871733	q24	0.88873	0.42	0.72142	1.7697	7.132
HGNC:12976	ZNF185	zinc finger protein 185 with LIM domain	Approved		SCELL	Xq28	gene with protein product	protein-coding gene	ENSG00000147394	7739	ENSG00000147394	O15231	MGI:108095	RGD:1586351	X	300381	FALSE							FALSE	FALSE	FALSE	FALSE	FALSE	FALSE	FALSE	FALSE	no disorder	FALSE		no disorder	FUNCTION: May be involved in the regulation of cellular proliferation and/or differentiation.		actin filament binding [GO:0051015]; zinc ion binding [GO:0008270]	SUBCELLULAR LOCATION: Cytoplasm, cytoskeleton {ECO:0000269|PubMed:16799630}. Cell junction, focal adhesion {ECO:0000269|PubMed:16799630}.		X	152914442	152973480	q28	6.3026e-13	1.139	-0.21143	0.13689	27.578
HGNC:13001	ZNF182	zinc finger protein 182	Approved	ZNF21	KOX14, HHZ150, Zfp182	Xp11.23	gene with protein product	protein-coding gene	ENSG00000147118	7569	ENSG00000147118	P17025	MGI:2442220	RGD:6490591	X	314993	FALSE							FALSE	FALSE	FALSE	FALSE	FALSE	FALSE	FALSE	FALSE	no disorder	FALSE		no disorder	FUNCTION: May be involved in transcriptional regulation.	regulation of transcription, DNA-templated [GO:0006355]	DNA binding [GO:0003677]; metal ion binding [GO:0046872]	SUBCELLULAR LOCATION: Nucleus {ECO:0000305}.		X	47974851	48003989	p11.23	0.98405	0.279	0.46559	1.5727	16.983
HGNC:13054	ZMYM3	zinc finger MYM-type containing 3	Approved	ZNF261	ZNF198L2, DXS6673E, KIAA0385, MYM	Xq13.1	gene with protein product	protein-coding gene	ENSG00000147130	9203	ENSG00000147130	Q14202	MGI:1927231	RGD:1564967	X	300061	FALSE							FALSE	FALSE	FALSE	FALSE	FALSE	FALSE	FALSE	FALSE	no disorder	FALSE		no disorder	FUNCTION: Plays a role in the regulation of cell morphology and cytoskeletal organization. {ECO:0000269|PubMed:21834987}.	cytoskeleton organization [GO:0007010]; multicellular organism development [GO:0007275]; regulation of cell morphogenesis [GO:0022604]; regulation of transcription by RNA polymerase II [GO:0006357]	DNA binding [GO:0003677]; DNA-binding transcription factor activity, RNA polymerase II-specific [GO:0000981]; zinc ion binding [GO:0008270]	SUBCELLULAR LOCATION: Nucleus {ECO:0000250}.	SUBUNIT: May be a component of a BHC histone deacetylase complex that contains HDAC1, HDAC2, HMG20B/BRAF35, KDM1A, RCOR1/CoREST, PHF21A/BHC80, ZMYM2, ZNF217, ZMYM3, GSE1 and GTF2I. {ECO:0000269|PubMed:12493763}.	X	71239624	71255146	q13.1	1	0.106	-0.29728	4.306	44.558
HGNC:13069	ZNF275	zinc finger protein 275	Approved			Xq28	gene with protein product	protein-coding gene	ENSG00000063587	10838	ENSG00000063587	Q9NSD4	MGI:1350985	RGD:1564630	X		FALSE							FALSE	FALSE	FALSE	FALSE	FALSE	FALSE	FALSE	FALSE	no disorder	FALSE		no disorder	FUNCTION: May be involved in transcriptional regulation.		DNA binding [GO:0003677]; metal ion binding [GO:0046872]	SUBCELLULAR LOCATION: Nucleus {ECO:0000305}.		X	153334147	153360110	q28	0.00022666	1.228	0.48714	0.96583	10.696
HGNC:13107	ZNF41	zinc finger protein 41	Approved		MGC8941, MRX89	Xp11.3	gene with protein product	protein-coding gene	ENSG00000147124	7592	ENSG00000147124	P51814			X	314995	FALSE							FALSE	FALSE	FALSE	FALSE	FALSE	FALSE	FALSE	FALSE	no disorder	FALSE		no disorder	FUNCTION: May be involved in transcriptional regulation.	regulation of transcription, DNA-templated [GO:0006355]	DNA binding [GO:0003677]; metal ion binding [GO:0046872]	SUBCELLULAR LOCATION: Nucleus {ECO:0000305}.		X	47445879	47482946	p11.3	0.035083	0.618	0.38324	1.3031	19.149
HGNC:13128	ZNF711	zinc finger protein 711	Approved	ZNF6, MRX65	CMPX1, ZNF4, ZNF5, dJ75N13.1, Zfp711, MRX97	Xq21.1	gene with protein product	protein-coding gene	ENSG00000147180	7552	ENSG00000147180	Q9Y462	MGI:3045342	RGD:1562768	X	314990	TRUE	Mental retardation, X-linked 97	300803	X-linked				TRUE	TRUE	TRUE	FALSE	TRUE	TRUE	FALSE	FALSE	confirmed +CS	FALSE		confirmed	FUNCTION: Transcription regulator required for brain development. Probably acts as a transcription factor that binds to the promoter of target genes and recruits PHF8 histone demethylase, leading to activate expression of genes involved in neuron development, such as KDM5C. {ECO:0000269|PubMed:20346720}.	positive regulation of reciprocal meiotic recombination [GO:0010845]; positive regulation of transcription, DNA-templated [GO:0045893]; regulation of gene expression [GO:0010468]	DNA-binding transcription factor activity, RNA polymerase II-specific [GO:0000981]; histone methyltransferase activity [GO:0042054]; histone methyltransferase activity (H3-K36 specific) [GO:0046975]; histone methyltransferase activity (H3-K4 specific) [GO:0042800]; metal ion binding [GO:0046872]; sequence-specific DNA binding [GO:0043565]	SUBCELLULAR LOCATION: Nucleus {ECO:0000305|PubMed:20346720}.	SUBUNIT: Interacts with PHF8. {ECO:0000269|PubMed:20346720}.	X	85243991	85273362	q21.1	0.97887	0.305	0.24652	2.4017	20.626
HGNC:13145	ZNF75D	zinc finger protein 75D	Approved	ZNF82, ZNF75	ZKSCAN24, D8C6, ZSCAN28	Xq26.3	gene with protein product	protein-coding gene	ENSG00000186376	7626	ENSG00000186376	P51815		RGD:1584423	X	314997	FALSE							FALSE	FALSE	FALSE	FALSE	FALSE	FALSE	FALSE	FALSE	no disorder	FALSE		no disorder	FUNCTION: May be involved in transcriptional regulation.	regulation of transcription, DNA-templated [GO:0006355]	DNA binding [GO:0003677]; zinc ion binding [GO:0008270]	SUBCELLULAR LOCATION: Nucleus {ECO:0000255|PROSITE-ProRule:PRU00187}.		X	135248920	135344109	q26.3	0.00026527	0.964	1.0665	0.38051	14.981
HGNC:13156	ZNF81	zinc finger protein 81	Approved	MRX45	HFZ20	Xp11.23	gene with protein product	protein-coding gene	ENSG00000197779	347344	ENSG00000197779	P51508		RGD:2323171	X	314998	FALSE							FALSE	FALSE	FALSE	FALSE	FALSE	FALSE	FALSE	FALSE	no disorder	FALSE		no disorder	FUNCTION: May be involved in transcriptional regulation.	regulation of transcription, DNA-templated [GO:0006355]	DNA binding [GO:0003677]; metal ion binding [GO:0046872]	SUBCELLULAR LOCATION: Nucleus {ECO:0000305}.		X	47836902	48002561	p11.23	0.55402	0.505	0.67283	1.4226	15.362
HGNC:13198	ZXDA	zinc finger X-linked duplicated A	Approved		ZNF896	Xp11.21	gene with protein product	protein-coding gene	ENSG00000198205	7789	ENSG00000198205	P98168	MGI:3694898		X	300235	FALSE							FALSE	FALSE	FALSE	FALSE	FALSE	FALSE	FALSE	FALSE	no disorder	FALSE		no disorder	FUNCTION: Cooperates with CIITA to promote transcription of MHC class I and MHC class II genes. {ECO:0000269|PubMed:17493635}.	positive regulation of transcription, DNA-templated [GO:0045893]	C2H2 zinc finger domain binding [GO:0070742]; DNA-binding transcription factor activity [GO:0003700]; metal ion binding [GO:0046872]	SUBCELLULAR LOCATION: Nucleus {ECO:0000305}.	SUBUNIT: Self-associates. Interacts with ZXDC and CIITA. {ECO:0000269|PubMed:17493635}.	X	57906708	57910820	p11.21	0.0043723	1.116	-0.65929	0.19299	9.4143
HGNC:13199	ZXDB	zinc finger X-linked duplicated B	Approved		ZNF905	Xp11.21	gene with protein product	protein-coding gene	ENSG00000198455	158586	ENSG00000198455	P98169	MGI:3694898	RGD:1563355	X	300236	FALSE							FALSE	FALSE	FALSE	FALSE	FALSE	FALSE	FALSE	FALSE	no disorder	FALSE		no disorder	FUNCTION: Cooperates with CIITA to promote transcription of MHC class I and MHC class II genes. {ECO:0000250}.		metal ion binding [GO:0046872]	SUBCELLULAR LOCATION: Nucleus {ECO:0000305}.	SUBUNIT: Self-associates. Interacts with ZXDC and CIITA (By similarity). {ECO:0000250}.	X	57591652	57597545	p11.21	0.95266	0.312	-2.1969	0.9635	9.584
HGNC:13254	FTSJ1	FtsJ RNA 2'-O-methyltransferase 1	Approved	MRX9, MRX44	JM23, CDLIV, SPB1, TRM7, TRMT7	Xp11.23	gene with protein product	protein-coding gene	ENSG00000068438	24140	ENSG00000068438	Q9UET6	MGI:1859648	RGD:1561061	X	300499	TRUE	Mental retardation, X-linked 9/44	309549	X-linked recessive				TRUE	TRUE	TRUE	FALSE	TRUE	FALSE	FALSE	FALSE	confirmed +CS	FALSE		confirmed	FUNCTION: Methylates the 2'-O-ribose of nucleotides at positions 32 and 34 of the tRNA anticodon loop of substrate tRNAs. {ECO:0000255|HAMAP-Rule:MF_03162}.	cytoplasmic translation [GO:0002181]; RNA methylation [GO:0001510]; tRNA methylation [GO:0030488]; tRNA modification [GO:0006400]; tRNA nucleoside ribose methylation [GO:0002128]	RNA methyltransferase activity [GO:0008173]; tRNA (cytosine-2'-O-)-methyltransferase activity [GO:0052666]; tRNA (guanosine-2'-O-)-methyltransferase activity [GO:0009020]; tRNA methyltransferase activity [GO:0008175]	SUBCELLULAR LOCATION: Cytoplasm {ECO:0000255|HAMAP-Rule:MF_03162}.		X	48476021	48486364	p11.23	0.99254	0.204	0.46001	2.172	14.629
HGNC:13315	HDAC8	histone deacetylase 8	Approved	HDACL1, WTS, MRXS6	RPD3, KDAC8	Xq13.1	gene with protein product	protein-coding gene	ENSG00000147099	55869	ENSG00000147099	Q9BY41	MGI:1917565	RGD:1562895	X	300269	TRUE	Cornelia de Lange syndrome 5	300882	X-linked dominant				TRUE	TRUE	TRUE	FALSE	FALSE	FALSE	FALSE	FALSE	confirmed +CS	FALSE	TRUE	confirmed	FUNCTION: Responsible for the deacetylation of lysine residues on the N-terminal part of the core histones (H2A, H2B, H3 and H4). Histone deacetylation gives a tag for epigenetic repression and plays an important role in transcriptional regulation, cell cycle progression and developmental events. Histone deacetylases act via the formation of large multiprotein complexes. Also involved in the deac…	chromatin assembly or disassembly [GO:0006333]; chromatin organization [GO:0006325]; histone H3 deacetylation [GO:0070932]; histone H4 deacetylation [GO:0070933]; negative regulation of protein ubiquitination [GO:0031397]; negative regulation of transcription by RNA polymerase II [GO:0000122]; positive regulation of transcription by RNA polymerase II [GO:0045944]; regulation of cohesin loading [G…	histone deacetylase activity [GO:0004407]; Hsp70 protein binding [GO:0030544]; Hsp90 protein binding [GO:0051879]; metal ion binding [GO:0046872]; NAD-dependent histone deacetylase activity (H3-K14 specific) [GO:0032041]; transcription factor binding [GO:0008134]	SUBCELLULAR LOCATION: Nucleus. Cytoplasm. Note=Excluded from the nucleoli. Found in the cytoplasm of cells showing smooth muscle differentiation.	SUBUNIT: Interacts with PEPB2-MYH11, a fusion protein consisting of the 165 N-terminal residues of CBF-beta (PEPB2) with the tail region of MYH11 produced by the inversion Inv(16)(p13q22), a translocation associated with acute myeloid leukemia of M4EO subtype. The PEPB2-MYH1 fusion protein also interacts with RUNX1, a well known transcriptional regulator, suggesting that the interaction with HDAC…	X	72329516	72573101	q13.1	0.97707	0.297	0.33944	2.8212	15.993
HGNC:13339	KIF4A	kinesin family member 4A	Approved		KIF4-G1, KIF4, HSA271784, FLJ12530, FLJ12655, FLJ14204, FLJ20631, MRX100	Xq13.1	gene with protein product	protein-coding gene	ENSG00000090889	24137	ENSG00000090889	O95239	MGI:108389	RGD:620526	X	300521	TRUE				?Mental retardation, X-linked 100	300923	X-linked recessive	TRUE	TRUE	TRUE	TRUE	FALSE	TRUE	FALSE	FALSE	PMT +CS	FALSE		PMT	FUNCTION: Iron-sulfur (Fe-S) cluster binding motor protein that has a role in chromosome segregation during mitosis (PubMed:29848660). Translocates PRC1 to the plus ends of interdigitating spindle microtubules during the metaphase to anaphase transition, an essential step for the formation of an organized central spindle midzone and midbody and for successful cytokinesis (PubMed:15297875, PubMed:…	anterograde axonal transport [GO:0008089]; antigen processing and presentation of exogenous peptide antigen via MHC class II [GO:0019886]; microtubule-based movement [GO:0007018]; mitotic cytokinesis [GO:0000281]; mitotic spindle midzone assembly [GO:0051256]; mitotic spindle organization [GO:0007052]; organelle organization [GO:0006996]; retrograde vesicle-mediated transport, Golgi to endoplasmi…	ATP binding [GO:0005524]; DNA binding [GO:0003677]; iron-sulfur cluster binding [GO:0051536]; metal ion binding [GO:0046872]; microtubule binding [GO:0008017]; microtubule motor activity [GO:0003777]	SUBCELLULAR LOCATION: Nucleus matrix {ECO:0000269|PubMed:11736643}. Cytoplasm {ECO:0000269|PubMed:11736643}. Cytoplasm, cytoskeleton, spindle {ECO:0000269|PubMed:15297875, ECO:0000269|PubMed:29848660}. Midbody {ECO:0000269|PubMed:15297875, ECO:0000269|PubMed:29848660}. Chromosome {ECO:0000269|PubMed:11736643, ECO:0000269|PubMed:15297875, ECO:0000269|PubMed:29848660}. Note=Associates with chromoso…	SUBUNIT: Interacts with the cytosolic iron-sulfur protein assembly (CIA) complex components CIAO2B and MMS19; the interactions facilitate the transfer of Fe-S clusters to KIF4A to ensure proper localization of KIF4A to mitotic machinery components (PubMed:29848660). Interacts (via C-terminus) with unphosphorylated PRC1 (via N-terminus); the interaction is required for the progression of mitosis (…	X	70290104	70420886	q13.1	0.99998	0.2	0.7402	2.5594	52.534
HGNC:13388	BEX3	brain expressed X-linked 3	Approved	NGFRAP1	HGR74, Bex, NADE, DXS6984E	Xq22.2	gene with protein product	protein-coding gene	ENSG00000166681	27018	ENSG00000166681	Q00994	MGI:1338016	RGD:3148	X	300361	FALSE							FALSE	FALSE	FALSE	FALSE	FALSE	FALSE	FALSE	FALSE	no disorder	FALSE		no disorder	FUNCTION: May be a signaling adapter molecule involved in p75NTR-mediated apoptosis induced by NGF. Plays a role in zinc-triggered neuronal death (By similarity). May play an important role in the pathogenesis of neurogenetic diseases. {ECO:0000250}.	activation of cysteine-type endopeptidase activity involved in apoptotic process [GO:0006919]; extrinsic apoptotic signaling pathway via death domain receptors [GO:0008625]; multicellular organism development [GO:0007275]; negative regulation of cysteine-type endopeptidase activity involved in apoptotic process [GO:0043154]; regulation of cysteine-type endopeptidase activity involved in apoptotic…	cysteine-type endopeptidase activator activity involved in apoptotic process [GO:0008656]; identical protein binding [GO:0042802]; metal ion binding [GO:0046872]; nerve growth factor receptor binding [GO:0005163]; signaling receptor binding [GO:0005102]	SUBCELLULAR LOCATION: Nucleus. Cytoplasm. Note=Shuttles between the cytoplasm and the nucleus. Associates with replicating mitochondria (By similarity). {ECO:0000250}.	SUBUNIT: Self-associates. Binds to the DEATH domain of p75NTR/NGFR. Interacts with 14-3-3 epsilon (YWHAE). Interacts with DIABLO/SMAC. {ECO:0000250|UniProtKB:Q9WTZ9}.	X	103376395	103378164	q22.2	0.62141	0.956	-0.7567	0.99505	3.0902
HGNC:13398	NSDHL	NAD(P) dependent steroid dehydrogenase-like	Approved		XAP104, H105e3, SDR31E1	Xq28	gene with protein product	protein-coding gene	ENSG00000147383	50814	ENSG00000147383	Q15738	MGI:1099438	RGD:1359337	X	300275	TRUE	CHILD syndrome // CK syndrome	308050 // 300831	X-linked dominant // X-linked recessive				TRUE	TRUE	TRUE	TRUE	TRUE	TRUE	FALSE	FALSE	confirmed +CS	FALSE		confirmed	FUNCTION: Catalyzes the NAD(P)(+)-dependent oxidative decarboxylation of the C4 methyl groups of 4-alpha-carboxysterols in post-squalene cholesterol biosynthesis (By similarity). Plays also a role in the regulation of the endocytic trafficking of EGFR (By similarity). {ECO:0000250|UniProtKB:Q9R1J0}.	cholesterol biosynthetic process [GO:0006695]; cholesterol metabolic process [GO:0008203]; hair follicle development [GO:0001942]; labyrinthine layer blood vessel development [GO:0060716]; smoothened signaling pathway [GO:0007224]	3-beta-hydroxy-delta5-steroid dehydrogenase activity [GO:0003854]; 4alpha-carboxy-4beta-methyl-5alpha-cholesta-8-en-3beta-ol:NAD(P)+ 3-oxidoreductase (decarboxylating) activity [GO:0103066]; 4alpha-carboxy-5alpha-cholesta-8-en-3beta-ol:NAD(P)+ 3-dehydrogenase (decarboxylating) activity [GO:0103067]; C-3 sterol dehydrogenase (C-4 sterol decarboxylase) activity [GO:0000252]; oxidoreductase activity…	SUBCELLULAR LOCATION: Endoplasmic reticulum membrane {ECO:0000269|PubMed:21129721}; Single-pass membrane protein {ECO:0000255}. Lipid droplet {ECO:0000250|UniProtKB:Q9R1J0}. Note=Trafficking through the Golgi is necessary for ER membrane localization. {ECO:0000250|UniProtKB:Q9R1J0}.	SUBUNIT: Homodimer. {ECO:0000269|PubMed:32140747}.	X	152830967	152869729	q28	0.96393	0.289	-1.0188	0.86892	10.341
HGNC:13415	PNCK	pregnancy up-regulated nonubiquitous CaM kinase	Approved		MGC45419, CaMK1b	Xq28	gene with protein product	protein-coding gene	ENSG00000130822	139728	ENSG00000130822	Q6P2M8	MGI:1347357	RGD:69249	X	300680	FALSE							FALSE	FALSE	FALSE	FALSE	FALSE	FALSE	FALSE	FALSE	no disorder	FALSE		no disorder	FUNCTION: Calcium/calmodulin-dependent protein kinase belonging to a proposed calcium-triggered signaling cascade. In vitro phosphorylates CREB1 and SYN1/synapsin I. Phosphorylates and activates CAMK1 (By similarity). {ECO:0000250}.	peptidyl-serine phosphorylation [GO:0018105]	ATP binding [GO:0005524]; calmodulin binding [GO:0005516]; calmodulin-dependent protein kinase activity [GO:0004683]; protein serine/threonine kinase activity [GO:0004674]	SUBCELLULAR LOCATION: Cytoplasm {ECO:0000250}. Nucleus {ECO:0000250}.		X	153669733	153689010	q28	1.0166e-05	1.096	-0.034292	1.5077	15.477
HGNC:13417	PPP2R3B	protein phosphatase 2 regulatory subunit B''beta	Approved	PPP2R3L	PPP2R3LY, PR48, PR70	Xp22.3 and Yp11.3	gene with protein product	protein-coding gene	ENSG00000167393	28227	ENSG00000167393	Q9Y5P8		RGD:1588134	X	300339	FALSE							FALSE	FALSE	FALSE	FALSE	FALSE	FALSE	FALSE	FALSE	no disorder	TRUE		no disorder	FUNCTION: The B regulatory subunit might modulate substrate selectivity and catalytic activity, and also might direct the localization of the catalytic enzyme to a particular subcellular compartment.	cell cycle arrest [GO:0007050]; protein dephosphorylation [GO:0006470]	calcium ion binding [GO:0005509]; protein phosphatase regulator activity [GO:0019888]	SUBCELLULAR LOCATION: Nucleus {ECO:0000269|PubMed:10629059}.	SUBUNIT: PP2A consists of a common heterodimeric core enzyme, composed of a 36 kDa catalytic subunit (subunit C) and a 65 kDa constant regulatory subunit (PR65 or subunit A), that associates with a variety of regulatory subunits. Proteins that associate with the core dimer include three families of regulatory subunits B (the R2/B/PR55/B55, R3/B''/PR72/PR130/PR59 and R5/B'/B56 families), the 48 kD…	X	333933	386955	p22.33	4.9344e-08	0.892	-4.1501	-1.4039	27.23
HGNC:13429	RLIM	ring finger protein, LIM domain interacting	Approved	RNF12	NY-REN-43, MGC15161	Xq13.2	gene with protein product	protein-coding gene	ENSG00000131263	51132	ENSG00000131263	Q9NVW2	MGI:1342291	RGD:1559832	X	300379	TRUE	Tonne-Kalscheuer syndrome	300978	X-linked				TRUE	TRUE	TRUE	FALSE	TRUE	TRUE	TRUE	FALSE	confirmed +CS	FALSE	TRUE	confirmed	FUNCTION: E3 ubiquitin-protein ligase. Acts as a negative coregulator for LIM homeodomain transcription factors by mediating the ubiquitination and subsequent degradation of LIM cofactors LDB1 and LDB2 and by mediating the recruitment the SIN3a/histone deacetylase corepressor complex. Ubiquitination and degradation of LIM cofactors LDB1 and LDB2 allows DNA-bound LIM homeodomain transcription fact…	negative regulation of DNA-binding transcription factor activity [GO:0043433]; negative regulation of transcription, DNA-templated [GO:0045892]; negative regulation of transcription by RNA polymerase II [GO:0000122]; protein polyubiquitination [GO:0000209]; protein ubiquitination [GO:0016567]; random inactivation of X chromosome [GO:0060816]; regulation of dosage compensation by inactivation of X…	metal ion binding [GO:0046872]; transcription corepressor activity [GO:0003714]; ubiquitin protein ligase activity [GO:0061630]; ubiquitin-protein transferase activity [GO:0004842]	SUBCELLULAR LOCATION: Nucleus {ECO:0000269|PubMed:19117995, ECO:0000269|PubMed:19164295}.	SUBUNIT: Interacts with LIM/homeobox factors such as LHX3. Interacts with LDB1, LDB2 and SIN3A (By similarity). Interacts with LIMK1 (By similarity). Interacts (via N-terminus) with TERF1. Interacts (via C-terminus) with ESR1. {ECO:0000250, ECO:0000269|PubMed:19117995, ECO:0000269|PubMed:19164295}.	X	74582976	74614624	q13.2	0.99301	0.247	-1.8374	2.4248	19.213
HGNC:13449	SLITRK2	SLIT and NTRK like family member 2	Approved	SLITL1, TMEM257, CXorf1	KIAA1854, CXorf2	Xq27.3	gene with protein product	protein-coding gene	ENSG00000185985	84631	ENSG00000185985	Q9H156	MGI:2679449	RGD:1561361	X	300561	FALSE							FALSE	FALSE	FALSE	FALSE	FALSE	FALSE	FALSE	FALSE	no disorder	FALSE		no disorder	FUNCTION: It is involved in synaptogenesis and promotes excitatory synapse differentiation (PubMed:27273464, PubMed:27812321). Suppresses neurite outgrowth (By similarity). {ECO:0000250|UniProtKB:Q810C0, ECO:0000269|PubMed:27273464, ECO:0000269|PubMed:27812321}.	axonogenesis [GO:0007409]; positive regulation of synapse assembly [GO:0051965]; regulation of presynapse assembly [GO:1905606]; synaptic membrane adhesion [GO:0099560]		SUBCELLULAR LOCATION: Membrane {ECO:0000305}; Single-pass type I membrane protein {ECO:0000305}. Cell membrane {ECO:0000269|PubMed:27812321}.	SUBUNIT: Interacts with PTPRD; this interaction is PTPRD splicing-dependent and may induce pre-synaptic differentiation. {ECO:0000250|UniProtKB:Q810C0}.	X	145817829	145829856	q27.3	0.0064131	0.694	-0.72514	2.1956	18.942
HGNC:13485	USP26	ubiquitin specific peptidase 26	Approved			Xq26.2	gene with protein product	protein-coding gene	ENSG00000134588	83844	ENSG00000134588	Q9BXU7	MGI:1933247	RGD:1563443	X	300309	FALSE							FALSE	FALSE	FALSE	FALSE	FALSE	FALSE	FALSE	FALSE	no disorder	FALSE		no disorder	FUNCTION: Involved in the ubiquitin-dependent proteolytic pathway in conjunction with the 26S proteasome (By similarity). Deubiquitinates the androgen receptor and regulates the androgen receptor signaling pathway. {ECO:0000250, ECO:0000269|PubMed:20501646}.	G1/S transition of mitotic cell cycle [GO:0000082]; protein deubiquitination [GO:0016579]; ubiquitin-dependent protein catabolic process [GO:0006511]	cysteine-type endopeptidase activity [GO:0004197]; thiol-dependent ubiquitin-specific protease activity [GO:0004843]	SUBCELLULAR LOCATION: Nucleus {ECO:0000269|PubMed:20501646}.	SUBUNIT: Interacts with AR. {ECO:0000269|PubMed:20501646}.	X	133024631	133097109	q26.2			-0.29962	-0.08368
HGNC:13486	USP27X	ubiquitin specific peptidase 27 X-linked	Approved		USP27	Xp11.23	gene with protein product	protein-coding gene	ENSG00000273820	389856	ENSG00000273820	A6NNY8	MGI:1859645	RGD:1564628	X	300975	TRUE	Mental retardation, X-linked 105	300984	X-linked recessive				TRUE	TRUE	TRUE	FALSE	FALSE	TRUE	FALSE	FALSE	confirmed +CS	FALSE		confirmed	FUNCTION: Deubiquitinase that can reduce the levels of BCL2L11/BIM ubiquitination and stabilize BCL2L11 in response to the RAF-MAPK-degradation signal. By acting on BCL2L11 levels, may counteract the anti-apoptotic effects of MAPK activity. {ECO:0000250|UniProtKB:Q8CEG8}.	positive regulation of apoptotic process [GO:0043065]; protein deubiquitination [GO:0016579]; protein K48-linked deubiquitination [GO:0071108]; protein K63-linked deubiquitination [GO:0070536]; protein stabilization [GO:0050821]; ubiquitin-dependent protein catabolic process [GO:0006511]	Lys48-specific deubiquitinase activity [GO:1990380]; Lys63-specific deubiquitinase activity [GO:0061578]; thiol-dependent ubiquitin-specific protease activity [GO:0004843]	SUBCELLULAR LOCATION: Cytoplasm, cytosol {ECO:0000250|UniProtKB:Q8CEG8}. Nucleus {ECO:0000250|UniProtKB:Q8CEG8}.	SUBUNIT: Interacts with phosphorylated BCL2L11 isoform BIMEL; this interaction leads to BCL2L11 deubiquitination and stabilization. {ECO:0000250|UniProtKB:Q8CEG8}.	X	49879484	49882558	p11.23	0.92373	0.363	2.105	3.1795	8.2339
HGNC:13554	ATP11C	ATPase phospholipid transporting 11C	Approved		ATPIG, ATPIQ	Xq27.1	gene with protein product	protein-coding gene	ENSG00000101974	286410	ENSG00000101974	Q8NB49	MGI:1859661	RGD:1564481	X	300516	TRUE				?Hemolytic anemia, congenital, X-linked	301015	X-linked recessive	TRUE	FALSE	FALSE	FALSE	FALSE	FALSE	FALSE	FALSE	PMT +CS	FALSE		PMT	FUNCTION: Catalytic component of a P4-ATPase flippase complex which catalyzes the hydrolysis of ATP coupled to the transport of aminophospholipids from the outer to the inner leaflet of various membranes and ensures the maintenance of asymmetric distribution of phospholipids. In the cell membrane of erythrocytes, it is required to maintain phosphatidylserine (PS) in the inner leaflet preventing i…	ion transmembrane transport [GO:0034220]; phospholipid translocation [GO:0045332]; positive regulation of B cell differentiation [GO:0045579]; pre-B cell differentiation [GO:0002329]	ATPase-coupled intramembrane lipid transporter activity [GO:0140326]; ATP binding [GO:0005524]; magnesium ion binding [GO:0000287]	SUBCELLULAR LOCATION: Cell membrane {ECO:0000269|PubMed:21914794}; Multi-pass membrane protein {ECO:0000269|PubMed:21914794}. Endoplasmic reticulum membrane {ECO:0000269|PubMed:21914794}. Note=Efficient exit from the endoplasmic reticulum requires the presence of TMEM30A. Some cell membrane localization observed in the presence of TMEM30B.	SUBUNIT: Component of a P4-ATPase flippase complex which consists of a catalytic alpha subunit and an accessory beta subunit (Probable). Interacts with beta subunit TMEM30A. {ECO:0000269|PubMed:21914794, ECO:0000305}.	X	139726346	139945276	q27.1	0.9997	0.232	1.2954	1.9874	45.324
HGNC:13557	ACE2	angiotensin I converting enzyme 2	Approved			Xp22.2	gene with protein product	protein-coding gene	ENSG00000130234	59272	ENSG00000130234	Q9BYF1	MGI:1917258	RGD:728890	X	300335	FALSE							FALSE	FALSE	FALSE	FALSE	FALSE	FALSE	FALSE	FALSE	no disorder	FALSE		no disorder	FUNCTION: Essential counter-regulatory carboxypeptidase of the renin-angiotensin hormone system that is a critical regulator of blood volume, systemic vascular resistance, and thus cardiovascular homeostasis (PubMed:27217402). Converts angiotensin I to angiotensin 1-9, a nine-amino acid peptide with anti-hypertrophic effects in cardiomyocytes, and angiotensin II to angiotensin 1-7, which then act…	angiotensin maturation [GO:0002003]; angiotensin-mediated drinking behavior [GO:0003051]; positive regulation of amino acid transport [GO:0051957]; positive regulation of cardiac muscle contraction [GO:0060452]; positive regulation of gap junction assembly [GO:1903598]; positive regulation of L-proline import across plasma membrane [GO:1905737]; positive regulation of reactive oxygen species meta…	carboxypeptidase activity [GO:0004180]; endopeptidase activity [GO:0004175]; metallocarboxypeptidase activity [GO:0004181]; metallopeptidase activity [GO:0008237]; peptidyl-dipeptidase activity [GO:0008241]; virus receptor activity [GO:0001618]; zinc ion binding [GO:0008270]	SUBCELLULAR LOCATION: [Processed angiotensin-converting enzyme 2]: Secreted {ECO:0000269|PubMed:15983030}.; SUBCELLULAR LOCATION: Cell membrane {ECO:0000269|PubMed:18424768}; Single-pass type I membrane protein {ECO:0000255}. Cytoplasm {ECO:0000250|UniProtKB:Q8R0I0}. Note=Detected in both cell membrane and cytoplasm in neurons. {ECO:0000250|UniProtKB:Q8R0I0}.	SUBUNIT: Homodimer (PubMed:32132184). Interacts with ITGB1 (PubMed:15276642). Interacts with the catalytically active form of TMPRSS2 (PubMed:21068237). Interacts with SLC6A19; this interaction is essential for expression and function of SLC6A19 in intestine (By similarity). {ECO:0000250|UniProtKB:Q8R0I0, ECO:0000269|PubMed:15276642, ECO:0000269|PubMed:21068237, ECO:0000269|PubMed:32132184}.; SUB…	X	15561033	15602148	p22.2	0.99769	0.25	1.3311	1.2455	31.007
HGNC:13574	MAGEC2	MAGE family member C2	Approved	MAGEE1	CT10, MAGE-C2, HCA587	Xq27.2	gene with protein product	protein-coding gene	ENSG00000046774	51438	ENSG00000046774	Q9UBF1		RGD:1563272	X	300468	FALSE							FALSE	FALSE	FALSE	FALSE	FALSE	FALSE	FALSE	FALSE	no disorder	FALSE		no disorder	FUNCTION: Proposed to enhance ubiquitin ligase activity of RING-type zinc finger-containing E3 ubiquitin-protein ligases. In vitro enhances ubiquitin ligase activity of TRIM28 and stimulates p53/TP53 ubiquitination in presence of Ubl-conjugating enzyme UBE2H leading to p53/TP53 degradation. Proposed to act through recruitment and/or stabilization of the Ubl-conjugating enzymes (E2) at the E3:subs…	cellular protein catabolic process [GO:0044257]; positive regulation of ubiquitin-protein transferase activity [GO:0051443]	ubiquitin protein ligase binding [GO:0031625]	SUBCELLULAR LOCATION: Cytoplasm {ECO:0000269|PubMed:12920247}. Nucleus {ECO:0000269|PubMed:12920247}. Note=Nuclear in germ cells. Cytoplasmic in well-differentiated hepatocellular carcinoma, nuclear in moderately- and poorly-differentiated hepatocellular carcinoma.	SUBUNIT: Interacts with TRIM28 and UBE2H. {ECO:0000269|PubMed:17942928, ECO:0000269|PubMed:20864041}.	X	142202342	142205290	q27.2			-1.9861	-0.65349
HGNC:13629	PABPC5	poly(A) binding protein cytoplasmic 5	Approved		PABP5	Xq21.31	gene with protein product	protein-coding gene	ENSG00000174740	140886	ENSG00000174740	Q96DU9	MGI:2136401	RGD:1587661	X	300407	FALSE							FALSE	FALSE	FALSE	FALSE	FALSE	FALSE	FALSE	FALSE	no disorder	FALSE		no disorder	FUNCTION: Binds the poly(A) tail of mRNA. May be involved in cytoplasmic regulatory processes of mRNA metabolism. Can probably bind to cytoplasmic RNA sequences other than poly(A) in vivo (By similarity). {ECO:0000250}.		mRNA 3'-UTR binding [GO:0003730]; poly(A) binding [GO:0008143]; poly(U) RNA binding [GO:0008266]; RNA binding [GO:0003723]	SUBCELLULAR LOCATION: Cytoplasm {ECO:0000250}.; SUBCELLULAR LOCATION: [Isoform 2]: Mitochondrion matrix {ECO:0000269|PubMed:23275553}. Note=Co-fractionates with mtDNA and co-immunoprecipitates with the mitochondrial poly(A) polymerase.		X	91434595	91438584	q21.31	0.89297	0.413	-0.31895	1.9555	7.2469
HGNC:13705	TMEM187	transmembrane protein 187	Approved	CXorf12	ITBA1, DXS9878E	Xq28	gene with protein product	protein-coding gene	ENSG00000177854	8269	ENSG00000177854	Q14656			X	300059	FALSE							FALSE	FALSE	FALSE	FALSE	FALSE	FALSE	FALSE	FALSE	no disorder	FALSE		no disorder				SUBCELLULAR LOCATION: Membrane {ECO:0000305}; Multi-pass membrane protein {ECO:0000305}.		X	153972754	153983194	q28	0.015717	1.592	-0.19382	0.13532	4.5759
HGNC:13711	POF1B	POF1B actin binding protein	Approved		POF, FLJ22792	Xq21.1	gene with protein product	protein-coding gene	ENSG00000124429	79983	ENSG00000124429	Q8WVV4	MGI:1916943	RGD:1560798	X	300603	TRUE				?Premature ovarian failure 2B	300604	X-linked recessive	TRUE	FALSE	FALSE	FALSE	FALSE	FALSE	FALSE	FALSE	PMT +CS	FALSE		PMT	FUNCTION: Plays a key role in the organization of epithelial monolayers by regulating the actin cytoskeleton. May be involved in ovary development. {ECO:0000269|PubMed:16773570, ECO:0000269|PubMed:21940798}.	actin cytoskeleton organization [GO:0030036]; actin filament organization [GO:0007015]; bicellular tight junction assembly [GO:0070830]; epithelial cell morphogenesis [GO:0003382]	actin filament binding [GO:0051015]	SUBCELLULAR LOCATION: Cell junction, tight junction {ECO:0000269|PubMed:21940798}.	SUBUNIT: Interacts with nonmuscle actin. {ECO:0000269|PubMed:16773570}.	X	85277396	85379717	q21.1	4.507e-11	1.138	-0.2091	0.78017	24.496
HGNC:13749	FAM3A	FAM3 metabolism regulating signaling molecule A	Approved		DXS560S, 2-19, XAP-7	Xq28	gene with protein product	protein-coding gene	ENSG00000071889	60343	ENSG00000071889	P98173	MGI:1913544	RGD:1562076	X	300492	FALSE							FALSE	FALSE	FALSE	FALSE	FALSE	FALSE	FALSE	FALSE	no disorder	FALSE		no disorder	FUNCTION: May act as a defensin against invading fungal microorganisms.	antifungal humoral response [GO:0019732]; antimicrobial humoral immune response mediated by antimicrobial peptide [GO:0061844]; negative regulation of antifungal innate immune response [GO:1905035]; negative regulation of gluconeogenesis [GO:0045721]; regulation of lipid biosynthetic process [GO:0046890]		SUBCELLULAR LOCATION: Secreted {ECO:0000305}.		X	154506159	154516242	q28	0.66899	0.602	-0.85132	0.92684	7.8781
HGNC:1378	CA5B	carbonic anhydrase 5B	Approved			Xp22.2	gene with protein product	protein-coding gene	ENSG00000169239	11238	ENSG00000169239	Q9Y2D0	MGI:1926249	RGD:1549783	X	300230	FALSE							FALSE	FALSE	FALSE	FALSE	FALSE	FALSE	FALSE	FALSE	no disorder	FALSE		no disorder	FUNCTION: Reversible hydration of carbon dioxide.	bicarbonate transport [GO:0015701]; one-carbon metabolic process [GO:0006730]; response to bacterium [GO:0009617]	carbonate dehydratase activity [GO:0004089]; hydro-lyase activity [GO:0016836]; zinc ion binding [GO:0008270]	SUBCELLULAR LOCATION: Mitochondrion.		X	15688830	15788411	p22.2	0.00026112	1.196	0.28559	-0.048138	10.983
HGNC:13817	CHST7	carbohydrate sulfotransferase 7	Approved		C6ST-2, C6ST2	Xp11.3	gene with protein product	protein-coding gene	ENSG00000147119	56548	ENSG00000147119	Q9NS84	MGI:1891767	RGD:1303028	X	300375	FALSE							FALSE	FALSE	FALSE	FALSE	FALSE	FALSE	FALSE	FALSE	no disorder	FALSE		no disorder	FUNCTION: Sulfotransferase that utilizes 3'-phospho-5'-adenylyl sulfate (PAPS) as sulfonate donor to catalyze the transfer of sulfate to position 6 of non-reducing N-acetylglucosamine (GlcNAc) residues. Preferentially acts on mannose-linked GlcNAc. Also able to catalyze the transfer of sulfate to position 6 of the N-acetylgalactosamine (GalNAc) residue of chondroitin. Also acts on core 2 mucin-ty…	chondroitin sulfate biosynthetic process [GO:0030206]; N-acetylglucosamine metabolic process [GO:0006044]; polysaccharide metabolic process [GO:0005976]; sulfur compound metabolic process [GO:0006790]	chondroitin 6-sulfotransferase activity [GO:0008459]; N-acetylglucosamine 6-O-sulfotransferase activity [GO:0001517]	SUBCELLULAR LOCATION: Golgi apparatus membrane {ECO:0000250}; Single-pass type II membrane protein {ECO:0000250}.		X	46573765	46598496	p11.3	0.068651	0.973	0.21941	1.9383	7.9659
HGNC:13867	SH3KBP1	SH3 domain containing kinase binding protein 1	Approved		CIN85	Xp22.12	gene with protein product	protein-coding gene	ENSG00000147010	30011	ENSG00000147010	Q96B97	MGI:1889583	RGD:620904	X	300374	TRUE				?Immunodeficiency 61	300310	X-linked recessive	TRUE	TRUE	FALSE	FALSE	FALSE	FALSE	FALSE	FALSE	PMT +CS	FALSE		PMT	FUNCTION: Adapter protein involved in regulating diverse signal transduction pathways. Involved in the regulation of endocytosis and lysosomal degradation of ligand-induced receptor tyrosine kinases, including EGFR and MET/hepatocyte growth factor receptor, through an association with CBL and endophilins. The association with CBL, and thus the receptor internalization, may be inhibited by an inte…	actin filament organization [GO:0007015]; apoptotic process [GO:0006915]; axon guidance [GO:0007411]; cell-cell signaling [GO:0007267]; cell migration [GO:0016477]; cytoskeleton organization [GO:0007010]; endocytosis [GO:0006897]; membrane organization [GO:0061024]; negative regulation of epidermal growth factor receptor signaling pathway [GO:0042059]; positive regulation of B cell activation [GO…	SH3 domain binding [GO:0017124]	SUBCELLULAR LOCATION: Cytoplasm {ECO:0000269|PubMed:20221403}. Cytoplasm, cytoskeleton. Cytoplasmic vesicle membrane; Peripheral membrane protein. Cell junction, synapse, synaptosome. Cell junction, focal adhesion {ECO:0000250}. Note=Localized in endocytic vesicles containing clustered receptors. Colocalizes with ASAP1 in vesicular structures. Colocalized with actin microfilaments and focal adhes…	SUBUNIT: Can self-associate and form homotetramers. Interacts with CD2, F-actin capping protein, PIK3R3, GRB2, EGFR, MET, BLNK, MAP3K4, PDCD6IP, SPRY2, ARHGAP17, ARHGAP27, MAGI2, CRK, BCAR1, SOS1, ASAP1, ARAP3, HIP1R, SYNJ2, INPP5D and STAP1. Interacts with CBL and CBLB, but does not interact with CBLC. Two molecules of SH3KBP1 seem to bind through their respective SH3 1 domain to one molecule of…	X	19533977	19887600	p22.12	0.99899	0.194	-1.2493	2.0512	24.405
HGNC:13910	DMRTC1	DMRT like family C1	Approved			Xq13.1	gene with protein product	protein-coding gene	ENSG00000269502	63947	ENSG00000269502	Q5HYR2	MGI:1918137	RGD:11451771	X	300878	FALSE							FALSE	FALSE	FALSE	FALSE	FALSE	FALSE	FALSE	FALSE	no disorder	FALSE		no disorder			DNA-binding transcription factor activity, RNA polymerase II-specific [GO:0000981]			X	72872025	72943814	q13.1	0.023698	1.886	0.59389	0.8579	1.9033
HGNC:1393	CACNA1F	calcium voltage-gated channel subunit alpha1 F	Approved	CSNB2, AIED	Cav1.4, JM8, JMC8, CSNBX2, CORDX3, CSNB2A, OA2	Xp11.23	gene with protein product	protein-coding gene	ENSG00000102001	778	ENSG00000102001	O60840	MGI:1859639	RGD:621535	X	300110	TRUE	Aland Island eye disease // Cone-rod dystrophy, X-linked, 3 // Night blindness, congenital stationary (incomplete), 2A, X-linked	300600 // 300476 // 300071	X-linked // X-linked recessive // X-linked				TRUE	FALSE	FALSE	FALSE	FALSE	FALSE	FALSE	FALSE	confirmed +CS	FALSE		confirmed	FUNCTION: [Isoform 1]: Voltage-sensitive calcium channels (VSCC) mediate the entry of calcium ions into excitable cells and are also involved in a variety of calcium-dependent processes, including muscle contraction, hormone or neurotransmitter release, gene expression, cell motility, cell division and cell death. The isoform alpha-1F gives rise to L-type calcium currents. Long-lasting (L-type) c…	calcium ion import [GO:0070509]; calcium ion transport [GO:0006816]; cardiac conduction [GO:0061337]; detection of light stimulus involved in visual perception [GO:0050908]; negative regulation of voltage-gated calcium channel activity [GO:1901386]; regulation of ion transmembrane transport [GO:0034765]; regulation of T cell receptor signaling pathway [GO:0050856]; T cell homeostasis [GO:0043029]…	high voltage-gated calcium channel activity [GO:0008331]; metal ion binding [GO:0046872]; voltage-gated calcium channel activity [GO:0005245]	SUBCELLULAR LOCATION: Membrane; Multi-pass membrane protein.	SUBUNIT: Voltage-dependent calcium channels are multisubunit complexes, consisting of alpha-1, alpha-2, beta and delta subunits in a 1:1:1:1 ratio. The channel activity is directed by the pore-forming and voltage-sensitive alpha-1 subunit. In many cases, this subunit is sufficient to generate voltage-sensitive calcium channel activity. The auxiliary subunits beta and alpha-2/delta linked by a dis…	X	49205063	49233371	p11.23	1.2337e-05	0.448	1.6007	2.6007	72.744
HGNC:14064	HDAC6	histone deacetylase 6	Approved		KIAA0901, JM21, HD6, FLJ16239, PPP1R90	Xp11.23	gene with protein product	protein-coding gene	ENSG00000094631	10013	ENSG00000094631	Q9UBN7	MGI:1333752	RGD:619981	X	300272	TRUE				?Chondrodysplasia with platyspondyly, distinctive brachydactyly, hydrocephaly, and microphthalmia	300863	X-linked dominant	TRUE	TRUE	TRUE	FALSE	FALSE	FALSE	FALSE	FALSE	PMT +CS	FALSE		PMT	FUNCTION: Responsible for the deacetylation of lysine residues on the N-terminal part of the core histones (H2A, H2B, H3 and H4) (PubMed:10220385). Histone deacetylation gives a tag for epigenetic repression and plays an important role in transcriptional regulation, cell cycle progression and developmental events (PubMed:10220385). Histone deacetylases act via the formation of large multiprotein …	aggresome assembly [GO:0070842]; autophagy [GO:0006914]; cellular response to hydrogen peroxide [GO:0070301]; cellular response to misfolded protein [GO:0071218]; cellular response to topologically incorrect protein [GO:0035967]; cilium assembly [GO:0060271]; collateral sprouting [GO:0048668]; dendritic spine morphogenesis [GO:0060997]; histone deacetylation [GO:0016575]; Hsp90 deacetylation [GO:…	actin binding [GO:0003779]; alpha-tubulin binding [GO:0043014]; beta-catenin binding [GO:0008013]; beta-tubulin binding [GO:0048487]; dynein complex binding [GO:0070840]; enzyme binding [GO:0019899]; histone deacetylase activity [GO:0004407]; histone deacetylase binding [GO:0042826]; Hsp90 protein binding [GO:0051879]; microtubule binding [GO:0008017]; misfolded protein binding [GO:0051787]; NAD-…	SUBCELLULAR LOCATION: Cytoplasm {ECO:0000269|PubMed:12024216, ECO:0000269|PubMed:24687993}. Cytoplasm, cytoskeleton {ECO:0000269|PubMed:12024216}. Nucleus {ECO:0000250|UniProtKB:Q9Z2V5}. Perikaryon {ECO:0000250|UniProtKB:Q9Z2V5}. Cell projection, dendrite {ECO:0000250|UniProtKB:Q9Z2V5}. Cell projection, axon {ECO:0000250|UniProtKB:Q9Z2V5}. Note=It is mainly cytoplasmic, where it is associated wit…	SUBUNIT: Interacts with SIRT2 (via both phosphorylated, unphosphorylated, active or inactive forms); the interaction is necessary for the complex to interact with alpha-tubulin (PubMed:12620231, PubMed:17516032). Under proteasome impairment conditions, interacts with UBD via its histone deacetylase 1 and UBP-type zinc-finger regions (PubMed:19033385, PubMed:25422469). Interacts with BBIP10, CBFA2…	X	48801377	48824982	p11.23	1	0.072	0.33723	3.2915	41.161
HGNC:14090	RAB9B	RAB9B, member RAS oncogene family	Approved		RAB9L	Xq22.2	gene with protein product	protein-coding gene	ENSG00000123570	51209	ENSG00000123570	Q9NP90	MGI:2442454	RGD:1562951	X	300285	FALSE							FALSE	FALSE	FALSE	FALSE	FALSE	FALSE	FALSE	FALSE	no disorder	FALSE		no disorder	FUNCTION: Involved in the transport of proteins between the endosomes and the trans Golgi network. {ECO:0000250|UniProtKB:P24408}.	neutrophil degranulation [GO:0043312]; protein transport [GO:0015031]; Rab protein signal transduction [GO:0032482]; retrograde transport, endosome to Golgi [GO:0042147]	GDP binding [GO:0019003]; GTPase activity [GO:0003924]; GTP binding [GO:0005525]; identical protein binding [GO:0042802]	SUBCELLULAR LOCATION: Cell membrane {ECO:0000305}; Lipid-anchor {ECO:0000305}; Cytoplasmic side {ECO:0000305}. Cytoplasmic vesicle, phagosome {ECO:0000269|PubMed:21255211}. Cytoplasmic vesicle, phagosome membrane {ECO:0000250}; Lipid-anchor {ECO:0000250}; Cytoplasmic side {ECO:0000250}. Note=Recruited to phagosomes containing S.aureus or M.tuberculosis.	SUBUNIT: Interacts (GTP-bound form) with SGSM1; the GDP-bound form has much lower affinity for SGSM1 (PubMed:22637480). The GTP-bound form but not the GDP-bound form interacts with HPS4 and the BLOC-3 complex (heterodimer of HPS1 and HPS4) but does not interact with HPS1 alone (PubMed:20048159). {ECO:0000269|PubMed:20048159, ECO:0000269|PubMed:22637480}.	X	103822327	103832257	q22.2	0.7343	0.683	-0.66844	1.8044	4.3785
HGNC:14270	PCDH19	protocadherin 19	Approved	EFMR	KIAA1313, EIEE9	Xq22.1	gene with protein product	protein-coding gene	ENSG00000165194	57526	ENSG00000165194	Q8TAB3	MGI:2685563	RGD:1565392	X	300460	TRUE	Epileptic encephalopathy, early infantile, 9	300088	X-linked				TRUE	TRUE	FALSE	TRUE	TRUE	FALSE	FALSE	FALSE	confirmed +CS	FALSE	TRUE	confirmed	FUNCTION: Potential calcium-dependent cell-adhesion protein.	brain development [GO:0007420]; cell adhesion [GO:0007155]; homophilic cell adhesion via plasma membrane adhesion molecules [GO:0007156]	calcium ion binding [GO:0005509]	SUBCELLULAR LOCATION: Cell membrane {ECO:0000250}; Single-pass type I membrane protein {ECO:0000250}.		X	100291644	100410273	q22.1	0.99975	0.126	-0.22514	2.5929	23.729
HGNC:14281	CRLF2	cytokine receptor like factor 2	Approved		CRL2, TSLPR	Xp22.3 and Yp11.3	gene with protein product	protein-coding gene	ENSG00000205755	64109	ENSG00000205755	Q9HC73	MGI:1889506	RGD:621078	X	300357, 400023	FALSE							FALSE	FALSE	FALSE	FALSE	FALSE	FALSE	FALSE	FALSE	no disorder	TRUE		no disorder	FUNCTION: Receptor for thymic stromal lymphopoietin (TSLP). Forms a functional complex with TSLP and IL7R which is capable of stimulating cell proliferation through activation of STAT3 and STAT5. Also activates JAK2 (By similarity). Implicated in the development of the hematopoietic system. {ECO:0000250, ECO:0000269|PubMed:11418668}.	cytokine-mediated signaling pathway [GO:0019221]; interleukin-7-mediated signaling pathway [GO:0038111]; oncostatin-M-mediated signaling pathway [GO:0038165]; positive regulation of cell population proliferation [GO:0008284]; positive regulation of interleukin-5 production [GO:0032754]; positive regulation of mast cell activation [GO:0033005]; positive regulation of receptor signaling pathway via…	ciliary neurotrophic factor receptor binding [GO:0005127]; cytokine binding [GO:0019955]; cytokine receptor activity [GO:0004896]; leukemia inhibitory factor receptor activity [GO:0004923]	SUBCELLULAR LOCATION: [Isoform 1]: Cell membrane {ECO:0000305}; Single-pass type I membrane protein {ECO:0000305}.; SUBCELLULAR LOCATION: [Isoform 2]: Secreted {ECO:0000305}.	SUBUNIT: Heterodimer of CRLF2 and IL7R.	X	1187549	1212723	p22.33	3.3104e-07	1.396	-1.0717	-0.85264	13.024
HGNC:14287	NLGN4X	neuroligin 4 X-linked	Approved	NLGN4	KIAA1260, NLGN, HLNX	Xp22.32-p22.31	gene with protein product	protein-coding gene	ENSG00000146938	57502	ENSG00000146938	Q8N0W4			X	300427	TRUE	Mental retardation, X-linked	300495	Multifactorial, X-linked, Isolated cases	{Asperger syndrome susceptibility, X-linked 2} // {Autism susceptibility, X-linked 2}	300497 // 300495	X-linked // Multifactorial, X-linked, Isolated cases	TRUE	TRUE	TRUE	TRUE	FALSE	TRUE	FALSE	FALSE	confirmed +CS	FALSE	TRUE	confirmed	FUNCTION: Putative neuronal cell surface protein involved in cell-cell-interactions.	adult behavior [GO:0030534]; brainstem development [GO:0003360]; cell-cell junction organization [GO:0045216]; cerebellum development [GO:0021549]; chemical synaptic transmission [GO:0007268]; learning [GO:0007612]; modulation of chemical synaptic transmission [GO:0050804]; negative regulation of excitatory postsynaptic potential [GO:0090394]; neuron cell-cell adhesion [GO:0007158]; neuron differ…	cell adhesion molecule binding [GO:0050839]; chloride ion binding [GO:0031404]; neurexin family protein binding [GO:0042043]; protein homodimerization activity [GO:0042803]; scaffold protein binding [GO:0097110]; signaling receptor activity [GO:0038023]	SUBCELLULAR LOCATION: Cell membrane; Single-pass type I membrane protein. Cell junction, synapse, postsynaptic density membrane.	SUBUNIT: Homodimer. Interacts with NRXN1 in a calcium-dependent manner. Interacts through its C-terminus with DLG4/PSD-95 third PDZ domain. {ECO:0000269|PubMed:11368788, ECO:0000269|PubMed:18093521, ECO:0000269|PubMed:9278515}.	X	5840637	6228867	p22.31	0.99267	0.249	-1.5137	2.7006	19.083
HGNC:14289	NLGN3	neuroligin 3	Approved		HNL3, KIAA1480, ASPGX1, AUTSX1	Xq13.1	gene with protein product	protein-coding gene	ENSG00000196338	54413	ENSG00000196338	Q9NZ94	MGI:2444609	RGD:621119	X	300336	TRUE				{Asperger syndrome susceptibility, X-linked 1} // {Autism susceptibility, X-linked 1}	300494 // 300425	Multifactorial, X-linked, Isolated cases // X-linked	TRUE	TRUE	TRUE	TRUE	FALSE	TRUE	FALSE	FALSE	PMT +CS	FALSE		PMT	FUNCTION: Cell surface protein involved in cell-cell-interactions via its interactions with neurexin family members. Plays a role in synapse function and synaptic signal transmission, and may mediate its effects by clustering other synaptic proteins. May promote the initial formation of synapses, but is not essential for this. May also play a role in glia-glia or glia-neuron interactions in the d…	adult behavior [GO:0030534]; axon extension [GO:0048675]; chemical synaptic transmission [GO:0007268]; excitatory postsynaptic potential [GO:0060079]; inhibitory postsynaptic potential [GO:0060080]; learning [GO:0007612]; long-term synaptic potentiation [GO:0060291]; modulation of chemical synaptic transmission [GO:0050804]; negative regulation of dendritic spine morphogenesis [GO:0061002]; negat…	cell adhesion molecule binding [GO:0050839]; neurexin family protein binding [GO:0042043]; scaffold protein binding [GO:0097110]; signaling receptor activity [GO:0038023]	SUBCELLULAR LOCATION: Cell membrane {ECO:0000250}; Single-pass type I membrane protein {ECO:0000250}. Cell junction, synapse {ECO:0000250}. Note=Detected at both glutamatergic and GABAergic synapses. {ECO:0000250}.	SUBUNIT: Interacts with NRXN1, NRXN2 and NRXN3. Interacts (via its C-terminus) with DLG4/PSD-95 (via PDZ domain 3) (By similarity). Homodimer, and heterodimer with NLGN1 and NLGN2 (By similarity). {ECO:0000250}.	X	71144831	71171201	q13.1	0.97641	0.31	0.67378	4.206	20.325
HGNC:14328	SPANXA2	SPANX family member A2	Approved	SPANX		Xq27.2	gene with protein product	protein-coding gene	ENSG00000203926	728712	ENSG00000203926	Q9NS26			X	300493	FALSE							FALSE	FALSE	FALSE	FALSE	FALSE	FALSE	FALSE	FALSE	no disorder	FALSE		no disorder		spermatogenesis [GO:0007283]		SUBCELLULAR LOCATION: Cytoplasm {ECO:0000269|PubMed:10906052}. Nucleus {ECO:0000269|PubMed:10906052}. Note=Associated with nuclear craters.		X	141589708	141590762	q27.2
HGNC:14329	SPANXB1	SPANX family member B1	Approved	SPANXB2, SPANXF1, SPANXF2	CT11.2	Xq27.1	gene with protein product	protein-coding gene	ENSG00000227234	728695	ENSG00000227234	Q9NS25			X	300669	FALSE							FALSE	FALSE	FALSE	FALSE	FALSE	FALSE	FALSE	FALSE	no disorder	FALSE		no disorder		spermatid development [GO:0007286]		SUBCELLULAR LOCATION: Cytoplasm {ECO:0000269|PubMed:10906052}. Nucleus {ECO:0000269|PubMed:10906052}. Note=Associated with nuclear craters.		X	141002594	141003706	q27.1
HGNC:14331	SPANXC	SPANX family member C	Approved		CTp11, CT11.3	Xq27.2	gene with protein product	protein-coding gene	ENSG00000198573	64663	ENSG00000198573	Q9NY87			X	300330	FALSE							FALSE	FALSE	FALSE	FALSE	FALSE	FALSE	FALSE	FALSE	no disorder	FALSE		no disorder				SUBCELLULAR LOCATION: Cytoplasm {ECO:0000269|PubMed:10626816}. Nucleus {ECO:0000269|PubMed:10626816}. Note=Associated with nuclear craters.		X	141241463	141242517	q27.2	0.072819	1.924	-1.366	-2.4887	0.57203
HGNC:14332	SPANXD	SPANX family member D	Approved	SPANXE	CT11.4	Xq27.2	gene with protein product	protein-coding gene	ENSG00000196406	64648	ENSG00000196406	Q9BXN6			X	300670, 300671	FALSE							FALSE	FALSE	FALSE	FALSE	FALSE	FALSE	FALSE	FALSE	no disorder	FALSE		no disorder				SUBCELLULAR LOCATION: Cytoplasm {ECO:0000250}. Nucleus {ECO:0000250}. Note=Associated with nuclear craters. {ECO:0000250}.		X	141697411	141698739	q27.2	0.077485	1.917	-1.8584	-3.5372	0.68574
HGNC:14352	WDR13	WD repeat domain 13	Approved			Xp11.23	gene with protein product	protein-coding gene	ENSG00000101940	64743	ENSG00000101940	Q9H1Z4	MGI:1914661	RGD:1560982	X	300512	FALSE							FALSE	FALSE	FALSE	FALSE	FALSE	FALSE	FALSE	FALSE	no disorder	FALSE		no disorder		negative regulation of type B pancreatic cell proliferation [GO:1904691]	promoter-specific chromatin binding [GO:1990841]	SUBCELLULAR LOCATION: Nucleus {ECO:0000269|PubMed:12659815}.		X	48590042	48608869	p11.23	0.93514	0.362	0.15298	3.2948	13.097
HGNC:1436	S100G	S100 calcium binding protein G	Approved	CALB3	CABP9K, CABP1	Xp22.2	gene with protein product	protein-coding gene	ENSG00000169906	795	ENSG00000169906	P29377	MGI:104528	RGD:2253	X	302020	FALSE							FALSE	FALSE	FALSE	FALSE	FALSE	FALSE	FALSE	FALSE	no disorder	FALSE		no disorder			calcium ion binding [GO:0005509]; transition metal ion binding [GO:0046914]; vitamin D binding [GO:0005499]			X	16650158	16654670	p22.2	0.11469	1.841	0.37396	0.37847	1.4581
HGNC:14454	GABRQ	gamma-aminobutyric acid type A receptor subunit theta	Approved			Xq28	gene with protein product	protein-coding gene	ENSG00000268089	55879	ENSG00000268089	Q9UN88	MGI:1888498	RGD:68331	X	300349	FALSE							FALSE	FALSE	FALSE	FALSE	FALSE	FALSE	FALSE	FALSE	no disorder	FALSE		no disorder	FUNCTION: GABA, the major inhibitory neurotransmitter in the vertebrate brain, mediates neuronal inhibition by binding to the GABA/benzodiazepine receptor and opening an integral chloride channel.	chemical synaptic transmission [GO:0007268]; chloride transmembrane transport [GO:1902476]; ion transmembrane transport [GO:0034220]; nervous system process [GO:0050877]; regulation of membrane potential [GO:0042391]; signal transduction [GO:0007165]	chloride channel activity [GO:0005254]; extracellular ligand-gated ion channel activity [GO:0005230]; GABA-A receptor activity [GO:0004890]; neurotransmitter receptor activity [GO:0030594]; neurotransmitter transmembrane transporter activity [GO:0005326]; transmembrane signaling receptor activity [GO:0004888]	SUBCELLULAR LOCATION: Cell junction, synapse, postsynaptic cell membrane; Multi-pass membrane protein. Cell membrane; Multi-pass membrane protein.	SUBUNIT: Generally pentameric. This subunit coassembles with alpha-2, beta-1 and gamma-1.	X	152637895	152657542	q28	0.0042977	0.736	1.7103	0.58136	17.874
HGNC:14455	H2AB3	H2A.B variant histone 3	Approved	H2AFB, H2AFB3		Xq28	gene with protein product	protein-coding gene	ENSG00000277745	83740	ENSG00000277745	P0C5Z0	MGI:3642445, MGI:3644875, MGI:3644980		X	300445	FALSE							FALSE	FALSE	FALSE	FALSE	FALSE	FALSE	FALSE	FALSE	no disorder	FALSE		no disorder	FUNCTION: Atypical histone H2A which can replace conventional H2A in some nucleosomes and is associated with active transcription and mRNA processing. Nucleosomes wrap and compact DNA into chromatin, limiting DNA accessibility to the cellular machineries which require DNA as a template. Histones thereby play a central role in transcription regulation, DNA repair, DNA replication and chromosomal s…	chromatin organization [GO:0006325]; chromatin silencing [GO:0006342]; mRNA processing [GO:0006397]; nucleosome assembly [GO:0006334]	DNA binding [GO:0003677]; protein heterodimerization activity [GO:0046982]	SUBCELLULAR LOCATION: Nucleus {ECO:0000269|PubMed:20008104}. Chromosome {ECO:0000269|PubMed:20008104, ECO:0000269|PubMed:22795134}. Note=Associated with the active X chromosome and with autosomes, while it is absent from the inactive X chromosome and excluded from Barr bodies. {ECO:0000269|PubMed:20008104}.	SUBUNIT: The nucleosome is a histone octamer containing two molecules each of H2A, H2B, H3 and H4 assembled in one H3-H4 heterotetramer and two H2A-H2B heterodimers. May be incorporated into a proportion of nucleosomes, replacing one or more H2A molecules.	X	155459415	155460005	q28
HGNC:14543	WNK3	WNK lysine deficient protein kinase 3	Approved	PRKWNK3		Xp11.22	gene with protein product	protein-coding gene	ENSG00000196632	65267	ENSG00000196632	Q9BYP7	MGI:2652875	RGD:1563131	X	300358	FALSE							FALSE	FALSE	FALSE	FALSE	FALSE	FALSE	FALSE	FALSE	no disorder	FALSE		no disorder	FUNCTION: Serine/threonine kinase which plays an important role in the regulation of electrolyte homeostasis, cell signaling, survival and proliferation. Acts as an activator and inhibitor of sodium-coupled chloride cotransporters and potassium-coupled chloride cotransporters respectively (PubMed:16275913, PubMed:16275911, PubMed:16357011). Phosphorylates WNK4. Regulates the phosphorylation of SL…	cell volume homeostasis [GO:0006884]; intracellular signal transduction [GO:0035556]; ion homeostasis [GO:0050801]; maintenance of blood-brain barrier [GO:0035633]; negative regulation of apoptotic process [GO:0043066]; negative regulation of pancreatic juice secretion [GO:0090188]; negative regulation of sodium ion transport [GO:0010766]; osmosensory signaling pathway [GO:0007231]; peptidyl-thre…	ATP binding [GO:0005524]; chloride channel inhibitor activity [GO:0019869]; potassium channel inhibitor activity [GO:0019870]; protein kinase activity [GO:0004672]; protein serine/threonine kinase activity [GO:0004674]	SUBCELLULAR LOCATION: Cytoplasm {ECO:0000269|PubMed:16501604}.	SUBUNIT: Interacts with WNK1 and WNK4. {ECO:0000269|PubMed:17975670}.	X	54192823	54358642	p11.22	0.99999	0.191	1.6824	2.552	55.132
HGNC:14561	ARHGEF9	Cdc42 guanine nucleotide exchange factor 9	Approved		KIAA0424, PEM-2	Xq11.1	gene with protein product	protein-coding gene	ENSG00000131089	23229	ENSG00000131089	O43307	MGI:2442233	RGD:620719	X	300429	TRUE	Developmental and epileptic encephalopathy 8	300607	X-linked recessive				TRUE	TRUE	TRUE	TRUE	TRUE	FALSE	FALSE	FALSE	confirmed +CS	FALSE		confirmed	FUNCTION: Acts as guanine nucleotide exchange factor (GEF) for CDC42. Promotes formation of GPHN clusters (By similarity). {ECO:0000250|UniProtKB:Q9QX73, ECO:0000269|PubMed:10559246}.	G protein-coupled receptor signaling pathway [GO:0007186]; positive regulation of apoptotic process [GO:0043065]; regulation of small GTPase mediated signal transduction [GO:0051056]	guanyl-nucleotide exchange factor activity [GO:0005085]	SUBCELLULAR LOCATION: Cytoplasm {ECO:0000269|PubMed:10559246}. Cell junction, synapse, postsynaptic density {ECO:0000250|UniProtKB:Q3UTH8}.	SUBUNIT: Interacts with GPHN. {ECO:0000250|UniProtKB:Q9QX73}.	X	63634967	63809274	q11.2	0.9989	0.151	0.19219	3.0427	19.771
HGNC:14618	XAGE3	X antigen family member 3	Approved	PLAC6, GAGED4	XAGE-3, pp9012, CT12.3a, CT12.3b	Xp11.22	gene with protein product	protein-coding gene	ENSG00000171402	170626	ENSG00000171402	Q8WTP9			X	300740	FALSE							FALSE	FALSE	FALSE	FALSE	FALSE	FALSE	FALSE	FALSE	no disorder	FALSE		no disorder						X	52862525	52868083	p11.22	0.094852	1.307	0.64951	-0.57851	4.7369
HGNC:14755	OR13H1	olfactory receptor family 13 subfamily H member 1	Approved			Xq26.2	gene with protein product	protein-coding gene	ENSG00000171054	347468	ENSG00000171054	Q8NG92			X		FALSE							FALSE	FALSE	FALSE	FALSE	FALSE	FALSE	FALSE	FALSE	no disorder	FALSE		no disorder	FUNCTION: Odorant receptor. {ECO:0000305}.		G protein-coupled receptor activity [GO:0004930]; olfactory receptor activity [GO:0004984]	SUBCELLULAR LOCATION: Cell membrane; Multi-pass membrane protein.		X	131543976	131545056	q26.2	2.5456e-05	1.92	0.46503	-0.13429	4.2743
HGNC:1483	CAPN6	calpain 6	Approved		CAPNX, CalpM, CANPX	Xq23	gene with protein product	protein-coding gene	ENSG00000077274	827	ENSG00000077274	Q9Y6Q1	MGI:1100850	RGD:70960	X	300146	FALSE							FALSE	FALSE	FALSE	FALSE	FALSE	FALSE	FALSE	FALSE	no disorder	FALSE		no disorder	FUNCTION: Microtubule-stabilizing protein that may be involved in the regulation of microtubule dynamics and cytoskeletal organization. May act as a regulator of RAC1 activity through interaction with ARHGEF2 to control lamellipodial formation and cell mobility. Does not seem to have protease activity as it has lost the active site residues (By similarity). {ECO:0000250, ECO:0000269|PubMed:172106…	microtubule bundle formation [GO:0001578]; proteolysis [GO:0006508]; regulation of cytoskeleton organization [GO:0051493]	calcium-dependent cysteine-type endopeptidase activity [GO:0004198]; microtubule binding [GO:0008017]	SUBCELLULAR LOCATION: Cytoplasm, perinuclear region {ECO:0000269|PubMed:17210638}. Cytoplasm, cytoskeleton, spindle {ECO:0000269|PubMed:17210638}. Note=During mitose associated with the mitotic spindle. At telophase colocalized to the midbody spindle.	SUBUNIT: Interacts (via domain III) with microtubules. Interacts (via domain II) with ARHGEF2 (via the N-terminal zinc finger). {ECO:0000250}.	X	111245099	111270483	q23	0.81903	0.394	-0.99097	1.518	23.225
HGNC:14865	ESX1	ESX homeobox 1	Approved	ESX1L	ESXR1	Xq22.2	gene with protein product	protein-coding gene	ENSG00000123576	80712	ENSG00000123576	Q8N693	MGI:1096388	RGD:1590738	X	300154	FALSE							FALSE	FALSE	FALSE	FALSE	FALSE	FALSE	FALSE	FALSE	no disorder	FALSE		no disorder	FUNCTION: May coordinately regulate cell cycle progression and transcription during spermatogenesis. Inhibits degradation of polyubiquitinated cyclin A and cyclin B1 and thereby arrests the cell cycle at early M phase. ESXR1-N acts as a transcriptional repressor. Binds to the sequence 5'-TAATGTTATTA-3' which is present within the first intron of the KRAS gene and inhibits its expression. ESXR1-C …	negative regulation of transcription, DNA-templated [GO:0045892]; negative regulation of transcription by RNA polymerase II [GO:0000122]; regulation of cell cycle [GO:0051726]	DNA-binding transcription factor activity, RNA polymerase II-specific [GO:0000981]; DNA-binding transcription repressor activity, RNA polymerase II-specific [GO:0001227]; RNA polymerase II transcription regulatory region sequence-specific DNA binding [GO:0000977]; sequence-specific DNA binding [GO:0043565]; sequence-specific double-stranded DNA binding [GO:1990837]	SUBCELLULAR LOCATION: Cytoplasm {ECO:0000269|PubMed:15235584}. Nucleus {ECO:0000255|PROSITE-ProRule:PRU00108, ECO:0000269|PubMed:15235584}. Note=ESXR1-N localizes specifically to the nucleus while ESXR1-C localizes specifically to the cytoplasm.		X	104250038	104254933	q22.2	0.52687	0.749	-2.7961	-0.038021	6.3311
HGNC:14944	PPP1R3F	protein phosphatase 1 regulatory subunit 3F	Approved		Hb2E	Xp11.23	gene with protein product	protein-coding gene	ENSG00000049769	89801	ENSG00000049769	Q6ZSY5	MGI:1859617	RGD:1566398	X		FALSE							FALSE	FALSE	FALSE	FALSE	FALSE	FALSE	FALSE	FALSE	no disorder	FALSE		no disorder	FUNCTION: Glycogen-targeting subunit for protein phosphatase 1 (PP1). {ECO:0000269|PubMed:21668450}.	regulation of glycogen (starch) synthase activity [GO:2000465]; regulation of glycogen biosynthetic process [GO:0005979]	glycogen binding [GO:2001069]; protein phosphatase 1 binding [GO:0008157]; protein phosphatase binding [GO:0019903]	SUBCELLULAR LOCATION: Membrane {ECO:0000250}; Single-pass membrane protein {ECO:0000250}.		X	49269793	49301461	p11.23	4.1516e-05	1.307	-0.42413	0.21346	11.031
HGNC:14963	GPR101	G protein-coupled receptor 101	Approved			Xq26.3	gene with protein product	protein-coding gene	ENSG00000165370	83550	ENSG00000165370	Q96P66	MGI:2685211	RGD:1564196	X	300393	TRUE	Pituitary adenoma 2, GH-secreting	300943	X-linked				TRUE	TRUE	FALSE	FALSE	FALSE	FALSE	FALSE	FALSE	confirmed +CS	FALSE		confirmed	FUNCTION: Orphan receptor.	adenylate cyclase-activating adrenergic receptor signaling pathway [GO:0071880]; adenylate cyclase-modulating G protein-coupled receptor signaling pathway [GO:0007188]	G protein-coupled receptor activity [GO:0004930]	SUBCELLULAR LOCATION: Cell membrane; Multi-pass membrane protein.		X	137023929	137033995	q26.3	0.70375	0.571	0.98469	0.63524	8.3028
HGNC:1497	CASK	calcium/calmodulin dependent serine protein kinase	Approved	TNRC8	LIN2, CAGH39, FGS4	Xp11.4	gene with protein product	protein-coding gene	ENSG00000147044	8573	ENSG00000147044	O14936	MGI:1309489	RGD:62004	X	300172	TRUE	FG syndrome 4 // Mental retardation and microcephaly with pontine and cerebellar hypoplasia // Mental retardation, with or without nystagmus	300422 // 300749 // 300422	// X-linked dominant //				TRUE	TRUE	TRUE	TRUE	TRUE	TRUE	TRUE	FALSE	confirmed +CS	FALSE		confirmed	FUNCTION: Multidomain scaffolding protein with a role in synaptic transmembrane protein anchoring and ion channel trafficking. Contributes to neural development and regulation of gene expression via interaction with the transcription factor TBR1. Binds to cell-surface proteins, including amyloid precursor protein, neurexins and syndecans. May mediate a link between the extracellular matrix and th…	calcium ion import [GO:0070509]; cell adhesion [GO:0007155]; negative regulation of cell-matrix adhesion [GO:0001953]; negative regulation of cellular response to growth factor stimulus [GO:0090288]; negative regulation of keratinocyte proliferation [GO:0010839]; negative regulation of wound healing [GO:0061045]; neurotransmitter secretion [GO:0007269]; positive regulation of calcium ion import […	ATP binding [GO:0005524]; calmodulin binding [GO:0005516]; guanylate kinase activity [GO:0004385]; neurexin family protein binding [GO:0042043]; protein serine/threonine kinase activity [GO:0004674]	SUBCELLULAR LOCATION: Nucleus {ECO:0000250|UniProtKB:Q62915}. Cytoplasm {ECO:0000250|UniProtKB:Q62915}. Cell membrane {ECO:0000250|UniProtKB:Q62915}; Peripheral membrane protein {ECO:0000250|UniProtKB:Q62915}.	SUBUNIT: CASK and LIN7 form two mutually exclusive tripartite complexes with APBA1 or CASKIN1 (By similarity). Component of the brain-specific heterotrimeric complex (LIN-10-LIN-2-LIN-7 complex) composed of at least APBA1, CASK, and LIN7, which associates with the motor protein KIF17 to transport vesicles along microtubules (By similarity). Forms a heterotrimeric complex with DLG1 and LIN7B via t…	X	41514934	41923517	p11.4	1	0.073	0.082769	4.2502	40.96
HGNC:14976	SNX12	sorting nexin 12	Approved			Xq13.1	gene with protein product	protein-coding gene	ENSG00000147164	29934	ENSG00000147164	Q9UMY4	MGI:1919331	RGD:1565585	X	300883	FALSE							FALSE	FALSE	FALSE	FALSE	FALSE	FALSE	FALSE	FALSE	no disorder	FALSE		no disorder	FUNCTION: May be involved in several stages of intracellular trafficking. {ECO:0000250}.	endocytic recycling [GO:0032456]; late endosome to Golgi transport [GO:0034499]; negative regulation of early endosome to late endosome transport [GO:2000642]; negative regulation of gene expression [GO:0010629]; negative regulation of protein catabolic process [GO:0042177]; negative regulation of protein processing [GO:0010955]; negative regulation of protein transport [GO:0051224]; protein tran…	enzyme binding [GO:0019899]; phosphatidylinositol-3-phosphate binding [GO:0032266]; phosphatidylinositol binding [GO:0035091]	SUBCELLULAR LOCATION: Membrane {ECO:0000305}; Peripheral membrane protein {ECO:0000305}; Cytoplasmic side {ECO:0000305}.		X	71056332	71073426	q13.1	0.78413	0.59	0.60472	2.1592	5.0755
HGNC:15455	MBTPS2	membrane bound transcription factor peptidase, site 2	Approved	KFSD	S2P	Xp22.12	gene with protein product	protein-coding gene	ENSG00000012174	51360	ENSG00000012174	O43462	MGI:2444506	RGD:1566171	X	300294	TRUE	IFAP syndrome with or without BRESHECK syndrome // Keratosis follicularis spinulosa decalvans, X-linked // Osteogenesis imperfecta, type XIX	308205 // 308800 // 301014	X-linked recessive // X-linked recessive // X-linked recessive	?Olmsted syndrome, X-linked	300918	X-linked recessive	TRUE	TRUE	TRUE	TRUE	TRUE	FALSE	FALSE	FALSE	confirmed +CS	FALSE		confirmed	FUNCTION: Zinc metalloprotease that mediates intramembrane proteolysis of proteins such as ATF6, ATF6B, SREBF1/SREBP1 and SREBF2/SREBP2 (PubMed:11163209, PubMed:10805775). Catalyzes the second step in the proteolytic activation of the sterol regulatory element-binding proteins (SREBPs) SREBF1/SREBP1 and SREBF2/SREBP2: cleaves SREBPs within the first transmembrane segment, thereby releasing the N-…	ATF6-mediated unfolded protein response [GO:0036500]; bone maturation [GO:0070977]; cholesterol metabolic process [GO:0008203]; endoplasmic reticulum unfolded protein response [GO:0030968]; membrane protein intracellular domain proteolysis [GO:0031293]; positive regulation of DNA-binding transcription factor activity [GO:0051091]; positive regulation of transcription from RNA polymerase II promot…	metal ion binding [GO:0046872]; metalloendopeptidase activity [GO:0004222]	SUBCELLULAR LOCATION: Membrane {ECO:0000305|PubMed:19361614}; Multi-pass membrane protein {ECO:0000305|PubMed:19361614}. Cytoplasm {ECO:0000269|PubMed:19361614}.		X	21839617	21885423	p22.12	0.99752	0.17	0.13565	2.0915	17.583
HGNC:15524	P2RY8	P2Y receptor family member 8	Approved		P2Y8	Xp22.33 and Yp11.3	gene with protein product	protein-coding gene	ENSG00000182162	286530	ENSG00000182162	Q86VZ1			X	300525	FALSE							FALSE	FALSE	FALSE	FALSE	FALSE	FALSE	FALSE	FALSE	no disorder	TRUE		no disorder	FUNCTION: Probable receptor for purines coupled to G-proteins.	positive regulation of cytosolic calcium ion concentration involved in phospholipase C-activating G protein-coupled signaling pathway [GO:0051482]; positive regulation of Rho protein signal transduction [GO:0035025]	G protein-coupled purinergic nucleotide receptor activity [GO:0045028]; G protein-coupled receptor activity [GO:0004930]	SUBCELLULAR LOCATION: Cell membrane; Multi-pass membrane protein.		X	1462581	1537185	p22.33	0.0034012	1.644	0.045312	1.7332	5.2212
HGNC:15588	SYTL4	synaptotagmin like 4	Approved			Xq22.1	gene with protein product	protein-coding gene	ENSG00000102362	94121	ENSG00000102362	Q96C24	MGI:1351606	RGD:620204	X	300723	FALSE							FALSE	FALSE	FALSE	FALSE	FALSE	FALSE	FALSE	FALSE	no disorder	FALSE		no disorder	FUNCTION: Modulates exocytosis of dense-core granules and secretion of hormones in the pancreas and the pituitary. Interacts with vesicles containing negatively charged phospholipids in a Ca(2+)-independent manner (By similarity). {ECO:0000250}.	exocytosis [GO:0006887]; intracellular protein transport [GO:0006886]; lysosome localization [GO:0032418]; multivesicular body sorting pathway [GO:0071985]; negative regulation of insulin secretion [GO:0046676]; plasma membrane repair [GO:0001778]; platelet degranulation [GO:0002576]; positive regulation of exocytosis [GO:0045921]; positive regulation of protein secretion [GO:0050714]; regulation…	metal ion binding [GO:0046872]; neurexin family protein binding [GO:0042043]; phospholipid binding [GO:0005543]; Rab GTPase binding [GO:0017137]	SUBCELLULAR LOCATION: Membrane {ECO:0000250}; Peripheral membrane protein {ECO:0000250}. Cell membrane {ECO:0000250}; Peripheral membrane protein {ECO:0000250}. Cytoplasmic vesicle, secretory vesicle membrane {ECO:0000250}; Peripheral membrane protein {ECO:0000250}. Note=Detected close to the plasma membrane and on secretory granules. In pancreas, interacts with insulin-containing vesicles (By si…	SUBUNIT: Part of a ternary complex containing STX1A and RAB27A. Can bind both dominant negative and dominant active mutants of RAB27A. Binds STXBP1, RAB3A, RAB8A and RAB27B. Interacts with MYO5A (By similarity). {ECO:0000250}.	X	100674491	100732123	q22.1	0.014122	0.567	2.1506	0.81155	25.474
HGNC:15589	SYTL5	synaptotagmin like 5	Approved			Xp11.4	gene with protein product	protein-coding gene	ENSG00000147041	94122	ENSG00000147041	Q8TDW5	MGI:2668451	RGD:631342	X		FALSE							FALSE	FALSE	FALSE	FALSE	FALSE	FALSE	FALSE	FALSE	no disorder	FALSE		no disorder	FUNCTION: May act as Rab effector protein and play a role in vesicle trafficking. Binds phospholipids.	exocytosis [GO:0006887]; intracellular protein transport [GO:0006886]	metal ion binding [GO:0046872]; neurexin family protein binding [GO:0042043]; phospholipid binding [GO:0005543]; Rab GTPase binding [GO:0017137]	SUBCELLULAR LOCATION: Membrane {ECO:0000250}; Peripheral membrane protein {ECO:0000250}.	SUBUNIT: Binds RAB27A that has been activated by GTP-binding, and possibly also RAB3A and RAB6A.	X	38006553	38128819	p11.4	0.00026919	0.648	-1.2443	-0.38888	28.077
HGNC:15631	TLR7	toll like receptor 7	Approved			Xp22.2	gene with protein product	protein-coding gene	ENSG00000196664	51284	ENSG00000196664	Q9NYK1	MGI:2176882	RGD:1563357	X	300365	TRUE	Immunodeficiency 74, COVID19-related, X-linked	301051	X-linked recessive				TRUE	FALSE	FALSE	FALSE	FALSE	FALSE	FALSE	FALSE	confirmed +CS	FALSE	TRUE	confirmed	FUNCTION: Endosomal receptor that plays a key role in innate and adaptive immunity (PubMed:14976261, PubMed:32433612). Controls host immune response against pathogens through recognition of uridine-containing single strand RNAs (ssRNAs) of viral origin or guanosine analogs (PubMed:31608988, PubMed:27742543, PubMed:12738885). Upon binding to agonists, undergoes dimerization that brings TIR domains…	cellular response to mechanical stimulus [GO:0071260]; defense response to virus [GO:0051607]; I-kappaB kinase/NF-kappaB signaling [GO:0007249]; I-kappaB phosphorylation [GO:0007252]; immune response [GO:0006955]; innate immune response [GO:0045087]; microglial cell activation [GO:0001774]; MyD88-dependent toll-like receptor signaling pathway [GO:0002755]; positive regulation of chemokine product…	double-stranded RNA binding [GO:0003725]; drug binding [GO:0008144]; pattern recognition receptor activity [GO:0038187]; single-stranded RNA binding [GO:0003727]; siRNA binding [GO:0035197]; transmembrane signaling receptor activity [GO:0004888]	SUBCELLULAR LOCATION: Endoplasmic reticulum membrane {ECO:0000250|UniProtKB:P58681}; Single-pass type I membrane protein {ECO:0000250|UniProtKB:P58681}. Endosome {ECO:0000250|UniProtKB:P58681}. Lysosome {ECO:0000250|UniProtKB:P58681}. Cytoplasmic vesicle, phagosome {ECO:0000250|UniProtKB:P58681}. Note=Relocalizes from endoplasmic reticulum to endosome and lysosome upon stimulation with agonist. {…	SUBUNIT: Homodimer (PubMed:27742543). Interacts with MYD88 via their respective TIR domains (Probable). Interacts with UNC93B1 (By similarity). Interacts with SMPDL3B (By similarity). {ECO:0000250|UniProtKB:P58681, ECO:0000269|PubMed:27742543, ECO:0000305}.	X	12867072	12890361	p22.2	0.97912	0.305	-0.52686	3.0132	20.658
HGNC:15632	TLR8	toll like receptor 8	Approved		CD288	Xp22.2	gene with protein product	protein-coding gene	ENSG00000101916	51311	ENSG00000101916	Q9NR97	MGI:2176887	RGD:1590327	X	300366	FALSE							FALSE	FALSE	FALSE	FALSE	FALSE	FALSE	FALSE	FALSE	no disorder	FALSE		no disorder	FUNCTION: Endosomal receptor that plays a key role in innate and adaptive immunity (PubMed:25297876, PubMed:32433612). Controls host immune response against pathogens through recognition of RNA degradation products specific to microorganisms that are initially processed by RNASET2 (PubMed:31778653). Upon binding to agonists, undergoes dimerization that brings TIR domains from the two molecules in…	cellular response to mechanical stimulus [GO:0071260]; defense response to virus [GO:0051607]; I-kappaB kinase/NF-kappaB signaling [GO:0007249]; immune response [GO:0006955]; immunoglobulin mediated immune response [GO:0016064]; innate immune response [GO:0045087]; microglial cell activation [GO:0001774]; MyD88-dependent toll-like receptor signaling pathway [GO:0002755]; negative regulation of in…	DNA binding [GO:0003677]; double-stranded RNA binding [GO:0003725]; drug binding [GO:0008144]; identical protein binding [GO:0042802]; pattern recognition receptor activity [GO:0038187]; RNA binding [GO:0003723]; signaling receptor activity [GO:0038023]; single-stranded RNA binding [GO:0003727]; transmembrane signaling receptor activity [GO:0004888]	SUBCELLULAR LOCATION: Endosome membrane {ECO:0000269|PubMed:25297876}; Single-pass type I membrane protein {ECO:0000250}. Note=Endosomal localization confers distinctive proteolytic processing. {ECO:0000269|PubMed:25297876}.	SUBUNIT: Homodimer (PubMed:23520111, PubMed:25599397, PubMed:26929371, PubMed:29155428). Interacts with MYD88 via their respective TIR domains (Probable). Interacts with UNC93B1 (By similarity). Interacts with BTK (PubMed:17932028). Interacts with SMPDL3B (By similarity). {ECO:0000250|UniProtKB:P58682, ECO:0000269|PubMed:17932028, ECO:0000269|PubMed:23520111, ECO:0000269|PubMed:25599397, ECO:0000…	X	12906620	12923169	p22.2	0.32401	0.486	-0.018949	3.0832	21.632
HGNC:15805	GCNA	germ cell nuclear acidic peptidase	Approved	ACRC	NAAR1	Xq13.1	gene with protein product	protein-coding gene	ENSG00000147174	93953	ENSG00000147174	Q96QF7			X	300369	FALSE							FALSE	FALSE	FALSE	FALSE	FALSE	FALSE	FALSE	FALSE	no disorder	FALSE		no disorder				SUBCELLULAR LOCATION: Nucleus {ECO:0000269|PubMed:27718356, ECO:0000305|PubMed:11714101}.		X	71578411	71613583	q13.1	0.98788	0.268	0.69124	0.7449	17.726
HGNC:15848	SEPTIN6	septin 6	Approved	SEPT6	KIAA0128, SEP2, SEPT2, MGC16619, MGC20339	Xq24	gene with protein product	protein-coding gene	ENSG00000125354	23157	ENSG00000125354	Q14141	MGI:1888939	RGD:1585082	X	300683	FALSE							FALSE	FALSE	FALSE	FALSE	FALSE	FALSE	FALSE	FALSE	no disorder	FALSE		no disorder	FUNCTION: Filament-forming cytoskeletal GTPase. Required for normal organization of the actin cytoskeleton. Involved in cytokinesis. May play a role in HCV RNA replication. Forms a filamentous structure with SEPTIN12, SEPTIN6, SEPTIN2 and probably SEPTIN4 at the sperm annulus which is required for the structural integrity and motility of the sperm tail during postmeiotic differentiation (PubMed:2…	cell differentiation [GO:0030154]; cellular protein localization [GO:0034613]; cilium assembly [GO:0060271]; cytoskeleton-dependent cytokinesis [GO:0061640]; mitotic cytokinesis [GO:0000281]; spermatogenesis [GO:0007283]; viral process [GO:0016032]	GTPase activity [GO:0003924]; GTP binding [GO:0005525]; molecular adaptor activity [GO:0060090]	SUBCELLULAR LOCATION: Cytoplasm {ECO:0000269|PubMed:15774761}. Cytoplasm, cytoskeleton, spindle {ECO:0000269|PubMed:15774761}. Chromosome, centromere, kinetochore {ECO:0000269|PubMed:15774761}. Cleavage furrow {ECO:0000269|PubMed:15774761}. Midbody {ECO:0000269|PubMed:15774761}. Cell projection, cilium, flagellum {ECO:0000269|PubMed:25588830}. Note=In metaphase cells, localized within the microtu…	SUBUNIT: Septins polymerize into heterooligomeric protein complexes that form filaments, and associate with cellular membranes, actin filaments and microtubules. GTPase activity is required for filament formation. Filaments are assembled from asymmetrical heterotrimers, composed of SEPTIN2, SEPTIN6 and SEPTIN7 that associate head-to-head to form a hexameric unit. Within the trimer, directly inter…	X	119615724	119693370	q24	0.93177	0.363	0.40225	1.7001	17.36
HGNC:15975	SASH3	SAM and SH3 domain containing 3	Approved	CXorf9	SLY, 753P9, SH3D6C, HACS2	Xq26.1	gene with protein product	protein-coding gene	ENSG00000122122	54440	ENSG00000122122	O75995	MGI:1921381	RGD:1560293	X	300441	FALSE							FALSE	FALSE	FALSE	FALSE	FALSE	FALSE	FALSE	FALSE	no disorder	FALSE		no disorder	FUNCTION: May function as a signaling adapter protein in lymphocytes. {ECO:0000250}.	homeostasis of number of cells within a tissue [GO:0048873]; positive regulation of adaptive immune response [GO:0002821]; positive regulation of B cell proliferation [GO:0030890]; positive regulation of CD4-positive, alpha-beta T cell differentiation [GO:0043372]; positive regulation of immunoglobulin production [GO:0002639]; positive regulation of interferon-gamma production [GO:0032729]; posit…				X	129779949	129795201	q26.1	0.38496	0.573	-1.302	1.8455	13.534
HGNC:16090	PGRMC1	progesterone receptor membrane component 1	Approved		HPR6.6	Xq24	gene with protein product	protein-coding gene	ENSG00000101856	10857	ENSG00000101856	O00264	MGI:1858305	RGD:70890	X	300435	FALSE							FALSE	FALSE	FALSE	FALSE	FALSE	FALSE	FALSE	FALSE	no disorder	FALSE		no disorder	FUNCTION: Component of a progesterone-binding protein complex (PubMed:28396637). Binds progesterone (PubMed:25675345). Has many reported cellular functions (heme homeostasis, interaction with CYPs). Required for the maintenance of uterine histoarchitecture and normal female reproductive lifespan (By similarity). Intracellular heme chaperone. Regulates heme synthesis via interactions with FECH and…	heme biosynthetic process [GO:0006783]; neutrophil degranulation [GO:0043312]	amyloid-beta binding [GO:0001540]; heme binding [GO:0020037]; metal ion binding [GO:0046872]; protein homodimerization activity [GO:0042803]; steroid binding [GO:0005496]	SUBCELLULAR LOCATION: Microsome membrane {ECO:0000250|UniProtKB:Q95250}; Single-pass membrane protein {ECO:0000255}. Smooth endoplasmic reticulum membrane {ECO:0000303|PubMed:28396637}; Single-pass membrane protein {ECO:0000255}. Mitochondrion outer membrane {ECO:0000250|UniProtKB:O55022}; Single-pass membrane protein {ECO:0000305}; Extracellular side {ECO:0000250|UniProtKB:O55022}.	SUBUNIT: Homodimer. Forms stable homodimer through hydrophobic heme-heme stacking interactions (PubMed:26988023, PubMed:28396637). Interacts with FECH; the interaction results in decreased FECH activity (PubMed:27599036). Interacts with EGFR, CYP1A1 and CYP3A4; the interactions require PGRMC1 homodimerization (PubMed:28396637). {ECO:0000269|PubMed:26988023, ECO:0000269|PubMed:27599036, ECO:000026…	X	119236245	119244466	q24	0.6711	0.823	1.1456	0.079992	3.6205
HGNC:16273	SYAP1	synapse associated protein 1	Approved		FLJ14495, PRO3113	Xp22.2	gene with protein product	protein-coding gene	ENSG00000169895	94056	ENSG00000169895	Q96A49	MGI:1914293	RGD:1303113	X		FALSE							FALSE	FALSE	FALSE	FALSE	FALSE	FALSE	FALSE	FALSE	no disorder	FALSE		no disorder	FUNCTION: Plays a role in adipocyte differentiation by promoting mTORC2-mediated phosphorylation of AKT1 at 'Ser-473' after growth factor stimulation (PubMed:23300339). {ECO:0000269|PubMed:23300339}.	cell differentiation [GO:0030154]; cellular response to epidermal growth factor stimulus [GO:0071364]; cellular response to insulin-like growth factor stimulus [GO:1990314]; cellular response to insulin stimulus [GO:0032869]; cellular response to platelet-derived growth factor stimulus [GO:0036120]; positive regulation of fat cell differentiation [GO:0045600]; positive regulation of protein serin…		SUBCELLULAR LOCATION: Cytoplasm, perinuclear region {ECO:0000250|UniProtKB:Q9D5V6}. Golgi apparatus {ECO:0000250|UniProtKB:Q9D5V6}. Perikaryon {ECO:0000250|UniProtKB:Q9D5V6}. Cell projection, axon {ECO:0000250|UniProtKB:Q9D5V6}. Cell projection, dendrite {ECO:0000250|UniProtKB:Q9D5V6}. Cell projection, growth cone {ECO:0000250|UniProtKB:Q9D5V6}. Cell junction, synapse, presynaptic cell membrane {…	SUBUNIT: Interacts (via phosphorylated form and BSD domain) with AKT1; this interaction is enhanced in a mTORC2-mediated manner in response to epidermal growth factor (EGF) stimulation and activates AKT1 (PubMed:23300339). {ECO:0000269|PubMed:23300339}.	X	16719612	16765340	p22.2	0.94312	0.352	0.33817	1.159	13.471
HGNC:16324	PPP1R2C	PPP1R2C family member C	Approved	PPP1R2P9	I-4	Xp11.3	gene with protein product	protein-coding gene	ENSG00000102055	80316	ENSG00000102055	O14990			X	301017	FALSE							FALSE	FALSE	FALSE	FALSE	FALSE	FALSE	FALSE	FALSE	no disorder	FALSE		no disorder	FUNCTION: Functions as a protein phosphatase inhibitor. It inhibits activity of the catalytic subunit of PP1 and weakly inhibits the activity of myosin-associated phosphates. {ECO:0000269|PubMed:11076525}.	regulation of phosphoprotein phosphatase activity [GO:0043666]; regulation of signal transduction [GO:0009966]	protein phosphatase inhibitor activity [GO:0004864]			X	42777366	42778163	p11.3
HGNC:16353	MAGED2	MAGE family member D2	Approved		JCL-1, BCG1, 11B6, MAGE-D2, HCA10, MAGED, MGC8386	Xp11.21	gene with protein product	protein-coding gene	ENSG00000102316	10916	ENSG00000102316	Q9UNF1	MGI:1933391	RGD:70899	X	300470	TRUE	Bartter syndrome, type 5, antenatal, transient	300971	X-linked recessive				TRUE	FALSE	FALSE	FALSE	FALSE	FALSE	FALSE	FALSE	confirmed +CS	FALSE		confirmed	FUNCTION: Regulates the expression, localization to the plasma membrane and function of the sodium chloride cotransporters SLC12A1 and SLC12A3, two key components of salt reabsorption in the distal renal tubule. {ECO:0000269|PubMed:27120771}.	female pregnancy [GO:0007565]; platelet degranulation [GO:0002576]; renal sodium ion absorption [GO:0070294]			SUBUNIT: Interacts with GNAS. May interact with DNAJB1. {ECO:0000269|PubMed:27120771}.	X	54807599	54816015	p11.21	0.99538	0.233	0.53794	2.3381	20.324
HGNC:16489	ATG4A	autophagy related 4A cysteine peptidase	Approved	AUTL2, APG4A		Xq22.3	gene with protein product	protein-coding gene	ENSG00000101844	115201	ENSG00000101844	Q8WYN0	MGI:2147903	RGD:1596915	X	300663	FALSE							FALSE	FALSE	FALSE	FALSE	FALSE	FALSE	FALSE	FALSE	no disorder	FALSE		no disorder	FUNCTION: Cysteine protease required for the cytoplasm to vacuole transport (Cvt) and autophagy. Cleaves the C-terminal amino acid of ATG8 family proteins to reveal a C-terminal glycine. Exposure of the glycine at the C-terminus is essential for ATG8 proteins conjugation to phosphatidylethanolamine (PE) and insertion to membranes, which is necessary for autophagy. Preferred substrate is GABARAPL2…	autophagy [GO:0006914]; protein transport [GO:0015031]; proteolysis [GO:0006508]	cysteine-type endopeptidase activity [GO:0004197]; cysteine-type peptidase activity [GO:0008234]	SUBCELLULAR LOCATION: Cytoplasm {ECO:0000250}.		X	108091668	108154671	q22.3	0.98953	0.262	1.1869	1.3515	18.123
HGNC:16499	RAB39B	RAB39B, member RAS oncogene family	Approved	MRX72, WSN		Xq28	gene with protein product	protein-coding gene	ENSG00000155961	116442	ENSG00000155961	Q96DA2	MGI:1915040		X	300774	TRUE	Mental retardation, X-linked 72 // Waisman syndrome	300271 // 311510	X-linked recessive // X-linked recessive				TRUE	TRUE	TRUE	TRUE	TRUE	TRUE	FALSE	FALSE	confirmed +CS	FALSE		confirmed	FUNCTION: Small GTPases Rab involved in autophagy (PubMed:27103069). The small GTPases Rab are key regulators of intracellular membrane trafficking, from the formation of transport vesicles to their fusion with membranes. Rabs cycle between an inactive GDP-bound form and an active GTP-bound form that is able to recruit to membranes different sets of downstream effectors directly responsible for v…	autophagy [GO:0006914]; protein transport [GO:0015031]; Rab protein signal transduction [GO:0032482]; regulation of autophagy [GO:0010506]; synapse organization [GO:0050808]; vesicle-mediated transport [GO:0016192]	GTPase activity [GO:0003924]; GTP binding [GO:0005525]; myosin V binding [GO:0031489]	SUBCELLULAR LOCATION: Cell membrane {ECO:0000305}; Lipid-anchor {ECO:0000305}; Cytoplasmic side {ECO:0000305}. Cytoplasmic vesicle membrane {ECO:0000269|PubMed:26399558}; Lipid-anchor {ECO:0000305}; Cytoplasmic side {ECO:0000305}. Golgi apparatus {ECO:0000269|PubMed:20159109, ECO:0000269|PubMed:24349490}. Note=Partial colocalization with markers that cycle from the cell surface to the trans-Golgi…	SUBUNIT: Interacts (in GTP-bound form) with PICK1 (via PDZ domain); a PICK1 homodimer may allow simultaneous association of RAB39B and GRIA2 to PICK1 which is involved in GRIA2 trafficking. {ECO:0000269|PubMed:25784538}.	X	155258235	155264491	q28	0.82529	0.52	0.68649	1.9438	5.7551
HGNC:16648	PJA1	praja ring finger ubiquitin ligase 1	Approved		FLJ11830, RNF70	Xq13.1	gene with protein product	protein-coding gene	ENSG00000181191	64219	ENSG00000181191	Q8NG27	MGI:1101765	RGD:1591532	X	300420	FALSE							FALSE	FALSE	FALSE	FALSE	FALSE	FALSE	FALSE	FALSE	no disorder	FALSE		no disorder	FUNCTION: Has E2-dependent E3 ubiquitin-protein ligase activity. Ubiquitinates MAGED1 antigen leading to its subsequent degradation by proteasome (By similarity). May be involved in protein sorting. {ECO:0000250, ECO:0000269|PubMed:12036302}.	protein catabolic process [GO:0030163]	metal ion binding [GO:0046872]; ubiquitin protein ligase activity [GO:0061630]		SUBUNIT: Binds ubiquitin-conjugating enzymes (E2s). In vitro, interacts with the ubiquitin-conjugating enzyme, UBE2D2. {ECO:0000269|PubMed:12036302}.	X	69160851	69165793	q13.1	0.92754	0.366	2.0169	1.0175	17.187
HGNC:16665	APLN	apelin	Approved		apelin, XNPEP2	Xq26.1	gene with protein product	protein-coding gene	ENSG00000171388	8862	ENSG00000171388	Q9ULZ1	MGI:1353624	RGD:620672	X	300297	FALSE							FALSE	FALSE	FALSE	FALSE	FALSE	FALSE	FALSE	FALSE	no disorder	FALSE		no disorder	FUNCTION: Endogenous ligand for the apelin receptor (APLNR) (PubMed:10525157). Drives internalization of the apelin receptor (By similarity). Apelin-36 dissociates more hardly than (pyroglu)apelin-13 from APLNR (By similarity). Hormone involved in the regulation of cardiac precursor cell movements during gastrulation and heart morphogenesis (By similarity). Has an inhibitory effect on cytokine pr…	angiogenesis [GO:0001525]; apelin receptor signaling pathway [GO:0060183]; coronary vasculature development [GO:0060976]; drinking behavior [GO:0042756]; gastrulation [GO:0007369]; G protein-coupled receptor signaling pathway [GO:0007186]; immune response [GO:0006955]; lactation [GO:0007595]; negative regulation of blood pressure [GO:0045776]; negative regulation of fibroblast growth factor recep…	apelin receptor binding [GO:0031704]; hormone activity [GO:0005179]; identical protein binding [GO:0042802]; signaling receptor binding [GO:0005102]	SUBCELLULAR LOCATION: Secreted {ECO:0000250|UniProtKB:Q9TUI9}. Secreted, extracellular space {ECO:0000250|UniProtKB:Q9TUI9}. Note=Abundantly secreted in the colostrum. Lower level in milk. Decreases rapidly within several days after parturition in milk, but is still detectable even in commercial milk. {ECO:0000250|UniProtKB:Q9TUI9}.		X	129645259	129654956	q26.1	0.45897	1.524	-0.39985	-0.23902	1.573
HGNC:16682	ZBTB33	zinc finger and BTB domain containing 33	Approved		ZNF-kaiso, kaiso, WUGSC:H_DJ525N14.1, KAISO, ZNF348	Xq24	gene with protein product	protein-coding gene	ENSG00000177485	10009	ENSG00000177485	Q86T24	MGI:1927290	RGD:1566309	X	300329	FALSE							FALSE	FALSE	FALSE	FALSE	FALSE	FALSE	FALSE	FALSE	no disorder	FALSE		no disorder	FUNCTION: Transcriptional regulator with bimodal DNA-binding specificity. Binds to methylated CpG dinucleotides in the consensus sequence 5'-CGCG-3' and also binds to the non-methylated consensus sequence 5'-CTGCNA-3' also known as the consensus kaiso binding site (KBS). Recruits the N-CoR repressor complex to promote histone deacetylation and the formation of repressive chromatin structures in t…	intracellular signal transduction [GO:0035556]; negative regulation of transcription, DNA-templated [GO:0045892]; regulation of transcription by RNA polymerase II [GO:0006357]; Wnt signaling pathway [GO:0016055]	DNA-binding transcription factor activity, RNA polymerase II-specific [GO:0000981]; metal ion binding [GO:0046872]; methyl-CpG binding [GO:0008327]; RNA polymerase II cis-regulatory region sequence-specific DNA binding [GO:0000978]; sequence-specific DNA binding [GO:0043565]; sequence-specific double-stranded DNA binding [GO:1990837]	SUBCELLULAR LOCATION: Nucleus {ECO:0000269|PubMed:15781635, ECO:0000269|PubMed:16354688}. Cytoplasm {ECO:0000269|PubMed:15781635}. Note=Also cytoplasmic in cells grown at high densities.	SUBUNIT: Self-associates. Interacts with CTNND2 (By similarity). Interacts with CTNND1, and this interaction inhibits binding to both methylated and non-methylated DNA. Interacts with NCOR1. Interacts with KPNA2/RCH1, which may mediate nuclear import of this protein. Interacts with CBFA2T3. {ECO:0000250|UniProtKB:Q8BN78, ECO:0000269|PubMed:10207085, ECO:0000269|PubMed:14527417, ECO:0000269|PubMed…	X	120250752	120258398	q24	0.9127	0.388	1.7637	1.9378	12.239
HGNC:16695	BCAP31	B cell receptor associated protein 31	Approved		DXS1357E, BAP31, 6C6-Ag, CDM	Xq28	gene with protein product	protein-coding gene	ENSG00000185825	10134	ENSG00000185825	P51572	MGI:1350933	RGD:1302944	X	300398	TRUE	Deafness, dystonia, and cerebral hypomyelination	300475	X-linked recessive				TRUE	TRUE	TRUE	TRUE	TRUE	FALSE	FALSE	FALSE	confirmed +CS	FALSE		confirmed	FUNCTION: Functions as a chaperone protein. Is one of the most abundant endoplasmic reticulum (ER) proteins. Plays a role in the export of secreted proteins in the ER, the recognition of abnormally folded protein and their targeting to the ER associated-degradation (ERAD). Also serves as a cargo receptor for the export of transmembrane proteins. May be involved in CASP8-mediated apoptosis. {ECO:0…	antigen processing and presentation of peptide antigen via MHC class I [GO:0002474]; apoptotic process [GO:0006915]; calcium-mediated signaling using intracellular calcium source [GO:0035584]; endoplasmic reticulum to Golgi vesicle-mediated transport [GO:0006888]; intracellular protein transport [GO:0006886]; negative regulation of endoplasmic reticulum calcium ion concentration [GO:0032471]; pos…	MHC class I protein binding [GO:0042288]; protein-containing complex binding [GO:0044877]	SUBCELLULAR LOCATION: Endoplasmic reticulum membrane {ECO:0000269|PubMed:9334338, ECO:0000269|PubMed:9396746}; Multi-pass membrane protein {ECO:0000255}. Endoplasmic reticulum-Golgi intermediate compartment membrane {ECO:0000269|PubMed:11042173, ECO:0000269|PubMed:9396746}; Multi-pass membrane protein {ECO:0000255}. Note=May shuttle between the ER and the intermediate compartment/cis-Golgi comple…	SUBUNIT: Homodimer and heterodimer with BCAP29. Binds CASP8 (isoform 9) as a complex containing BCAP31, BCAP29, BCL2 and/or BCL2L1. Interacts with VAMP3, VAMP1 and membrane IgD immunoglobulins. May interact with ACTG1 and non-muscle myosin II. Interacts with HACD2 (PubMed:15024066). {ECO:0000269|PubMed:11917123, ECO:0000269|PubMed:15024066, ECO:0000269|PubMed:23967155, ECO:0000269|PubMed:9334338}…	X	153700492	153724565	q28	0.43366	0.65	0.13621	1.3006	9.6858
HGNC:16814	DACH2	dachshund family transcription factor 2	Approved			Xq21.2	gene with protein product	protein-coding gene	ENSG00000126733	117154	ENSG00000126733	Q96NX9	MGI:1890446	RGD:1561687	X	300608	FALSE							FALSE	FALSE	FALSE	FALSE	FALSE	FALSE	FALSE	FALSE	no disorder	FALSE		no disorder	FUNCTION: Transcription factor that is involved in regulation of organogenesis. Seems to be a regulator for SIX1 and SIX6. Seems to act as a corepressor of SIX6 in regulating proliferation by directly repressing cyclin-dependent kinase inhibitors, including the p27Kip1 promoter. Is recruited with SIX6 to the p27Kip1 promoter in embryonal retina. SIX6 corepression seems also to involve NCOR1, TBL1…	development of primary female sexual characteristics [GO:0046545]; regulation of transcription, DNA-templated [GO:0006355]	DNA binding [GO:0003677]; DNA-binding transcription factor activity, RNA polymerase II-specific [GO:0000981]	SUBCELLULAR LOCATION: Nucleus {ECO:0000305}.	SUBUNIT: Interacts with SIX6 and EYA2. {ECO:0000250}.	X	86148451	86832604	q21.2	0.16242	0.618	0.26586	0.47128	14.811
HGNC:16818	PUDP	pseudouridine 5'-phosphatase	Approved	FAM16AX, HDHD1A, HDHD1	DXF68S1E, GS1	Xp22.31	gene with protein product	protein-coding gene	ENSG00000130021	8226	ENSG00000130021	Q08623	MGI:1914615	RGD:1305101	X	306480	FALSE							FALSE	FALSE	FALSE	FALSE	FALSE	FALSE	FALSE	FALSE	no disorder	FALSE		no disorder	FUNCTION: Dephosphorylates pseudouridine 5'-phosphate, a potential intermediate in rRNA degradation. Pseudouridine is then excreted intact in urine. {ECO:0000269|PubMed:20722631}.	nucleotide metabolic process [GO:0009117]; pyrimidine nucleoside salvage [GO:0043097]	metal ion binding [GO:0046872]; phosphatase activity [GO:0016791]; pseudouridine 5'-phosphatase activity [GO:1990738]			X	6667865	7148158	p22.31	0.12667	1.143	-1.5403	0.080324	5.4812
HGNC:16825	MTMR8	myotubularin related protein 8	Approved		FLJ20126	Xq11.2	gene with protein product	protein-coding gene	ENSG00000102043	55613	ENSG00000102043	Q96EF0			X		FALSE							FALSE	FALSE	FALSE	FALSE	FALSE	FALSE	FALSE	FALSE	no disorder	FALSE		no disorder	FUNCTION: Phosphatase that acts on lipids with a phosphoinositol headgroup (PubMed:22647598, PubMed:26143924). Has phosphatase activity towards phosphatidylinositol 3-phosphate and phosphatidylinositol 3,5-bisphosphate (PubMed:22647598, PubMed:26143924). In complex with MTMR9, negatively regulates autophagy (PubMed:22647598). {ECO:0000269|PubMed:22647598, ECO:0000269|PubMed:26143924}.	negative regulation of autophagy [GO:0010507]; phosphatidylinositol biosynthetic process [GO:0006661]; phosphatidylinositol dephosphorylation [GO:0046856]	phosphatidylinositol-3,5-bisphosphate 3-phosphatase activity [GO:0052629]; phosphatidylinositol-3,5-bisphosphate phosphatase activity [GO:0106018]; phosphatidylinositol-3-phosphatase activity [GO:0004438]; protein tyrosine phosphatase activity [GO:0004725]	SUBCELLULAR LOCATION: Nucleus envelope {ECO:0000269|PubMed:16787938}.	SUBUNIT: Homodimer (PubMed:26143924). Heterodimer with MTMR9 (PubMed:16787938, PubMed:22647598). {ECO:0000269|PubMed:16787938, ECO:0000269|PubMed:22647598, ECO:0000269|PubMed:26143924}.	X	64268081	64395452	q11.2	7.0105e-19	1.84	-1.5897	-2.3426	17.578
HGNC:16847	CSAG2	CSAG family member 2	Approved	CSAG3B	TRAG3, CT24.2	Xq28	gene with protein product	protein-coding gene	ENSG00000268902	102723547	ENSG00000268902	Q9Y5P2			X		FALSE							FALSE	FALSE	FALSE	FALSE	FALSE	FALSE	FALSE	FALSE	no disorder	FALSE		no disorder	FUNCTION: Drug-resistance related protein, its expression is associated with the chemotherapy resistant and neoplastic phenotype. May also be linked to the malignant phenotype.	response to drug [GO:0042493]				X	152708261	152714549	q28
HGNC:16849	MORF4L2	mortality factor 4 like 2	Approved		KIAA0026, MRGX	Xq22.2	gene with protein product	protein-coding gene	ENSG00000123562	9643	ENSG00000123562	Q15014	MGI:1927167	RGD:1359471	X	300409	FALSE							FALSE	FALSE	FALSE	FALSE	FALSE	FALSE	FALSE	FALSE	no disorder	FALSE		no disorder	FUNCTION: Component of the NuA4 histone acetyltransferase complex which is involved in transcriptional activation of select genes principally by acetylation of nucleosomal histone H4 and H2A. This modification may both alter nucleosome - DNA interactions and promote interaction of the modified histones with other proteins which positively regulate transcription. This complex may be required for t…	chromatin silencing [GO:0006342]; DNA repair [GO:0006281]; histone acetylation [GO:0016573]; histone deacetylation [GO:0016575]; histone H2A acetylation [GO:0043968]; histone H4 acetylation [GO:0043967]; positive regulation of striated muscle cell differentiation [GO:0051155]; positive regulation of transcription by RNA polymerase II [GO:0045944]; regulation of growth [GO:0040008]		SUBCELLULAR LOCATION: Nucleus.	SUBUNIT: Component of the NuA4 histone acetyltransferase complex which contains the catalytic subunit KAT5/TIP60 and the subunits EP400, TRRAP/PAF400, BRD8/SMAP, EPC1, DMAP1/DNMAP1, RUVBL1/TIP49, RUVBL2, ING3, actin, ACTL6A/BAF53A, MORF4L1/MRG15, MORF4L2/MRGX, MRGBP, YEATS4/GAS41 and VPS72/YL1. The NuA4 complex interacts with MYC and the adenovirus E1A protein. MORF4L1 may also participate in the…	X	103675496	103688158	q22.2	0.81082	0.544	0.70295	1.7645	5.5025
HGNC:16869	ARMCX2	armadillo repeat containing X-linked 2	Approved		ALEX2, KIAA0512, GASP9	Xq22.1	gene with protein product	protein-coding gene	ENSG00000184867	9823	ENSG00000184867	Q7L311	MGI:1914666	RGD:1359132	X	300363	FALSE							FALSE	FALSE	FALSE	FALSE	FALSE	FALSE	FALSE	FALSE	no disorder	FALSE		no disorder	FUNCTION: May regulate the dynamics and distribution of mitochondria in neural cells. {ECO:0000250|UniProtKB:Q6A058}.			SUBCELLULAR LOCATION: Mitochondrion {ECO:0000250|UniProtKB:Q6A058}. Mitochondrion outer membrane {ECO:0000250|UniProtKB:Q8BHS6}; Single-pass membrane protein {ECO:0000255}.		X	101655281	101659850	q22.1	0.69249	0.581	-0.77547	1.514	8.1622
HGNC:16880	SSX4B	SSX family member 4B	Approved		OTTHUMT00000056510	Xp11.23	gene with protein product	protein-coding gene	ENSG00000269791	548313	ENSG00000269791	O60224	MGI:2446771		X		FALSE							FALSE	FALSE	FALSE	FALSE	FALSE	FALSE	FALSE	FALSE	no disorder	FALSE		no disorder	FUNCTION: Could act as a modulator of transcription.	regulation of transcription, DNA-templated [GO:0006355]	nucleic acid binding [GO:0003676]			X	48402078	48411910	p11.23	0.15282	1.722	0.88739	-0.075386	2.0974
HGNC:16949	FAM120C	family with sequence similarity 120C	Approved	CXorf17	ORF34, FLJ20506	Xp11.22	gene with protein product	protein-coding gene	ENSG00000184083	54954	ENSG00000184083	Q9NX05	MGI:2387687	RGD:1564253	X	300741	FALSE							FALSE	FALSE	FALSE	FALSE	FALSE	FALSE	FALSE	FALSE	no disorder	FALSE		no disorder			RNA binding [GO:0003723]			X	54068324	54183281	p11.22	0.99998	0.136	0.16023	3.6347	34.791
HGNC:17032	VSIG4	V-set and immunoglobulin domain containing 4	Approved		Z39IG, CRIg	Xq12	gene with protein product	protein-coding gene	ENSG00000155659	11326	ENSG00000155659	Q9Y279	MGI:2679720	RGD:1564659	X	300353	FALSE							FALSE	FALSE	FALSE	FALSE	FALSE	FALSE	FALSE	FALSE	no disorder	FALSE		no disorder	FUNCTION: Phagocytic receptor, strong negative regulator of T-cell proliferation and IL2 production. Potent inhibitor of the alternative complement pathway convertases. {ECO:0000269|PubMed:17016562, ECO:0000269|PubMed:17051150}.	complement activation, alternative pathway [GO:0006957]; negative regulation of complement activation, alternative pathway [GO:0045957]; negative regulation of interleukin-2 production [GO:0032703]; negative regulation of macrophage activation [GO:0043031]; negative regulation of T cell proliferation [GO:0042130]	complement component C3b binding [GO:0001851]	SUBCELLULAR LOCATION: Membrane {ECO:0000305}; Single-pass type I membrane protein {ECO:0000305}.		X	66021738	66040125	q12	1.4953e-09	1.684	-1.6238	-1.4261	12.017
HGNC:17123	SLC9A7	solute carrier family 9 member A7	Approved		NHE7	Xp11.3	gene with protein product	protein-coding gene	ENSG00000065923	84679	ENSG00000065923	Q96T83	MGI:2444530	RGD:1561385	X	300368	TRUE	Intellectual developmental disorder, X-linked 108	301024	X-linked recessive				TRUE	TRUE	TRUE	FALSE	TRUE	TRUE	FALSE	FALSE	confirmed +CS	FALSE		confirmed	FUNCTION: Mediates electroneutral exchange of protons for Na(+) and K(+) across endomembranes. May contribute to the regulation of Golgi apparatus volume and pH. {ECO:0000269|PubMed:11279194, ECO:0000269|PubMed:30335141}.	ion transport [GO:0006811]; potassium ion transmembrane transport [GO:0071805]; regulation of Golgi lumen acidification [GO:1905526]; regulation of intracellular pH [GO:0051453]; regulation of pH [GO:0006885]; sodium ion import across plasma membrane [GO:0098719]	potassium:proton antiporter activity [GO:0015386]; sodium:proton antiporter activity [GO:0015385]	SUBCELLULAR LOCATION: Golgi apparatus, trans-Golgi network membrane {ECO:0000269|PubMed:15840657, ECO:0000269|PubMed:30335141}; Multi-pass membrane protein {ECO:0000269|PubMed:15840657}. Recycling endosome membrane {ECO:0000269|PubMed:15840657}; Multi-pass membrane protein {ECO:0000269|PubMed:15840657}. Cell membrane {ECO:0000269|PubMed:30335141}; Multi-pass membrane protein {ECO:0000305}.	SUBUNIT: Interacts with SCAMP1, SCAMP2 and SCAMP5; may participate in its shuttling from trans-Golgi network to recycling endosomes. {ECO:0000269|PubMed:15840657}.	X	46599251	46759118	p11.3	0.99352	0.264	0.1786	2.121	23.825
HGNC:17125	TMEM185A	transmembrane protein 185A	Approved	CXorf13, FAM11A, FRAXF		Xq28	gene with protein product	protein-coding gene	ENSG00000269556	84548	ENSG00000269556	Q8NFB2	MGI:2448555	RGD:1563037	X	300031	FALSE							FALSE	FALSE	FALSE	FALSE	FALSE	FALSE	FALSE	FALSE	no disorder	FALSE		no disorder				SUBCELLULAR LOCATION: Cell projection, dendrite {ECO:0000250}. Membrane {ECO:0000305}; Multi-pass membrane protein {ECO:0000305}.	SUBUNIT: Interacts with MAP1B. {ECO:0000269|PubMed:15525354}.	X	149596556	149631912	q28	0.016569	1.074	0.73138	1.1509	8.5206
HGNC:17152	ACOT9	acyl-CoA thioesterase 9	Approved		CGI-16, MT-ACT48, ACATE2	Xp22.11	gene with protein product	protein-coding gene	ENSG00000123130	23597	ENSG00000123130	Q9Y305	MGI:1928939, MGI:1928940	RGD:1359188	X	300862	FALSE							FALSE	FALSE	FALSE	FALSE	FALSE	FALSE	FALSE	FALSE	no disorder	FALSE		no disorder	FUNCTION: Acyl-CoA thioesterases are a group of enzymes that catalyze the hydrolysis of acyl-CoAs to the free fatty acid and coenzyme A (CoASH), providing the potential to regulate intracellular levels of acyl-CoAs, free fatty acids and CoASH. Active on long chain acyl-CoAs.	acyl-CoA metabolic process [GO:0006637]	acetyl-CoA hydrolase activity [GO:0003986]; acyl-CoA hydrolase activity [GO:0047617]; carboxylic ester hydrolase activity [GO:0052689]	SUBCELLULAR LOCATION: Mitochondrion {ECO:0000250}.	SUBUNIT: Interacts with NYAP1, NYAP2 and MYO16. {ECO:0000250}.	X	23701055	23766475	p22.11	6.8017e-09	1.18	1.1477	0.70195	19.569
HGNC:17169	PRDX4	peroxiredoxin 4	Approved		AOE37-2	Xp22.11	gene with protein product	protein-coding gene	ENSG00000123131	10549	ENSG00000123131	Q13162	MGI:1859815	RGD:620043	X	300927	FALSE							FALSE	FALSE	FALSE	FALSE	FALSE	FALSE	FALSE	FALSE	no disorder	FALSE		no disorder	FUNCTION: Thiol-specific peroxidase that catalyzes the reduction of hydrogen peroxide and organic hydroperoxides to water and alcohols, respectively. Plays a role in cell protection against oxidative stress by detoxifying peroxides and as sensor of hydrogen peroxide-mediated signaling events. Regulates the activation of NF-kappa-B in the cytosol by a modulation of I-kappa-B-alpha phosphorylation.…	cell redox homeostasis [GO:0045454]; extracellular matrix organization [GO:0030198]; I-kappaB phosphorylation [GO:0007252]; male gonad development [GO:0008584]; negative regulation of male germ cell proliferation [GO:2000255]; neutrophil degranulation [GO:0043312]; peptidyl-proline hydroxylation to 4-hydroxy-L-proline [GO:0018401]; protein maturation by protein folding [GO:0022417]; reactive oxyg…	thioredoxin peroxidase activity [GO:0008379]	SUBCELLULAR LOCATION: Cytoplasm {ECO:0000269|PubMed:18052930, ECO:0000269|PubMed:9388242}. Endoplasmic reticulum {ECO:0000269|PubMed:18052930}. Note=Cotranslationally translocated to and retained within the endoplasmic reticulum. A small fraction of the protein is cytoplasmic. {ECO:0000269|PubMed:18052930}.	SUBUNIT: Homodimer; disulfide-linked, upon oxidation (PubMed:9388242). 5 homodimers assemble to form a ring-like decamer (PubMed:21994946). Can form heterodimers with PRDX1 (PubMed:9388242). {ECO:0000269|PubMed:21994946, ECO:0000269|PubMed:9388242}.	X	23664262	23686397	p22.11	0.026755	0.942	-0.28442	1.0401	9.7139
HGNC:17184	ASB9	ankyrin repeat and SOCS box containing 9	Approved		DKFZP564L0862, MGC4954, FLJ20636	Xp22.2	gene with protein product	protein-coding gene	ENSG00000102048	140462	ENSG00000102048	Q96DX5	MGI:1916549	RGD:1560537	X	300890	FALSE							FALSE	FALSE	FALSE	FALSE	FALSE	FALSE	FALSE	FALSE	no disorder	FALSE		no disorder	FUNCTION: Substrate-recognition component of a SCF-like ECS (Elongin-Cullin-SOCS-box protein) E3 ubiquitin-protein ligase complex which mediates the ubiquitination and subsequent proteasomal degradation of target proteins. Recognizes at least two forms of creatine kinase, CKB and CKMT1A. {ECO:0000269|PubMed:22418839}.	intracellular signal transduction [GO:0035556]; positive regulation of protein catabolic process [GO:0045732]; post-translational protein modification [GO:0043687]; protein ubiquitination [GO:0016567]		SUBCELLULAR LOCATION: Mitochondrion {ECO:0000269|PubMed:20302626}.		X	15235288	15270467	p22.2	0.69649	0.578	-0.29202	0.98518	8.2118
HGNC:17186	ASB11	ankyrin repeat and SOCS box containing 11	Approved		DKFZp779E2460	Xp22.2	gene with protein product	protein-coding gene	ENSG00000165192	140456	ENSG00000165192	Q8WXH4	MGI:1916104	RGD:1566298	X	300626	FALSE							FALSE	FALSE	FALSE	FALSE	FALSE	FALSE	FALSE	FALSE	no disorder	FALSE		no disorder	FUNCTION: May be a substrate-recognition component of a SCF-like ECS (Elongin-Cullin-SOCS-box protein) E3 ubiquitin-protein ligase complex which mediates the ubiquitination and subsequent proteasomal degradation of target proteins. {ECO:0000250}.	intracellular signal transduction [GO:0035556]; positive regulation of protein catabolic process [GO:0045732]; post-translational protein modification [GO:0043687]; protein ubiquitination [GO:0016567]				X	15281697	15315640	p22.2	1.961e-06	1.611	-0.73347	-0.0022245	9.5573
HGNC:17301	PCSK1N	proprotein convertase subtilisin/kexin type 1 inhibitor	Approved		SAAS, SgVIII, SCG8, proSAAS, PEN, BigLEN	Xp11.23	gene with protein product	protein-coding gene	ENSG00000102109	27344	ENSG00000102109	Q9UHG2	MGI:1353431	RGD:3617	X	300399	FALSE							FALSE	FALSE	FALSE	FALSE	FALSE	FALSE	FALSE	FALSE	no disorder	FALSE		no disorder	FUNCTION: May function in the control of the neuroendocrine secretory pathway. Proposed be a specific endogenous inhibitor of PCSK1. ProSAAS and Big PEN-LEN, both containing the C-terminal inhibitory domain, but not the further processed peptides reduce PCSK1 activity in the endoplasmic reticulum and Golgi. It reduces the activity of the 84 kDa form but not the autocatalytically derived 66 kDa fo…	neuropeptide signaling pathway [GO:0007218]; peptide hormone processing [GO:0016486]; response to cold [GO:0009409]; response to dietary excess [GO:0002021]	endopeptidase inhibitor activity [GO:0004866]; serine-type endopeptidase inhibitor activity [GO:0004867]; signaling receptor binding [GO:0005102]	SUBCELLULAR LOCATION: Secreted {ECO:0000250|UniProtKB:Q9QXV0}. Golgi apparatus, trans-Golgi network {ECO:0000250|UniProtKB:Q9QXV0}. Note=A N-terminal processed peptide, probably Big SAAS or Little SAAS, is accumulated in cytoplasmic protein tau deposits in frontotemporal dementia and parkinsonism linked to chromosome 17 (Pick disease), Alzheimer disease and amyotrophic lateral sclerosis-parkinson…	SUBUNIT: Interacts via the C-terminal inhibitory domain with PCSK1 66 kDa form. {ECO:0000250}.	X	48831096	48835610	p11.23	0.53242	1.254	1.3147	0.81314	2.2307
HGNC:17306	TAF9B	TATA-box binding protein associated factor 9b	Approved	TAF9L	TAFII31L, DN-7, DN7, TFIID-31	Xq21.1	gene with protein product	protein-coding gene	ENSG00000187325	51616	ENSG00000187325	Q9HBM6	MGI:3039562	RGD:621116	X	300754	FALSE							FALSE	FALSE	FALSE	FALSE	FALSE	FALSE	FALSE	FALSE	no disorder	FALSE		no disorder	FUNCTION: Essential for cell viability. TAF9 and TAF9B are involved in transcriptional activation as well as repression of distinct but overlapping sets of genes. May have a role in gene regulation associated with apoptosis. TAFs are components of the transcription factor IID (TFIID) complex, the TBP-free TAFII complex (TFTC), the PCAF histone acetylase complex and the STAGA transcription coactiv…	negative regulation of apoptotic process [GO:0043066]; negative regulation of intrinsic apoptotic signaling pathway in response to DNA damage by p53 class mediator [GO:1902166]; negative regulation of transcription by RNA polymerase II [GO:0000122]; positive regulation of cell growth [GO:0030307]; positive regulation of transcription by RNA polymerase II [GO:0045944]; protein deubiquitination [GO…	protein heterodimerization activity [GO:0046982]; RNA polymerase II general transcription initiation factor activity [GO:0016251]; transcription corepressor activity [GO:0003714]; transcription factor binding [GO:0008134]; transcription regulatory region sequence-specific DNA binding [GO:0000976]	SUBCELLULAR LOCATION: Nucleus {ECO:0000250}.	SUBUNIT: Binds TAF5 and TAF6. Component of TFIID and the TATA-binding protein-free TAF complex (TFTC). TFIID is composed of TATA binding protein (TBP) and a number of TBP-associated factors (TAFs). Binds N-terminal domain of p53/TP53 which is essential for transcription. {ECO:0000269|PubMed:15899866}.	X	78129748	78139650	q21.1	1.085e-10	1.912	-1.612	-0.11315	9.0826
HGNC:17310	TIMM17B	translocase of inner mitochondrial membrane 17B	Approved		DXS9822, JM3	Xp11.23	gene with protein product	protein-coding gene	ENSG00000126768	10245	ENSG00000126768	O60830	MGI:1343176	RGD:1561744	X	300249	FALSE							FALSE	FALSE	FALSE	FALSE	FALSE	FALSE	FALSE	FALSE	no disorder	FALSE		no disorder	FUNCTION: Essential component of the TIM23 complex, a complex that mediates the translocation of transit peptide-containing proteins across the mitochondrial inner membrane.	protein import into mitochondrial matrix [GO:0030150]; protein targeting to mitochondrion [GO:0006626]	P-P-bond-hydrolysis-driven protein transmembrane transporter activity [GO:0015450]	SUBCELLULAR LOCATION: Mitochondrion inner membrane; Multi-pass membrane protein.	SUBUNIT: Component of the TIM23 complex at least composed of TIMM23, TIMM17 (TIMM17A or TIMM17B) and TIMM50. The complex interacts with the TIMM44 component of the PAM complex and with DNAJC15. {ECO:0000269|PubMed:23263864}.	X	48893447	48898143	p11.23	0.085414	0.906	0.58375	1.3146	8.5563
HGNC:17342	BRWD3	bromodomain and WD repeat domain containing 3	Approved		FLJ38568, MRX93	Xq21.1	gene with protein product	protein-coding gene	ENSG00000165288	254065	ENSG00000165288	Q6RI45	MGI:3029414	RGD:1559445	X	300553	TRUE	Mental retardation, X-linked 93	300659	X-linked recessive				TRUE	TRUE	TRUE	FALSE	FALSE	TRUE	FALSE	FALSE	confirmed +CS	FALSE		confirmed	FUNCTION: Plays a role in the regulation of cell morphology and cytoskeletal organization. Required in the control of cell shape. {ECO:0000269|PubMed:21834987}.	cytoskeleton organization [GO:0007010]; regulation of cell shape [GO:0008360]; regulation of transcription by RNA polymerase II [GO:0006357]				X	80669503	80809877	q21.1	1	0.084	-0.90397	4.269	75.372
HGNC:17402	EOLA2	endothelium and lymphocyte associated ASCH domain 2	Approved	CXorf40B		Xq28	gene with protein product	protein-coding gene	ENSG00000197021	541578	ENSG00000197021	Q96DE9	MGI:1915868	RGD:1562747	X		FALSE							FALSE	FALSE	FALSE	FALSE	FALSE	FALSE	FALSE	FALSE	no disorder	FALSE		no disorder						X	149929527	149938700	q28	0.02439	1.882	-0.54296	-0.63949	1.9525
HGNC:17407	ZC3H12B	zinc finger CCCH-type containing 12B	Approved	CXorf32	MCPIP2	Xq11.2-q12	gene with protein product	protein-coding gene	ENSG00000102053	340554	ENSG00000102053	Q5HYM0	MGI:2442133	RGD:1560891	X	300889	FALSE							FALSE	FALSE	FALSE	FALSE	FALSE	FALSE	FALSE	FALSE	no disorder	FALSE		no disorder	FUNCTION: May function as RNase and regulate the levels of target RNA species. {ECO:0000305}.	RNA phosphodiester bond hydrolysis, endonucleolytic [GO:0090502]	endoribonuclease activity [GO:0004521]; metal ion binding [GO:0046872]; mRNA binding [GO:0003729]			X	65366638	65507887	q11.2	0.99835	0.206	0.95252	2.5427	23.083
HGNC:17418	MAGEB17	MAGE family member B17	Approved			Xp22.2	gene with protein product	protein-coding gene	ENSG00000182798	645864	ENSG00000182798	A8MXT2	MGI:3643982, MGI:3645128		X	300763	FALSE							FALSE	FALSE	FALSE	FALSE	FALSE	FALSE	FALSE	FALSE	no disorder	FALSE		no disorder						X	16167481	16171464	p22.2			-0.40258	0.64444
HGNC:17451	CYSLTR1	cysteinyl leukotriene receptor 1	Approved		CysLT1, CysLT(1), CYSLT1R	Xq21.1	gene with protein product	protein-coding gene	ENSG00000173198	10800	ENSG00000173198	Q9Y271	MGI:1926218	RGD:619796	X	300201	FALSE							FALSE	FALSE	FALSE	FALSE	FALSE	FALSE	FALSE	FALSE	no disorder	FALSE		no disorder	FUNCTION: Receptor for cysteinyl leukotrienes mediating bronchoconstriction of individuals with and without asthma. Stimulation by LTD4 results in the contraction and proliferation of smooth muscle, edema, eosinophil migration and damage to the mucus layer in the lung. This response is mediated via a G-protein that activates a phosphatidylinositol-calcium second messenger system. The rank order o…	calcium ion transport [GO:0006816]; cell surface receptor signaling pathway [GO:0007166]; chemotaxis [GO:0006935]; defense response [GO:0006952]; G protein-coupled receptor signaling pathway [GO:0007186]; inflammatory response to antigenic stimulus [GO:0002437]; neuropeptide signaling pathway [GO:0007218]; positive regulation of cytosolic calcium ion concentration [GO:0007204]; respiratory gaseou…	cysteinyl leukotriene receptor activity [GO:0001631]; G protein-coupled peptide receptor activity [GO:0008528]; leukotriene receptor activity [GO:0004974]	SUBCELLULAR LOCATION: Cell membrane; Multi-pass membrane protein.		X	78271468	78327691	q21.1	0.01203	1.697	-2.662	-0.76762	4.0708
HGNC:17515	GAB3	GRB2 associated binding protein 3	Approved			Xq28	gene with protein product	protein-coding gene	ENSG00000160219	139716	ENSG00000160219	Q8WWW8	MGI:2387324		X	300482	FALSE							FALSE	FALSE	FALSE	FALSE	FALSE	FALSE	FALSE	FALSE	no disorder	FALSE		no disorder		macrophage differentiation [GO:0030225]			SUBUNIT: Interacts with PIK3R/p85, SHP2 and GRAP2/MONA (By similarity). May interact with Grb2. {ECO:0000250}.	X	154675249	154751583	q28	0.9536	0.341	0.84975	1.4669	18.453
HGNC:17621	NUDT10	nudix hydrolase 10	Approved		DIPP3a, hDIPP3alpha	Xp11.22	gene with protein product	protein-coding gene	ENSG00000122824	170685	ENSG00000122824	Q8NFP7	MGI:1930957, MGI:2147931		X	300527	FALSE							FALSE	FALSE	FALSE	FALSE	FALSE	FALSE	FALSE	FALSE	no disorder	FALSE		no disorder	FUNCTION: Cleaves a beta-phosphate from the diphosphate groups in PP-InsP5 (diphosphoinositol pentakisphosphate), suggesting that it may play a role in signal transduction. Also able to catalyze the hydrolysis of dinucleoside oligophosphates, with Ap6A and Ap5A being the preferred substrates. The major reaction products are ADP and p4a from Ap6A and ADP and ATP from Ap5A. Also able to hydrolyze 5…	adenosine 5'-(hexahydrogen pentaphosphate) catabolic process [GO:1901911]; diadenosine hexaphosphate catabolic process [GO:1901909]; diadenosine pentaphosphate catabolic process [GO:1901907]; diphosphoinositol polyphosphate metabolic process [GO:0071543]; inositol phosphate metabolic process [GO:0043647]	bis(5'-adenosyl)-hexaphosphatase activity [GO:0034431]; bis(5'-adenosyl)-pentaphosphatase activity [GO:0034432]; diphosphoinositol-polyphosphate diphosphatase activity [GO:0008486]; endopolyphosphatase activity [GO:0000298]; inositol diphosphate pentakisphosphate diphosphatase activity [GO:0052842]; inositol diphosphate tetrakisphosphate diphosphatase activity [GO:0052840]; m7G(5')pppN diphosphat…	SUBCELLULAR LOCATION: Cytoplasm {ECO:0000305|PubMed:12121577}.		X	51332231	51337525	p11.22	0.1065	1.239	-1.0947	0.97888	5.0271
HGNC:17625	ZNF674	zinc finger protein 674	Approved	MRX92	ZNF673B	Xp11.3	gene with protein product	protein-coding gene	ENSG00000251192	641339	ENSG00000251192	Q2M3X9			X	300573	FALSE							FALSE	FALSE	FALSE	FALSE	FALSE	FALSE	FALSE	FALSE	no disorder	FALSE		no disorder	FUNCTION: May be involved in transcriptional regulation.		DNA-binding transcription factor activity [GO:0003700]; metal ion binding [GO:0046872]; sequence-specific DNA binding [GO:0043565]	SUBCELLULAR LOCATION: Nucleus {ECO:0000305}.		X	46497727	46545457	p11.3	6.0351e-07	1.311	0.55045	1.057	13.884
HGNC:17652	PORCN	porcupine O-acyltransferase	Approved	DHOF	MG61, PORC, PPN, por	Xp11.23	gene with protein product	protein-coding gene	ENSG00000102312	64840	ENSG00000102312	Q9H237	MGI:1890212	RGD:1564947	X	300651	TRUE	Focal dermal hypoplasia	305600	X-linked dominant				TRUE	TRUE	TRUE	FALSE	FALSE	FALSE	FALSE	FALSE	confirmed +CS	FALSE	TRUE	confirmed	FUNCTION: Protein-serine O-palmitoleoyltransferase that acts as a key regulator of the Wnt signaling pathway by mediating the attachment of palmitoleate, a 16-carbon monounsaturated fatty acid (C16:1), to Wnt proteins. Serine palmitoleylation of WNT proteins is required for efficient binding to frizzled receptors. {ECO:0000250|UniProtKB:Q9JJJ7, ECO:0000269|PubMed:12034504, ECO:0000269|PubMed:2082…	canonical Wnt signaling pathway [GO:0060070]; glycoprotein metabolic process [GO:0009100]; lipid modification [GO:0030258]; protein lipidation [GO:0006497]; protein palmitoleylation [GO:0045234]; protein palmitoylation [GO:0018345]; Wnt protein secretion [GO:0061355]; Wnt signaling pathway [GO:0016055]	palmitoleoyltransferase activity [GO:1990698]; transferase activity, transferring acyl groups [GO:0016746]; Wnt-protein binding [GO:0017147]	SUBCELLULAR LOCATION: Endoplasmic reticulum membrane {ECO:0000250|UniProtKB:Q9JJJ7}; Multi-pass membrane protein {ECO:0000250|UniProtKB:Q9JJJ7}.	SUBUNIT: Interacts with WNT1, WNT3, WNT3A, WNT4, WNT5A, WNT5B, WNT6, WNT7A and WNT7B. {ECO:0000250|UniProtKB:Q9JJJ7}.	X	48508962	48520814	p11.23	0.99953	0.135	2.2732	2.3709	22.051
HGNC:17756	EDA2R	ectodysplasin A2 receptor	Approved		XEDAR, EDA-A2R, EDAA2R, TNFRSF27	Xq12	gene with protein product	protein-coding gene	ENSG00000131080	60401	ENSG00000131080	Q9HAV5	MGI:2442860	RGD:1564025	X	300276	FALSE							FALSE	FALSE	FALSE	FALSE	FALSE	FALSE	FALSE	FALSE	no disorder	FALSE		no disorder	FUNCTION: Receptor for EDA isoform A2, but not for EDA isoform A1. Mediates the activation of the NF-kappa-B and JNK pathways. Activation seems to be mediated by binding to TRAF3 and TRAF6. {ECO:0000269|PubMed:12270937}.	ectodermal cell differentiation [GO:0010668]; epidermis development [GO:0008544]; intrinsic apoptotic signaling pathway by p53 class mediator [GO:0072332]; multicellular organism development [GO:0007275]; positive regulation of I-kappaB kinase/NF-kappaB signaling [GO:0043123]; positive regulation of JNK cascade [GO:0046330]; positive regulation of NF-kappaB transcription factor activity [GO:00510…	signaling receptor activity [GO:0038023]; tumor necrosis factor-activated receptor activity [GO:0005031]	SUBCELLULAR LOCATION: Membrane; Single-pass type III membrane protein.	SUBUNIT: Associates with TRAF1, TRAF3 and TRAF6.	X	66595637	66639298	q12	0.00054689	1.339	-1.9074	-0.20526	8.8105
HGNC:17757	TNMD	tenomodulin	Approved		myodulin, ChM1L, tendin, TEM, BRICD4	Xq22.1	gene with protein product	protein-coding gene	ENSG00000000005	64102	ENSG00000000005	Q9H2S6	MGI:1929885	RGD:620938	X	300459	FALSE							FALSE	FALSE	FALSE	FALSE	FALSE	FALSE	FALSE	FALSE	no disorder	FALSE		no disorder	FUNCTION: May be an angiogenesis inhibitor.	cellular response to BMP stimulus [GO:0071773]; endothelial cell morphogenesis [GO:0001886]; negative regulation of angiogenesis [GO:0016525]; negative regulation of endothelial cell proliferation [GO:0001937]; negative regulation of vascular endothelial growth factor receptor signaling pathway [GO:0030948]; tendon cell differentiation [GO:0035990]		SUBCELLULAR LOCATION: [Isoform 1]: Membrane {ECO:0000305}; Single-pass type II membrane protein {ECO:0000305}. Nucleus envelope.; SUBCELLULAR LOCATION: [Isoform 2]: Membrane {ECO:0000305}; Single-pass type II membrane protein {ECO:0000305}. Nucleus envelope.; SUBCELLULAR LOCATION: [Isoform 3]: Cytoplasm.		X	100584936	100599885	q22.1	0.0035119	0.91	-0.46371	0.85895	13.013
HGNC:17778	GAGE12J	G antigen 12J	Approved	GAGE11	OTTHUMG00000024137	Xp11.23	gene with protein product	protein-coding gene	ENSG00000224659	729396	ENSG00000224659	A6NER3			X	300733	FALSE							FALSE	FALSE	FALSE	FALSE	FALSE	FALSE	FALSE	FALSE	no disorder	FALSE		no disorder						X	49322057	49329384	p11.23	0.0019883	1.953	-3.2775	-1.1798	1.2809
HGNC:17810	AMOT	angiomotin	Approved		KIAA1071	Xq23	gene with protein product	protein-coding gene	ENSG00000126016	154796	ENSG00000126016	Q4VCS5	MGI:108440	RGD:1564027	X	300410	FALSE							FALSE	FALSE	FALSE	FALSE	FALSE	FALSE	FALSE	FALSE	no disorder	FALSE		no disorder	FUNCTION: Plays a central role in tight junction maintenance via the complex formed with ARHGAP17, which acts by regulating the uptake of polarity proteins at tight junctions. Appears to regulate endothelial cell migration and tube formation. May also play a role in the assembly of endothelial cell-cell junctions. {ECO:0000269|PubMed:11257124, ECO:0000269|PubMed:16678097}.	actin cytoskeleton organization [GO:0030036]; angiogenesis [GO:0001525]; blood vessel endothelial cell migration [GO:0043534]; cell-cell junction assembly [GO:0007043]; cell migration involved in gastrulation [GO:0042074]; cellular protein localization [GO:0034613]; chemotaxis [GO:0006935]; establishment of cell polarity involved in ameboidal cell migration [GO:0003365]; gastrulation with mouth f…	angiostatin binding [GO:0043532]; signaling receptor activity [GO:0038023]	SUBCELLULAR LOCATION: Cell junction, tight junction {ECO:0000269|PubMed:16043488}. Note=Localized on the cell surface. May act as a transmembrane protein.	SUBUNIT: Component of a complex whose core is composed of ARHGAP17, AMOT, MPP5/PALS1, PATJ and PARD3/PAR3. Interacts with MAGI1. Isoform 1 interacts with angiostatin. {ECO:0000269|PubMed:16043488, ECO:0000269|PubMed:16678097}.	X	112774503	112840815	q23	0.99666	0.266	0.32664	1.09	34.425
HGNC:17889	APEX2	apurinic/apyrimidinic endodeoxyribonuclease 2	Approved		APEXL2, APE2, XTH2, ZGRF2	Xp11.21	gene with protein product	protein-coding gene	ENSG00000169188	27301	ENSG00000169188	Q9UBZ4	MGI:1924872	RGD:1565983	X	300773	FALSE							FALSE	FALSE	FALSE	FALSE	FALSE	FALSE	FALSE	FALSE	no disorder	FALSE		no disorder	FUNCTION: Functions as a weak apurinic/apyrimidinic (AP) endodeoxyribonuclease in the DNA base excision repair (BER) pathway of DNA lesions induced by oxidative and alkylating agents. Initiates repair of AP sites in DNA by catalyzing hydrolytic incision of the phosphodiester backbone immediately adjacent to the damage, generating a single-strand break with 5'-deoxyribose phosphate and 3'-hydroxyl…	base-excision repair [GO:0006284]; cell cycle [GO:0007049]; DNA recombination [GO:0006310]	DNA-(apurinic or apyrimidinic site) endonuclease activity [GO:0003906]; DNA binding [GO:0003677]; double-stranded DNA 3'-5' exodeoxyribonuclease activity [GO:0008311]; endonuclease activity [GO:0004519]; phosphodiesterase I activity [GO:0004528]; zinc ion binding [GO:0008270]	SUBCELLULAR LOCATION: Nucleus. Cytoplasm. Mitochondrion {ECO:0000305}. Note=Together with PCNA, is redistributed in discrete nuclear foci in presence of oxidative DNA damaging agents.	SUBUNIT: Interacts with PCNA; this interaction is triggered by reactive oxygen species and increased by misincorporation of uracil in nuclear DNA. {ECO:0000269|PubMed:11376153}.	X	55000363	55009057	p11.21	0.97302	0.268	-0.74585	0.56394	11.14
HGNC:1798	CDR1	cerebellar degeneration related protein 1	Approved	CDR	CDR62A, CDR34	Xq27.1	gene with protein product	protein-coding gene	ENSG00000288642	1038	ENSG00000288642	P51861		RGD:6499092	X	302650	FALSE							FALSE	FALSE	FALSE	FALSE	FALSE	FALSE	FALSE	FALSE	no disorder	FALSE		no disorder						X	140783578	140784366	q27.1			-1.0765	0.53157
HGNC:18011	NUDT11	nudix hydrolase 11	Approved		DIPP3b, FLJ10628, hDIPP3beta	Xp11.22	gene with protein product	protein-coding gene	ENSG00000196368	55190	ENSG00000196368	Q96G61	MGI:1930957, MGI:2147931	RGD:1594183	X	300528	FALSE							FALSE	FALSE	FALSE	FALSE	FALSE	FALSE	FALSE	FALSE	no disorder	FALSE		no disorder	FUNCTION: Cleaves a beta-phosphate from the diphosphate groups in PP-InsP5 (diphosphoinositol pentakisphosphate), suggesting that it may play a role in signal transduction. Also able to catalyze the hydrolysis of dinucleoside oligophosphates, with Ap6A and Ap5A being the preferred substrates. The major reaction products are ADP and p4a from Ap6A and ADP and ATP from Ap5A. Also able to hydrolyze 5…	adenosine 5'-(hexahydrogen pentaphosphate) catabolic process [GO:1901911]; diadenosine hexaphosphate catabolic process [GO:1901909]; diadenosine pentaphosphate catabolic process [GO:1901907]; diphosphoinositol polyphosphate metabolic process [GO:0071543]; inositol phosphate metabolic process [GO:0043647]	bis(5'-adenosyl)-hexaphosphatase activity [GO:0034431]; bis(5'-adenosyl)-pentaphosphatase activity [GO:0034432]; diphosphoinositol-polyphosphate diphosphatase activity [GO:0008486]; endopolyphosphatase activity [GO:0000298]; inositol diphosphate pentakisphosphate diphosphatase activity [GO:0052842]; inositol diphosphate tetrakisphosphate diphosphatase activity [GO:0052840]; m7G(5')pppN diphosphat…	SUBCELLULAR LOCATION: Cytoplasm {ECO:0000269|PubMed:12121577}.		X	51490011	51496592	p11.22	0.10316	1.257	-2.2978	1.4628	4.9464
HGNC:18060	ARX	aristaless related homeobox	Approved	MRXS1, PRTS, MRX76, MRX54, MRX43, MRX36, MRX29, MRX32, MRX33, MRX38, MRX87	ISSX, CT121, EIEE1	Xp21.3	gene with protein product	protein-coding gene	ENSG00000004848	170302	ENSG00000004848	Q96QS3	MGI:1097716	RGD:1562672	X	300382	TRUE	Epileptic encephalopathy, early infantile, 1 // Hydranencephaly with abnormal genitalia // Lissencephaly, X-linked 2 // Mental retardation, X-linked 29 and others // Partington syndrome // Proud syndrome	308350 // 300215 // 300215 // 300419 // 309510 // 300004	X-linked recessive // X-linked // X-linked // X-linked recessive // X-linked recessive // X-linked				TRUE	TRUE	TRUE	TRUE	TRUE	TRUE	TRUE	FALSE	confirmed +CS	FALSE		confirmed	FUNCTION: Transcription factor required for normal brain development. May be important for maintenance of specific neuronal subtypes in the cerebral cortex and axonal guidance in the floor plate.	autonomic nervous system development [GO:0048483]; axon guidance [GO:0007411]; cell proliferation in forebrain [GO:0021846]; cerebral cortex GABAergic interneuron migration [GO:0021853]; cerebral cortex tangential migration [GO:0021800]; embryonic olfactory bulb interneuron precursor migration [GO:0021831]; enteric nervous system development [GO:0048484]; epithelial cell fate commitment [GO:00721…	chromatin binding [GO:0003682]; DNA-binding transcription factor activity, RNA polymerase II-specific [GO:0000981]; DNA-binding transcription repressor activity, RNA polymerase II-specific [GO:0001227]; RNA polymerase II cis-regulatory region sequence-specific DNA binding [GO:0000978]; RNA polymerase II transcription regulatory region sequence-specific DNA binding [GO:0000977]; sequence-specific …	SUBCELLULAR LOCATION: Nucleus {ECO:0000255|PROSITE-ProRule:PRU00108, ECO:0000255|PROSITE-ProRule:PRU00138}.		X	25003694	25016420	p21.3	0.90814	0.389	-0.65712	2.0538	7.6955
HGNC:18070	SLC38A5	solute carrier family 38 member 5	Approved		SN2, JM24	Xp11.23	gene with protein product	protein-coding gene	ENSG00000017483	92745	ENSG00000017483	Q8WUX1	MGI:2148066	RGD:620702	X	300649	FALSE							FALSE	FALSE	FALSE	FALSE	FALSE	FALSE	FALSE	FALSE	no disorder	FALSE		no disorder	FUNCTION: Functions as a sodium-dependent amino acid transporter which countertransport protons. Mediates the saturable, pH-sensitive, and electrogenic cotransport of several neutral amino acids including glycine, asparagine, alanine, serine, glutamine and histidine with sodium. {ECO:0000269|PubMed:11243884}.	amino acid transmembrane transport [GO:0003333]; amino acid transport [GO:0006865]; asparagine transmembrane transport [GO:1903713]; glutamine transport [GO:0006868]; glycine transport [GO:0015816]; L-alanine transmembrane transport [GO:1904557]; L-histidine transmembrane transport [GO:0089709]; L-serine transport [GO:0015825]; serine transport [GO:0032329]; transport across blood-brain barrier […	alanine transmembrane transporter activity [GO:0022858]; amino acid transmembrane transporter activity [GO:0015171]; glycine transmembrane transporter activity [GO:0015187]; L-asparagine transmembrane transporter activity [GO:0015182]; L-glutamine transmembrane transporter activity [GO:0015186]; L-histidine transmembrane transporter activity [GO:0005290]; L-serine transmembrane transporter activi…	SUBCELLULAR LOCATION: Cell membrane {ECO:0000250}; Multi-pass membrane protein {ECO:0000250}.		X	48458537	48470260	p11.23	0.97676	0.297	0.29475	2.4433	15.956
HGNC:18073	ARMCX1	armadillo repeat containing X-linked 1	Approved		ALEX1, GASP7	Xq22.1	gene with protein product	protein-coding gene	ENSG00000126947	51309	ENSG00000126947	Q9P291	MGI:1925498	RGD:1561629	X	300362	FALSE							FALSE	FALSE	FALSE	FALSE	FALSE	FALSE	FALSE	FALSE	no disorder	FALSE		no disorder	FUNCTION: Regulates mitochondrial transport during axon regeneration. Increases the proportion of motile mitochondria by recruiting stationary mitochondria into the motile pool. Enhances mitochondria movement and neurite growth in both adult axons and embryonic neurons. Promotes neuronal survival and axon regeneration after nerve injury. May link mitochondria to the Trak1-kinesin motor complex vi…			SUBCELLULAR LOCATION: Mitochondrion {ECO:0000250|UniProtKB:Q9CX83}. Mitochondrion outer membrane {ECO:0000250|UniProtKB:Q9CX83}; Single-pass membrane protein {ECO:0000255}.	SUBUNIT: Interacts with MIRO1. {ECO:0000250|UniProtKB:Q9CX83}.	X	101550547	101554700	q22.1	0.072672	0.955	0.46307	1.8257	8.1175
HGNC:1808	CDX4	caudal type homeobox 4	Approved			Xq13.2	gene with protein product	protein-coding gene	ENSG00000131264	1046	ENSG00000131264	O14627	MGI:88362	RGD:1561529	X	300025	FALSE							FALSE	FALSE	FALSE	FALSE	FALSE	FALSE	FALSE	FALSE	no disorder	FALSE		no disorder		animal organ morphogenesis [GO:0009887]; anterior/posterior axis specification [GO:0009948]; blood vessel development [GO:0001568]; cell differentiation [GO:0030154]; labyrinthine layer development [GO:0060711]; negative regulation of transcription by RNA polymerase II [GO:0000122]; positive regulation of transcription by RNA polymerase II [GO:0045944]; regulation of transcription by RNA polymera…	DNA-binding transcription activator activity, RNA polymerase II-specific [GO:0001228]; DNA-binding transcription factor activity [GO:0003700]; DNA-binding transcription factor activity, RNA polymerase II-specific [GO:0000981]; RNA polymerase II cis-regulatory region sequence-specific DNA binding [GO:0000978]; RNA polymerase II transcription regulatory region sequence-specific DNA binding [GO:0000…	SUBCELLULAR LOCATION: Nucleus {ECO:0000255|PROSITE-ProRule:PRU00108}.		X	73447254	73455245	q13.2	0.0060181	1.432	0.44608	0.098388	6.2882
HGNC:18145	PHF6	PHD finger protein 6	Approved	BFLS, BORJ	KIAA1823, MGC14797, CENP-31	Xq26.2	gene with protein product	protein-coding gene	ENSG00000156531	84295	ENSG00000156531	Q8IWS0	MGI:1918248	RGD:2323526	X	300414	TRUE	Borjeson-Forssman-Lehmann syndrome	301900	X-linked recessive				TRUE	TRUE	TRUE	TRUE	FALSE	FALSE	FALSE	FALSE	confirmed +CS	FALSE	TRUE	confirmed	FUNCTION: Transcriptional regulator that associates with ribosomal RNA promoters and suppresses ribosomal RNA (rRNA) transcription. {ECO:0000269|PubMed:23229552}.	blastocyst hatching [GO:0001835]; negative regulation of transcription by RNA polymerase II [GO:0000122]	DNA-binding transcription repressor activity, RNA polymerase II-specific [GO:0001227]; enzyme binding [GO:0019899]; histone binding [GO:0042393]; histone deacetylase binding [GO:0042826]; metal ion binding [GO:0046872]; phosphoprotein binding [GO:0051219]; ribonucleoprotein complex binding [GO:0043021]; RNA binding [GO:0003723]; scaffold protein binding [GO:0097110]; sequence-specific DNA binding…	SUBCELLULAR LOCATION: Nucleus. Nucleus, nucleolus. Chromosome, centromere, kinetochore {ECO:0000269|PubMed:20813266}. Note=Nuclear, it particularly localizes to the nucleolus.	SUBUNIT: Interacts with UBTF. Interacts with the NuRD complex component RBBP4 (via the nucleolar localization motif), the interaction mediates transcriptional repression activity. {ECO:0000269|PubMed:23229552, ECO:0000269|PubMed:24554700}.	X	134373312	134428791	q26.2	0.99784	0.166	-0.50192	2.2833	17.959
HGNC:18151	NXT2	nuclear transport factor 2 like export factor 2	Approved		P15-2	Xq23	gene with protein product	protein-coding gene	ENSG00000101888	55916	ENSG00000101888	Q9NPJ8	MGI:2147914	RGD:1560204	X	300320	FALSE							FALSE	FALSE	FALSE	FALSE	FALSE	FALSE	FALSE	FALSE	no disorder	FALSE		no disorder	FUNCTION: Regulator of protein export for NES-containing proteins. Also plays a role in mRNA nuclear export.	mRNA transport [GO:0051028]; nucleocytoplasmic transport [GO:0006913]; protein import into nucleus [GO:0006606]		SUBCELLULAR LOCATION: Nucleus. Cytoplasm. Note=Shuttles between the nucleus and the cytoplasm.	SUBUNIT: Associates with NXF1, NXF2, NXF3 and NXF5.	X	109535781	109544690	q23	0.83442	0.505	0.13498	1.1217	5.9234
HGNC:18158	VCX2	variable charge X-linked 2	Approved		VCX-2r, VCX-2R	Xp22.31	gene with protein product	protein-coding gene	ENSG00000177504	51480	ENSG00000177504	Q9H322			X	300532	FALSE							FALSE	FALSE	FALSE	FALSE	FALSE	FALSE	FALSE	FALSE	no disorder	FALSE		no disorder	FUNCTION: May mediate a process in spermatogenesis or may play a role in sex ratio distortion.	brain development [GO:0007420]				X	8169944	8171267	p22.31	0.058136	1.943	-5.7221	-4.9949	0.17619
HGNC:18159	VCX3A	variable charge X-linked 3A	Approved	VCX3	VCX-8r, VCX-8R, VCX-A	Xp22.31	gene with protein product	protein-coding gene	ENSG00000169059	51481	ENSG00000169059	Q9NNX9			X	300533	FALSE							FALSE	FALSE	FALSE	FALSE	FALSE	FALSE	FALSE	FALSE	no disorder	FALSE		no disorder	FUNCTION: May mediate a process in spermatogenesis or may play a role in sex ratio distortion.	brain development [GO:0007420]				X	6533618	6535118	p22.31	0.30958	1.87	-3.0186	-2.141	0.26767
HGNC:18174	STK26	serine/threonine kinase 26	Approved		MST4, MASK	Xq26.2	gene with protein product	protein-coding gene	ENSG00000134602	51765	ENSG00000134602	Q9P289	MGI:1917665	RGD:1563568	X	300547	FALSE							FALSE	FALSE	FALSE	FALSE	FALSE	FALSE	FALSE	FALSE	no disorder	FALSE		no disorder	FUNCTION: Mediator of cell growth (PubMed:11641781, PubMed:17360971). Modulates apoptosis (PubMed:11641781, PubMed:17360971). In association with STK24 negatively regulates Golgi reorientation in polarized cell migration upon RHO activation (PubMed:27807006). {ECO:0000269|PubMed:11641781, ECO:0000269|PubMed:17360971, ECO:0000269|PubMed:27807006}.	apoptotic process [GO:0006915]; cellular response to starvation [GO:0009267]; microvillus assembly [GO:0030033]; negative regulation of cell migration [GO:0030336]; protein autophosphorylation [GO:0046777]; protein phosphorylation [GO:0006468]; regulation of apoptotic process [GO:0042981]; regulation of hydrogen peroxide-induced cell death [GO:1903205]; response to hydrogen peroxide [GO:0042542]	ATP binding [GO:0005524]; identical protein binding [GO:0042802]; magnesium ion binding [GO:0000287]; protein homodimerization activity [GO:0042803]; protein kinase activity [GO:0004672]; protein serine/threonine kinase activity [GO:0004674]	SUBCELLULAR LOCATION: Cytoplasm {ECO:0000269|PubMed:17360971, ECO:0000269|PubMed:27807006}. Golgi apparatus {ECO:0000269|PubMed:15037601, ECO:0000269|PubMed:27807006}. Note=Colocalized with RIPOR1 in the Golgi of serum-starved cells and relocated to cytoplasmic punctae, probably vesicular compartments, along with RIPOR1 upon serum stimulation in a Rho- and PDCD10-dependent manner (PubMed:27807006…	SUBUNIT: Homodimer (PubMed:20730082). Interacts with PDCD10 (PubMed:17360971, PubMed:19370760, PubMed:20332113). Interacts with GOLGA2 (PubMed:15037601, PubMed:20332113). Interacts with CTTNBP2NL (PubMed:18782753). Interacts with RIPOR1 (via C-terminus); this interaction occurs in a PDCD10-dependent and Rho-independent manner (PubMed:27807006). Interacts with PDCD10; this interaction is required …	X	132023302	132075943	q26.2	0.30798	0.538	1.1036	1.6978	17.026
HGNC:18186	GPR173	G protein-coupled receptor 173	Approved		SREB3	Xp11.22	gene with protein product	protein-coding gene	ENSG00000184194	54328	ENSG00000184194	Q9NS66	MGI:1918021	RGD:620748	X	300253	FALSE							FALSE	FALSE	FALSE	FALSE	FALSE	FALSE	FALSE	FALSE	no disorder	FALSE		no disorder	FUNCTION: Is a receptor for the SMIM20 derived peptides Phoenixin-14 and Phoenixin-20 (By similarity). It mediates the Phoenixin-14 and Phoenixin-20 augmentation of gonadotropin-releasing hormone (GNRH) signaling in the hypothalamus and pituitary gland (By similarity). In the ovary, it mediates the effects of Phoenixin-14 and Phoenixin-20 induced granulosa cell proliferation during follicular gro…	negative regulation of neuron migration [GO:2001223]; signal transduction [GO:0007165]	gonadotropin-releasing hormone receptor activity [GO:0004968]; G protein-coupled receptor activity [GO:0004930]	SUBCELLULAR LOCATION: Cell membrane {ECO:0000305}; Multi-pass membrane protein {ECO:0000255}.		X	53048789	53080615	p11.22	0.87422	0.442	0.67795	2.2648	6.7655
HGNC:18237	CD99L2	CD99 molecule like 2	Approved	MIC2L1	CD99B	Xq28	gene with protein product	protein-coding gene	ENSG00000102181	83692	ENSG00000102181	Q8TCZ2	MGI:2177151	RGD:620896	X	300846	FALSE							FALSE	FALSE	FALSE	FALSE	FALSE	FALSE	FALSE	FALSE	no disorder	FALSE		no disorder	FUNCTION: Plays a role in a late step of leukocyte extravasation helping cells to overcome the endothelial basement membrane. Acts at the same site as, but independently of, PECAM1 (By similarity). Homophilic adhesion molecule, but these interactions may not be required for cell aggregation (By similarity). {ECO:0000250}.	cell adhesion [GO:0007155]; diapedesis [GO:0050904]; positive regulation of neutrophil extravasation [GO:2000391]; positive regulation of T cell extravasation [GO:2000409]		SUBCELLULAR LOCATION: Cell membrane {ECO:0000250}; Single-pass type I membrane protein {ECO:0000250}; Extracellular side {ECO:0000250}. Cell junction {ECO:0000250}.		X	150766336	150898816	q28	0.00017021	1.037	0.62615	-0.16613	13.919
HGNC:18283	RAB40A	RAB40A, member RAS oncogene family	Approved		RAR2A, Rar-2	Xq22.2	gene with protein product	protein-coding gene	ENSG00000172476	142684	ENSG00000172476	Q8WXH6			X		FALSE							FALSE	FALSE	FALSE	FALSE	FALSE	FALSE	FALSE	FALSE	no disorder	FALSE		no disorder	FUNCTION: May be a substrate-recognition component of a SCF-like ECS (Elongin-Cullin-SOCS-box protein) E3 ubiquitin ligase complex which mediates the ubiquitination and subsequent proteasomal degradation of target proteins. {ECO:0000250}.	intracellular signal transduction [GO:0035556]; protein localization to plasma membrane [GO:0072659]; protein ubiquitination [GO:0016567]	GTPase activity [GO:0003924]; GTP binding [GO:0005525]	SUBCELLULAR LOCATION: Cell membrane {ECO:0000305}; Lipid-anchor {ECO:0000305}; Cytoplasmic side {ECO:0000305}.		X	103499130	103519489	q22.2			1.2197	0.7921
HGNC:18293	RAB41	RAB41, member RAS oncogene family	Approved			Xq13.1	gene with protein product	protein-coding gene	ENSG00000147127	347517	ENSG00000147127	Q5JT25			X		FALSE							FALSE	FALSE	FALSE	FALSE	FALSE	FALSE	FALSE	FALSE	no disorder	FALSE		no disorder	FUNCTION: Required for normal Golgi ribbon organization and ER-to-Golgi trafficking. {ECO:0000269|PubMed:23936529}.	intracellular protein transport [GO:0006886]; intra-Golgi vesicle-mediated transport [GO:0006891]; retrograde transport, endosome to Golgi [GO:0042147]; retrograde vesicle-mediated transport, Golgi to endoplasmic reticulum [GO:0006890]	GTPase activity [GO:0003924]; GTP binding [GO:0005525]	SUBCELLULAR LOCATION: Cytoplasm {ECO:0000269|PubMed:23936529}. Note=punctate localization concentrated in ruffled regions at the cell periphery.		X	70282093	70285002	q13.1	0.00058306	1.321	-0.479	0.27842	8.9333
HGNC:18298	H2AB2	H2A.B variant histone 2	Approved	H2AFB2		Xq28	gene with protein product	protein-coding gene	ENSG00000277858	474381	ENSG00000277858	P0C5Z0	MGI:3642445, MGI:3644875, MGI:3644980	RGD:1561666	X	301038	FALSE							FALSE	FALSE	FALSE	FALSE	FALSE	FALSE	FALSE	FALSE	no disorder	FALSE		no disorder	FUNCTION: Atypical histone H2A which can replace conventional H2A in some nucleosomes and is associated with active transcription and mRNA processing. Nucleosomes wrap and compact DNA into chromatin, limiting DNA accessibility to the cellular machineries which require DNA as a template. Histones thereby play a central role in transcription regulation, DNA repair, DNA replication and chromosomal s…	chromatin organization [GO:0006325]; chromatin silencing [GO:0006342]; mRNA processing [GO:0006397]; nucleosome assembly [GO:0006334]	DNA binding [GO:0003677]; protein heterodimerization activity [GO:0046982]	SUBCELLULAR LOCATION: Nucleus {ECO:0000269|PubMed:20008104}. Chromosome {ECO:0000269|PubMed:20008104, ECO:0000269|PubMed:22795134}. Note=Associated with the active X chromosome and with autosomes, while it is absent from the inactive X chromosome and excluded from Barr bodies. {ECO:0000269|PubMed:20008104}.	SUBUNIT: The nucleosome is a histone octamer containing two molecules each of H2A, H2B, H3 and H4 assembled in one H3-H4 heterotetramer and two H2A-H2B heterodimers. May be incorporated into a proportion of nucleosomes, replacing one or more H2A molecules.	X	155380709	155381299	q28
HGNC:18305	ATP6AP2	ATPase H+ transporting accessory protein 2	Approved	ATP6IP2	M8-9, APT6M8-9, ATP6M8-9, PRR, RENR	Xp11.4	gene with protein product	protein-coding gene	ENSG00000182220	10159	ENSG00000182220	O75787	MGI:1917745	RGD:1561269	X	300556	TRUE	Congenital disorder of glycosylation, type IIr // Mental retardation, X-linked, syndromic, Hedera type	301045 // 300423	X-linked recessive // X-linked recessive	?Parkinsonism with spasticity, X-linked	300911	X-linked recessive	TRUE	TRUE	TRUE	TRUE	TRUE	TRUE	TRUE	FALSE	confirmed +CS	FALSE		confirmed	FUNCTION: Multifunctional protein which functions as a renin, prorenin cellular receptor and is involved in the assembly of the lysosomal proton-transporting V-type ATPase (v-ATPase) and the acidification of the endo-lysosomal system (PubMed:12045255, PubMed:29127204, PubMed:30374053, PubMed:32276428). May mediate renin-dependent cellular responses by activating ERK1 and ERK2 (PubMed:12045255). B…	angiotensin maturation [GO:0002003]; eye pigmentation [GO:0048069]; head morphogenesis [GO:0060323]; lysosomal lumen acidification [GO:0007042]; neutrophil degranulation [GO:0043312]; positive regulation of canonical Wnt signaling pathway [GO:0090263]; positive regulation of transforming growth factor beta1 production [GO:0032914]; positive regulation of Wnt signaling pathway [GO:0030177]; regula…	signaling receptor activity [GO:0038023]	SUBCELLULAR LOCATION: Endoplasmic reticulum membrane {ECO:0000269|PubMed:29127204}; Single-pass type I membrane protein {ECO:0000255}. Lysosome membrane {ECO:0000269|PubMed:29127204}. Cytoplasmic vesicle, autophagosome membrane {ECO:0000250|UniProtKB:Q9CYN9}. Cell projection, dendritic spine membrane {ECO:0000250|UniProtKB:Q9CYN9}. Cell projection, axon {ECO:0000250|UniProtKB:Q9CYN9}.	SUBUNIT: Interacts with renin (PubMed:12045255). Interacts with VMA21 (via N-terminus); VMA21 is a v-ATPase accessory component (PubMed:29127204). Interacts with ATP6AP1 (via N-terminus) (PubMed:29127204). Interacts with ATP6V0D1; ATP6V0D1 is a v-ATPase complex subunit and the interaction promotes v-ATPase complex assembly (PubMed:30374053). Interacts with TMEM9; TMEM9 is a v-ATPase assembly regu…	X	40579372	40606848	p11.4	0.87089	0.429	0.68859	1.6643	11.071
HGNC:18308	TMLHE	trimethyllysine hydroxylase, epsilon	Approved		TMLH, FLJ10727, BBOX2, XAP130	Xq28	gene with protein product	protein-coding gene	ENSG00000185973	55217	ENSG00000185973	Q9NVH6	MGI:2180203	RGD:620629	X	300777	TRUE				{Autism, susceptibility to, X-linked 6}	300872	X-linked recessive	TRUE	TRUE	TRUE	FALSE	TRUE	TRUE	FALSE	FALSE	PMT +CS	FALSE		PMT	FUNCTION: Converts trimethyllysine (TML) into hydroxytrimethyllysine (HTML) (PubMed:11431483, PubMed:23092983). {ECO:0000269|PubMed:11431483, ECO:0000269|PubMed:23092983}.	carnitine biosynthetic process [GO:0045329]; negative regulation of oxidoreductase activity [GO:0051354]; oxidation-reduction process [GO:0055114]	iron ion binding [GO:0005506]; oxidoreductase activity, acting on single donors with incorporation of molecular oxygen, incorporation of two atoms of oxygen [GO:0016702]; trimethyllysine dioxygenase activity [GO:0050353]	SUBCELLULAR LOCATION: Mitochondrion matrix {ECO:0000269|PubMed:15754339}.	SUBUNIT: Homodimer. {ECO:0000250|UniProtKB:Q91ZW6}.	X	155489011	155719098	q28	7.9575e-05	1.177	-0.3478	0.63746	12.263
HGNC:18399	DHRSX	dehydrogenase/reductase X-linked	Approved		DHRS5X, DHRSXY, DHRSY, DHRS5Y, SDR46C1, SDR7C6	Xp22.33 and Yp11.2	gene with protein product	protein-coding gene	ENSG00000169084	207063	ENSG00000169084	Q8N5I4	MGI:2181510	RGD:1305017	X	301034	FALSE							FALSE	FALSE	FALSE	FALSE	FALSE	FALSE	FALSE	FALSE	no disorder	TRUE		no disorder	FUNCTION: Involved in the positive regulation of starvation-induced autophagy (PubMed:25076851). {ECO:0000269|PubMed:25076851}.	positive regulation of autophagy [GO:0010508]	oxidoreductase activity [GO:0016491]	SUBCELLULAR LOCATION: Secreted {ECO:0000269|PubMed:25076851}. Note=Secreted in a non-classical form. A signal peptide sequence at position 1-31 is predicted.		X	2219506	2502805	p22.33	0.00026081	1.197	-1.1934	0.24276	10.981
HGNC:18403	FAM9A	family with sequence similarity 9 member A	Approved		TEX39A	Xp22.31	gene with protein product	protein-coding gene	ENSG00000183304	171482	ENSG00000183304	Q8IZU1		RGD:2324027	X	300477	FALSE							FALSE	FALSE	FALSE	FALSE	FALSE	FALSE	FALSE	FALSE	no disorder	FALSE		no disorder		meiotic cell cycle [GO:0051321]; spermatid development [GO:0007286]; spermatogenesis [GO:0007283]		SUBCELLULAR LOCATION: Nucleus, nucleolus {ECO:0000269|PubMed:12213195}.		X	8790795	8801383	p22.31	3.0977e-12	1.907	-0.2884	-0.75174	10.482
HGNC:18404	FAM9B	family with sequence similarity 9 member B	Approved		TEX39B	Xp22.31	gene with protein product	protein-coding gene	ENSG00000177138	171483	ENSG00000177138	Q8IZU0			X	300478	FALSE							FALSE	FALSE	FALSE	FALSE	FALSE	FALSE	FALSE	FALSE	no disorder	FALSE		no disorder		meiotic cell cycle [GO:0051321]; spermatid development [GO:0007286]; spermatogenesis [GO:0007283]		SUBCELLULAR LOCATION: Nucleus {ECO:0000269|PubMed:12213195}.		X	9024232	9295682	p22.31	3.057e-05	1.693	0.011354	-0.63041	7.391
HGNC:18405	FAM9C	family with sequence similarity 9 member C	Approved		TEX39C	Xp22.2	gene with protein product	protein-coding gene	ENSG00000187268	171484	ENSG00000187268	Q8IZT9		RGD:1559891	X	300479	FALSE							FALSE	FALSE	FALSE	FALSE	FALSE	FALSE	FALSE	FALSE	no disorder	FALSE		no disorder		meiotic cell cycle [GO:0051321]; spermatid development [GO:0007286]; spermatogenesis [GO:0007283]		SUBCELLULAR LOCATION: Nucleus {ECO:0000269|PubMed:12213195}.		X	13035617	13044682	p22.2	4.8778e-07	1.939	-0.55251	0.15913	5.1021
HGNC:18417	H2AP	H2A.P histone	Approved	CXorf27, HYPM	HIP17	Xp11.4	gene with protein product	protein-coding gene	ENSG00000187516	25763	ENSG00000187516	O75409	MGI:1914584	RGD:1563155	X		FALSE							FALSE	FALSE	FALSE	FALSE	FALSE	FALSE	FALSE	FALSE	no disorder	FALSE		no disorder		chromatin organization [GO:0006325]; chromatin silencing [GO:0006342]	DNA binding [GO:0003677]; protein heterodimerization activity [GO:0046982]		SUBUNIT: May interact with the N-terminus of HD.	X	37990779	37991314	p11.4			0.13266	-0.39795
HGNC:18475	ZDHHC9	zinc finger DHHC-type palmitoyltransferase 9	Approved	ZDHHC10, CXorf11	ZNF379, CGI-89, ZNF380, DHHC9	Xq26.1	gene with protein product	protein-coding gene	ENSG00000188706	51114	ENSG00000188706	Q9Y397	MGI:2444393	RGD:1561389	X	300646	TRUE	Mental retardation, X-linked syndromic, Raymond type	300799	X-linked				TRUE	TRUE	TRUE	TRUE	TRUE	TRUE	FALSE	FALSE	confirmed +CS	FALSE		confirmed	FUNCTION: Palmitoyltransferase that could catalyze the addition of palmitate onto various protein substrates (Probable). The ZDHHC9-GOLGA7 complex is a palmitoyltransferase specific for HRAS and NRAS (PubMed:16000296). May have a palmitoyltransferase activity toward the beta-2 adrenergic receptor/ADRB2 and therefore regulate G protein-coupled receptor signaling (PubMed:27481942). {ECO:0000269|Pub…	peptidyl-L-cysteine S-palmitoylation [GO:0018230]; protein palmitoylation [GO:0018345]; protein targeting to membrane [GO:0006612]	palmitoyltransferase activity [GO:0016409]; protein-cysteine S-palmitoyltransferase activity [GO:0019706]; Ras palmitoyltransferase activity [GO:0043849]	SUBCELLULAR LOCATION: Endoplasmic reticulum membrane {ECO:0000269|PubMed:16000296}; Multi-pass membrane protein {ECO:0000255}. Golgi apparatus membrane {ECO:0000269|PubMed:16000296, ECO:0000269|PubMed:27481942}; Multi-pass membrane protein {ECO:0000255}.	SUBUNIT: Interacts with GOLGA7. {ECO:0000269|PubMed:16000296}.	X	129803288	129843909	q26.1	0.73749	0.479	-1.1679	2.5504	13.136
HGNC:18515	TMEM47	transmembrane protein 47	Approved	TM4SF10	BCMP1, DKFZP761J17121, DKFZp564E153, VAB-9	Xp21.1	gene with protein product	protein-coding gene	ENSG00000147027	83604	ENSG00000147027	Q9BQJ4	MGI:2177570	RGD:1564799	X	300698	FALSE							FALSE	FALSE	FALSE	FALSE	FALSE	FALSE	FALSE	FALSE	no disorder	FALSE		no disorder	FUNCTION: Regulates cell junction organization in epithelial cells. May play a role in the transition from adherens junction to tight junction assembly. May regulate F-actin polymerization required for tight junctional localization dynamics and affect the junctional localization of PARD6B. During podocyte differentiation may negatively regulate activity of FYN and subsequently the abundance of ne…	cell-cell adhesion [GO:0098609]		SUBCELLULAR LOCATION: Membrane {ECO:0000305}; Multi-pass membrane protein {ECO:0000305}. Cell junction, adherens junction {ECO:0000250|UniProtKB:Q9XSV3}. Note=Colocalizes with FYB1 at cell-cell contacts in podocytes. {ECO:0000250|UniProtKB:Q9JJG6}.	SUBUNIT: Interacts with CTNNB1, CTNNA1, PRKCI, PARD6B, FYB1. {ECO:0000250|UniProtKB:Q9JJG6, ECO:0000250|UniProtKB:Q9XSV3}.	X	34627075	34657285	p21.1	0.79685	0.567	-1.2339	1.0092	5.2734
HGNC:18570	TGIF2LX	TGFB induced factor homeobox 2 like X-linked	Approved			Xq21.31	gene with protein product	protein-coding gene	ENSG00000153779	90316	ENSG00000153779	Q8IUE1	MGI:2387796, MGI:3800824	RGD:1561826	X	300411	FALSE							FALSE	FALSE	FALSE	FALSE	FALSE	FALSE	FALSE	FALSE	no disorder	FALSE		no disorder	FUNCTION: May have a transcription role in testis.		DNA-binding transcription factor activity, RNA polymerase II-specific [GO:0000981]; sequence-specific double-stranded DNA binding [GO:1990837]	SUBCELLULAR LOCATION: Nucleus {ECO:0000255|PROSITE-ProRule:PRU00108}.		X	89921908	89922883	q21.31			-0.24854	0.87739
HGNC:18578	TXLNG	taxilin gamma	Approved	CXorf15	FLJ11209, LSR5, FIAT, MGC126621, MGC126625, TXLNGX	Xp22.2	gene with protein product	protein-coding gene	ENSG00000086712	55787	ENSG00000086712	Q9NUQ3	MGI:3590652	RGD:1564371	X	300677	FALSE							FALSE	FALSE	FALSE	FALSE	FALSE	FALSE	FALSE	FALSE	no disorder	FALSE		no disorder	FUNCTION: May be involved in intracellular vesicle traffic. Inhibits ATF4-mediated transcription, possibly by dimerizing with ATF4 to form inactive dimers that cannot bind DNA. May be involved in regulating bone mass density through an ATF4-dependent pathway. May be involved in cell cycle progression. {ECO:0000269|PubMed:15911876, ECO:0000269|PubMed:18068885}.	cell cycle [GO:0007049]; regulation of bone mineralization [GO:0030500]; regulation of cell cycle [GO:0051726]; regulation of cell cycle process [GO:0010564]	activating transcription factor binding [GO:0033613]; syntaxin binding [GO:0019905]; transcription factor binding [GO:0008134]	SUBCELLULAR LOCATION: Nucleus membrane {ECO:0000269|PubMed:15911876}. Cytoplasm, cytosol {ECO:0000250|UniProtKB:Q8BHN1}.	SUBUNIT: Binds to the C-terminal coiled coil region of syntaxin family members STX1A, STX3A and STX4A. Forms a heterodimer with ATF4 in osteoblasts. {ECO:0000269|PubMed:15911876}.	X	16786432	16844519	p22.2	0.99845	0.158	-0.49667	0.086261	18.841
HGNC:1867	CETN2	centrin 2	Approved	CALT	CEN2	Xq28	gene with protein product	protein-coding gene	ENSG00000147400	1069	ENSG00000147400	P41208	MGI:1347085	RGD:620247	X	300006	FALSE							FALSE	FALSE	FALSE	FALSE	FALSE	FALSE	FALSE	FALSE	no disorder	FALSE		no disorder	FUNCTION: Plays a fundamental role in microtubule organizing center structure and function. Required for centriole duplication and correct spindle formation. Has a role in regulating cytokinesis and genome stability via cooperation with CALM1 and CCP110.; FUNCTION: Involved in global genome nucleotide excision repair (GG-NER) by acting as component of the XPC complex. Cooperatively with RAD23B ap…	cell division [GO:0051301]; centriole replication [GO:0007099]; ciliary basal body-plasma membrane docking [GO:0097711]; G2/M transition of mitotic cell cycle [GO:0000086]; global genome nucleotide-excision repair [GO:0070911]; mitotic cell cycle [GO:0000278]; mRNA transport [GO:0051028]; nucleotide-excision repair [GO:0006289]; nucleotide-excision repair, DNA damage recognition [GO:0000715]; nuc…	calcium ion binding [GO:0005509]; G-protein beta/gamma-subunit complex binding [GO:0031683]; heterotrimeric G-protein binding [GO:0032795]; microtubule binding [GO:0008017]	SUBCELLULAR LOCATION: Cytoplasm, cytoskeleton, microtubule organizing center, centrosome {ECO:0000269|PubMed:14654843}. Cytoplasm, cytoskeleton, microtubule organizing center, centrosome, centriole {ECO:0000269|PubMed:23591820}. Nucleus envelope {ECO:0000269|PubMed:23591820}. Nucleus, nuclear pore complex {ECO:0000269|PubMed:23591820}. Nucleus {ECO:0000305}.	SUBUNIT: Monomer. Homooligomer (PubMed:15356003). Interacts with SFI1 (PubMed:16956364). Interacts with CCP110 (PubMed:16760425). Component of the XPC complex composed of XPC, RAD23B and CETN2 (PubMed:11279143, PubMed:15964821, PubMed:16533048, PubMed:16627479). Component of the nuclear pore complex (NPC)-associated TREX-2 complex (transcription and export complex 2), composed of at least GANP, 2…	X	152826994	152830757	q28	0.50331	0.779	0.98864	1.4951	6.0902
HGNC:18704	NAA10	N-alpha-acetyltransferase 10, NatA catalytic subunit	Approved	ARD1, ARD1A	DXS707, TE2	Xq28	gene with protein product	protein-coding gene	ENSG00000102030	8260	ENSG00000102030	P41227	MGI:1915255	RGD:1565315	X	300013	TRUE	Microphthalmia, syndromic 1 // Ogden syndrome	309800 // 300855	X-linked // X-linked dominant, X-linked recessive				TRUE	TRUE	TRUE	TRUE	TRUE	FALSE	FALSE	FALSE	confirmed +CS	FALSE		confirmed	FUNCTION: Catalytic subunit of the N-terminal acetyltransferase A (NatA) complex which displays alpha (N-terminal) acetyltransferase activity (PubMed:15496142, PubMed:19826488, PubMed:19420222, PubMed:20145209, PubMed:27708256, PubMed:25489052, PubMed:29754825). Acetylates amino termini that are devoid of initiator methionine (PubMed:19420222). The alpha (N-terminal) acetyltransferase activity ma…	DNA packaging [GO:0006323]; internal protein amino acid acetylation [GO:0006475]; negative regulation of maintenance of mitotic sister chromatid cohesion, centromeric [GO:2000719]; N-terminal peptidyl-glutamic acid acetylation [GO:0018002]; N-terminal peptidyl-serine acetylation [GO:0017198]; N-terminal protein amino acid acetylation [GO:0006474]; protein acetylation [GO:0006473]	N-acetyltransferase activity [GO:0008080]; peptide alpha-N-acetyltransferase activity [GO:0004596]; peptide-glutamate-N-acetyltransferase activity [GO:1990190]; peptide-serine-N-acetyltransferase activity [GO:1990189]	SUBCELLULAR LOCATION: Cytoplasm {ECO:0000269|PubMed:12464182, ECO:0000269|PubMed:25489052, ECO:0000269|PubMed:25732826}. Nucleus {ECO:0000269|PubMed:12464182, ECO:0000269|PubMed:15496142, ECO:0000269|PubMed:25732826}. Note=Also present in the free cytosolic and cytoskeleton-bound polysomes. {ECO:0000269|PubMed:15496142}.	SUBUNIT: Component of the N-terminal acetyltransferase A (NatA) complex composed of NAA10 and NAA15 or NAA16 (PubMed:20154145). Interacts with HIF1A (via its ODD domain); the interaction increases HIF1A protein stability during normoxia, an down-regulates it when induced by hypoxia (PubMed:12464182). Interacts with NAA50 and with the ribosome (PubMed:16507339). Binds to MYLK (PubMed:19826488). In…	X	153929225	153935080	q28	0.76179	0.522	-0.30793	2.408	9.0877
HGNC:18706	GRIPAP1	GRIP1 associated protein 1	Approved		GRASP-1, GRASP1, KIAA1167, MPMGp800B12492Q3, DKFZp434P0630	Xp11.23	gene with protein product	protein-coding gene	ENSG00000068400	56850	ENSG00000068400	Q4V328	MGI:1859616	RGD:621249	X	300408	FALSE							FALSE	FALSE	FALSE	FALSE	FALSE	FALSE	FALSE	FALSE	no disorder	FALSE		no disorder	FUNCTION: Regulates the endosomal recycling back to the neuronal plasma membrane, possibly by connecting early and late recycling endosomal domains and promoting segregation of recycling endosomes from early endosomal membranes. Involved in the localization of recycling endosomes to dendritic spines, thereby playing a role in the maintenance of dendritic spine morphology. Required for the activit…	neurotransmitter receptor transport, endosome to postsynaptic membrane [GO:0098887]; regulation of modification of synaptic structure [GO:1905244]; regulation of neurotransmitter receptor transport, endosome to postsynaptic membrane [GO:0099152]; regulation of recycling endosome localization within postsynapse [GO:0099158]	identical protein binding [GO:0042802]	SUBCELLULAR LOCATION: Early endosome membrane {ECO:0000269|PubMed:15897011}; Peripheral membrane protein {ECO:0000305}. Recycling endosome membrane {ECO:0000250|UniProtKB:Q9JHZ4}; Peripheral membrane protein {ECO:0000250|UniProtKB:Q9JHZ4}. Cell projection, axon {ECO:0000250|UniProtKB:Q9JHZ4}. Cell projection, dendrite {ECO:0000250|UniProtKB:Q9JHZ4}. Cell junction, synapse {ECO:0000250|UniProtKB:Q…	SUBUNIT: Interacts with GRIP1, GRIP2 and AMPA receptors (By similarity). Interacts (via C-terminus) with MAPK8/JNK1 and MAP3K1/MEKK1; the interaction promotes MAP3K1-mediated phosphorylation of MAPK8 (PubMed:17761173). Interacts (via N-terminus) with RAB4A (in GTP-bound form) (PubMed:20098723). Interacts (via C-terminus) with STX12 (By similarity). {ECO:0000250|UniProtKB:Q9JHZ4, ECO:0000269|PubMe…	X	48973720	49002264	p11.23	0.99998	0.159	1.6091	2.6163	39.532
HGNC:18709	CCNB3	cyclin B3	Approved			Xp11.22	gene with protein product	protein-coding gene	ENSG00000147082	85417	ENSG00000147082	Q8WWL7	MGI:2183443	RGD:1564367	X	300456	FALSE							FALSE	FALSE	FALSE	FALSE	FALSE	FALSE	FALSE	FALSE	no disorder	FALSE		no disorder	FUNCTION: Cyclins are positive regulatory subunits of the cyclin-dependent kinases (CDKs), and thereby play an essential role in the control of the cell cycle, notably via their destruction during cell division. Its tissue specificity suggest that it may be required during early meiotic prophase I. {ECO:0000269|PubMed:12185076}.	cell division [GO:0051301]; meiotic cell cycle [GO:0051321]; mitotic cell cycle phase transition [GO:0044772]; regulation of cyclin-dependent protein serine/threonine kinase activity [GO:0000079]; regulation of G2/M transition of mitotic cell cycle [GO:0010389]	cyclin-dependent protein serine/threonine kinase regulator activity [GO:0016538]; protein kinase binding [GO:0019901]	SUBCELLULAR LOCATION: Nucleus {ECO:0000269|PubMed:12185076}.	SUBUNIT: Interacts with CDK2 kinase. {ECO:0000269|PubMed:12185076}.	X	50202713	50351914	p11.22	0.8585	0.361	1.3309	0.84006	32.827
HGNC:18742	PNMA3	PNMA family member 3	Approved		MA5, MA3, MGC132756, MGC132758	Xq28	gene with protein product	protein-coding gene	ENSG00000183837	29944	ENSG00000183837	Q9UL41	MGI:2180565	RGD:1563752	X	300675	FALSE							FALSE	FALSE	FALSE	FALSE	FALSE	FALSE	FALSE	FALSE	no disorder	FALSE		no disorder		positive regulation of apoptotic process [GO:0043065]	nucleic acid binding [GO:0003676]; zinc ion binding [GO:0008270]	SUBCELLULAR LOCATION: Nucleus, nucleolus {ECO:0000250}.		X	153056409	153060467	q28			1.0637	0.74742
HGNC:18743	PNMA5	PNMA family member 5	Approved		KIAA1934	Xq28	gene with protein product	protein-coding gene	ENSG00000198883	114824	ENSG00000198883	Q96PV4	MGI:2180566	RGD:1565857	X	300916	FALSE							FALSE	FALSE	FALSE	FALSE	FALSE	FALSE	FALSE	FALSE	no disorder	FALSE		no disorder		positive regulation of apoptotic process [GO:0043065]	identical protein binding [GO:0042802]			X	152988824	152994116	q28			1.2016	0.48031
HGNC:18783	AKAP17A	A-kinase anchoring protein 17A	Approved	CXYorf3, SFRS17A	XE7, XE7Y, DXYS155E, MGC39904, 721P, CCDC133	Xp22.33 and Yp11.32	gene with protein product	protein-coding gene	ENSG00000197976	8227	ENSG00000197976	Q02040		RGD:1564640	X	312095, 465000	FALSE							FALSE	FALSE	FALSE	FALSE	FALSE	FALSE	FALSE	FALSE	no disorder	TRUE		no disorder	FUNCTION: Splice factor regulating alternative splice site selection for certain mRNA precursors. Mediates regulation of pre-mRNA splicing in a PKA-dependent manner. {ECO:0000269|PubMed:16982639, ECO:0000269|PubMed:19840947}.	B cell activation [GO:0042113]; mRNA processing [GO:0006397]; regulation of RNA splicing [GO:0043484]; regulation of transcription, DNA-templated [GO:0006355]; RNA splicing [GO:0008380]; signal transduction [GO:0007165]	protein kinase A binding [GO:0051018]; RNA binding [GO:0003723]	SUBCELLULAR LOCATION: Nucleus speckle {ECO:0000269|PubMed:16982639, ECO:0000269|PubMed:19840947}.	SUBUNIT: Monomer. Component of the spliceosome. Interacts with ZRANB2 and SFRS1/ASF through its Arg/Ser-rich domain. Interacts with RI and RII subunits of PKA. {ECO:0000269|PubMed:12176931, ECO:0000269|PubMed:16982639, ECO:0000269|PubMed:19840947}.	X	1591604	1602520	p22.33	0.50167	0.524	-2.8164	0.27913	14.801
HGNC:18786	FAM50A	family with sequence similarity 50 member A	Approved		DXS9928E, XAP5, HXC-26, 9F	Xq28	gene with protein product	protein-coding gene	ENSG00000071859	9130	ENSG00000071859	Q14320	MGI:1351626	RGD:1560964	X	300453	TRUE	Intellectual developmental disorder, X-linked, syndromic, Armfield type	300261	X-linked recessive				TRUE	TRUE	TRUE	TRUE	TRUE	TRUE	FALSE	FALSE	confirmed +CS	FALSE		confirmed	FUNCTION: May be a DNA-binding protein or transcriptional factor. {ECO:0000269|PubMed:9339379}.	chromatin organization [GO:0006325]; spermatogenesis [GO:0007283]	RNA binding [GO:0003723]	SUBCELLULAR LOCATION: Nucleus {ECO:0000305}.		X	154444141	154450654	q28	0.97913	0.292	0.26592	3.0177	16.25
HGNC:18992	ADGRG4	adhesion G protein-coupled receptor G4	Approved	GPR112	RP1-299I16, PGR17	Xq26.3	gene with protein product	protein-coding gene	ENSG00000156920	139378	ENSG00000156920	Q8IZF6	MGI:2685213	RGD:1564057	X		FALSE							FALSE	FALSE	FALSE	FALSE	FALSE	FALSE	FALSE	FALSE	no disorder	FALSE		no disorder	FUNCTION: Orphan receptor.	adenylate cyclase-activating G protein-coupled receptor signaling pathway [GO:0007189]; cell surface receptor signaling pathway [GO:0007166]; G protein-coupled receptor signaling pathway [GO:0007186]	G protein-coupled receptor activity [GO:0004930]	SUBCELLULAR LOCATION: Membrane {ECO:0000255}; Multi-pass membrane protein {ECO:0000255}.		X	136300963	136416890	q26.3	1.2147e-34	1.146	-1.6602	-0.8278	60.06
HGNC:19060	GPR119	G protein-coupled receptor 119	Approved		hGPCR2, GPCR2	Xq26.1	gene with protein product	protein-coding gene	ENSG00000147262	139760	ENSG00000147262	Q8TDV5	MGI:2668412	RGD:727808	X	300513	FALSE							FALSE	FALSE	FALSE	FALSE	FALSE	FALSE	FALSE	FALSE	no disorder	FALSE		no disorder	FUNCTION: Receptor for the endogenous fatty-acid ethanolamide oleoylethanolamide (OEA) and lysophosphatidylcholine (LPC). Functions as a glucose-dependent insulinotropic receptor. The activity of this receptor is mediated by G proteins which activate adenylate cyclase. Seems to act through a G(s) mediated pathway. {ECO:0000269|PubMed:16517404}.	adenylate cyclase-activating G protein-coupled receptor signaling pathway [GO:0007189]; insulin secretion [GO:0030073]; regulation of metabolic process [GO:0019222]	G protein-coupled receptor activity [GO:0004930]; phosphatidylcholine binding [GO:0031210]	SUBCELLULAR LOCATION: Cell membrane; Multi-pass membrane protein.		X	130384345	130385660	q26.1	0.0086183	1.295	-0.53871	1.2388	7.03
HGNC:19073	THOC2	THO complex 2	Approved	CXorf3, MRX12, MRX35	THO2, dJ506G2.1	Xq25	gene with protein product	protein-coding gene	ENSG00000125676	57187	ENSG00000125676	Q8NI27	MGI:2442413	RGD:1561623	X	300395	TRUE	Mental retardation, X-linked 12/35	300957	X-linked recessive				TRUE	TRUE	TRUE	TRUE	FALSE	FALSE	FALSE	FALSE	confirmed +CS	FALSE		confirmed	FUNCTION: Required for efficient export of polyadenylated RNA and spliced mRNA. Acts as component of the THO subcomplex of the TREX complex which is thought to couple mRNA transcription, processing and nuclear export, and which specifically associates with spliced mRNA and not with unspliced pre-mRNA. TREX is recruited to spliced mRNAs by a transcription-independent mechanism, binds to mRNA upstr…	blastocyst development [GO:0001824]; cell morphogenesis [GO:0000902]; generation of neurons [GO:0048699]; mRNA 3'-end processing [GO:0031124]; mRNA export from nucleus [GO:0006406]; negative regulation of neuron projection development [GO:0010977]; neuron development [GO:0048666]; poly(A)+ mRNA export from nucleus [GO:0016973]; regulation of mRNA export from nucleus [GO:0010793]; RNA export from …	mRNA binding [GO:0003729]	SUBCELLULAR LOCATION: Nucleus {ECO:0000305}. Nucleus speckle {ECO:0000305}.	SUBUNIT: Component of the THO complex, which is composed of THOC1, THOC2, THOC3, THOC5, THOC6 and THOC7; together with at least ALYREF/THOC4, DDX39B, SARNP/CIP29 and CHTOP, THO forms the transcription/export (TREX) complex which seems to have a dynamic structure involving ATP-dependent remodeling. Interacts with THOC1, POLDIP3 and ZC3H11A. {ECO:0000269|PubMed:11979277, ECO:0000269|PubMed:15833825…	X	123600561	123733056	q25	1	0.081	0.20091	5.5258	58.925
HGNC:19133	HS6ST2	heparan sulfate 6-O-sulfotransferase 2	Approved			Xq26.2	gene with protein product	protein-coding gene	ENSG00000171004	90161	ENSG00000171004	Q96MM7	MGI:1354959	RGD:1564397	X	300545	TRUE				?Paganini-Miozzo syndrome	301025	X-linked recessive	TRUE	TRUE	TRUE	TRUE	TRUE	TRUE	FALSE	FALSE	PMT +CS	FALSE		PMT	FUNCTION: 6-O-sulfation enzyme which catalyzes the transfer of sulfate from 3'-phosphoadenosine 5'-phosphosulfate (PAPS) to position 6 of the N-sulfoglucosamine residue (GlcNS) of heparan sulfate. {ECO:0000269|PubMed:12492399, ECO:0000269|PubMed:30471091}.	glycosaminoglycan biosynthetic process [GO:0006024]; heparan sulfate proteoglycan biosynthetic process, enzymatic modification [GO:0015015]	heparan sulfate 6-O-sulfotransferase activity [GO:0017095]	SUBCELLULAR LOCATION: Membrane {ECO:0000305}; Single-pass type II membrane protein {ECO:0000305}.		X	132626016	132961395	q26.2	0.0010077	0.933	0.75215	1.3955	14.099
HGNC:19142	SPACA5B	sperm acrosome associated 5B	Approved		LYZL5B	Xp11.23	gene with protein product	protein-coding gene	ENSG00000171478	729201	ENSG00000171478	Q96QH8	MGI:2685564		X		FALSE							FALSE	FALSE	FALSE	FALSE	FALSE	FALSE	FALSE	FALSE	no disorder	FALSE		no disorder		defense response to Gram-negative bacterium [GO:0050829]; defense response to Gram-positive bacterium [GO:0050830]; metabolic process [GO:0008152]	lysozyme activity [GO:0003796]	SUBCELLULAR LOCATION: Secreted {ECO:0000305}.		X	48130657	48132613	p11.23	0.3121	1.867	0.021499	0.62929	0.29023
HGNC:19161	STARD8	StAR related lipid transfer domain containing 8	Approved		KIAA0189, ARHGAP38	Xq13.1	gene with protein product	protein-coding gene	ENSG00000130052	9754	ENSG00000130052	Q92502	MGI:2448556	RGD:1560770	X	300689	FALSE							FALSE	FALSE	FALSE	FALSE	FALSE	FALSE	FALSE	FALSE	no disorder	FALSE		no disorder	FUNCTION: Accelerates GTPase activity of RHOA and CDC42, but not RAC1. Stimulates the hydrolysis of phosphatidylinositol 4,5-bisphosphate by PLCD1. {ECO:0000269|PubMed:17976533}.	actin cytoskeleton organization [GO:0030036]; regulation of Rho protein signal transduction [GO:0035023]; regulation of small GTPase mediated signal transduction [GO:0051056]; signal transduction [GO:0007165]	GTPase activator activity [GO:0005096]; lipid binding [GO:0008289]	SUBCELLULAR LOCATION: Cell junction, focal adhesion {ECO:0000269|PubMed:17976533}.	SUBUNIT: Binds both the SH2 and PTB domains of TNS1.	X	68647666	68725842	q13.1	0.024522	0.5	-0.33829	0.37365	31.386
HGNC:1934	CHIC1	cysteine rich hydrophobic domain 1	Approved		BRX	Xq13.2	gene with protein product	protein-coding gene	ENSG00000204116	53344	ENSG00000204116	Q5VXU3	MGI:1344694	RGD:1589722	X	300922	FALSE							FALSE	FALSE	FALSE	FALSE	FALSE	FALSE	FALSE	FALSE	no disorder	FALSE		no disorder				SUBCELLULAR LOCATION: Cell membrane {ECO:0000250}. Cytoplasmic vesicle {ECO:0000250}. Note=Also present at a Golgi-like vesicular compartment and at scattered vesicles. {ECO:0000250}.		X	73563200	73687102	q13.2	0.85254	0.476	-1.1489	0.58777	6.2824
HGNC:19340	MAGEA2B	MAGE family member A2B	Approved		MAGE2, MGC16973, MAGEA2	Xq28	gene with protein product	protein-coding gene	ENSG00000183305	266740	ENSG00000183305	P43356			X	300549	FALSE							FALSE	FALSE	FALSE	FALSE	FALSE	FALSE	FALSE	FALSE	no disorder	FALSE		no disorder	FUNCTION: Reduces p53/TP53 transactivation function through recruitment of HDAC3 to p53/TP53 transcription sites. Also represses p73/TP73 activity. Proposed to enhance ubiquitin ligase activity of RING-type zinc finger-containing E3 ubiquitin-protein ligases. In vitro enhances ubiquitin ligase activity of TRIM28 and stimulates p53/TP53 ubiquitination by TRIM28 potentially in presence of Ubl-conju…	cellular protein catabolic process [GO:0044257]; cellular senescence [GO:0090398]; negative regulation of protein acetylation [GO:1901984]; negative regulation of protein sumoylation [GO:0033234]; negative regulation of transcription by RNA polymerase II [GO:0000122]; positive regulation of ubiquitin-protein transferase activity [GO:0051443]; signal transduction by p53 class mediator [GO:0072331]	histone deacetylase binding [GO:0042826]; repressing transcription factor binding [GO:0070491]; ubiquitin protein ligase binding [GO:0031625]	SUBCELLULAR LOCATION: Nucleus. Nucleus, PML body.	SUBUNIT: Interacts with TRIM28 and UBE2H. Interacts with HDAC3. Interacts with PML (isoform PML-1, isoform PML-2, isoform PML-3, isoform PML-4 and isoform PML-5). {ECO:0000269|PubMed:16847267, ECO:0000269|PubMed:20864041, ECO:0000269|PubMed:22117195}.	X	152714586	152718607	q28
HGNC:19374	NKRF	NFKB repressing factor	Approved		ITBA4, NRF	Xq24	gene with protein product	protein-coding gene	ENSG00000186416	55922	ENSG00000186416	O15226	MGI:1924536	RGD:6500424	X	300440	FALSE							FALSE	FALSE	FALSE	FALSE	FALSE	FALSE	FALSE	FALSE	no disorder	FALSE		no disorder	FUNCTION: Interacts with a specific negative regulatory element (NRE) 5'-AATTCCTCTGA-3' to mediate transcriptional repression of certain NK-kappa-B responsive genes. Involved in the constitutive silencing of the interferon beta promoter, independently of the virus-induced signals, and in the inhibition of the basal and cytokine-induced iNOS promoter activity. Also involved in the regulation of IL…	negative regulation of transcription, DNA-templated [GO:0045892]; positive regulation of transcription by RNA polymerase II [GO:0045944]	DNA-binding transcription activator activity, RNA polymerase II-specific [GO:0001228]; RNA binding [GO:0003723]; RNA polymerase II cis-regulatory region sequence-specific DNA binding [GO:0000978]	SUBCELLULAR LOCATION: Nucleus, nucleolus {ECO:0000269|PubMed:12429849}.	SUBUNIT: Interacts with NF-kappa-B. Interacts with XRN2 (PubMed:24462208). {ECO:0000269|PubMed:24462208}.	X	119588337	119606443	q24	0.99661	0.178	1.2066	2.7407	16.747
HGNC:1940	CHM	CHM Rab escort protein	Approved	TCD, DXS540	REP-1	Xq21.2	gene with protein product	protein-coding gene	ENSG00000188419	1121	ENSG00000188419	P24386	MGI:892979	RGD:2340	X	300390	TRUE	Choroideremia	303100	X-linked dominant				TRUE	FALSE	FALSE	FALSE	FALSE	FALSE	FALSE	FALSE	confirmed +CS	FALSE	TRUE	confirmed	FUNCTION: Substrate-binding subunit of the Rab geranylgeranyltransferase (GGTase) complex. Binds unprenylated Rab proteins and presents the substrate peptide to the catalytic component B composed of RABGGTA and RABGGTB, and remains bound to it after the geranylgeranyl transfer reaction. The component A is thought to be regenerated by transferring its prenylated Rab back to the donor membrane. Bes…	post-translational protein modification [GO:0043687]; protein geranylgeranylation [GO:0018344]; protein targeting to membrane [GO:0006612]; regulation of apoptotic process [GO:0042981]; small GTPase mediated signal transduction [GO:0007264]; vesicle-mediated transport [GO:0016192]; visual perception [GO:0007601]	GDP-dissociation inhibitor activity [GO:0005092]; GTPase activator activity [GO:0005096]; Rab geranylgeranyltransferase activity [GO:0004663]; Rab GTPase binding [GO:0017137]	SUBCELLULAR LOCATION: Cytoplasm, cytosol {ECO:0000269|PubMed:7957092}.	SUBUNIT: Monomer (By similarity). Heterotrimer composed of RABGGTA, RABGGTB and CHM; within this trimer, RABGGTA and RABGGTB form the catalytic component B, while CHM (component A) mediates Rab protein binding (PubMed:21905166). Can associate with the Rab GGTase dimer (RGGT or component B) prior to Rab protein binding; the association is stabilized by geranylgeranyl pyrophosphate (GGpp). The CHM:…	X	85861180	86047561	q21.2	0.99899	0.194	-1.1986	0.79323	24.391
HGNC:19653	SSX7	SSX family member 7	Approved			Xp11.22	gene with protein product	protein-coding gene	ENSG00000187754	280658	ENSG00000187754	Q7RTT5			X	300542	FALSE							FALSE	FALSE	FALSE	FALSE	FALSE	FALSE	FALSE	FALSE	no disorder	FALSE		no disorder	FUNCTION: Could act as a modulator of transcription.	regulation of transcription, DNA-templated [GO:0006355]	nucleic acid binding [GO:0003676]			X	52644061	52654900	p11.22	2.6848e-06	1.818	-0.22103	-1.9689	7.113
HGNC:19701	CNKSR2	connector enhancer of kinase suppressor of Ras 2	Approved		KIAA0902, CNK2, KSR2	Xp22.12	gene with protein product	protein-coding gene	ENSG00000149970	22866	ENSG00000149970	Q8WXI2	MGI:2661175	RGD:708454	X	300724	TRUE	Mental retardation, X-linked, syndromic, Houge type	301008	X-linked				TRUE	TRUE	TRUE	TRUE	TRUE	TRUE	FALSE	FALSE	confirmed +CS	FALSE	TRUE	confirmed	FUNCTION: May function as an adapter protein or regulator of Ras signaling pathways. {ECO:0000269|PubMed:14597674}.	intracellular signal transduction [GO:0035556]; postsynapse organization [GO:0099173]; regulation of signal transduction [GO:0009966]	identical protein binding [GO:0042802]; protein kinase binding [GO:0019901]	SUBCELLULAR LOCATION: Cytoplasm. Membrane; Peripheral membrane protein.	SUBUNIT: Interacts with RAF1, RAB2L and RAL GTPase proteins. {ECO:0000269|PubMed:14597674}.	X	21372801	21654695	p22.12	0.99996	0.185	1.5186	3.6053	41.859
HGNC:19763	ASB12	ankyrin repeat and SOCS box containing 12	Approved		FLJ39577	Xq11.2	gene with protein product	protein-coding gene	ENSG00000198881	142689	ENSG00000198881	Q8WXK4	MGI:1917642	RGD:1561142	X	300891	FALSE							FALSE	FALSE	FALSE	FALSE	FALSE	FALSE	FALSE	FALSE	no disorder	FALSE		no disorder	FUNCTION: Probable substrate-recognition component of a SCF-like ECS (Elongin-Cullin-SOCS-box protein) E3 ubiquitin-protein ligase complex which mediates the ubiquitination and subsequent proteasomal degradation of target proteins. {ECO:0000250, ECO:0000269|PubMed:16325183}.	post-translational protein modification [GO:0043687]; protein ubiquitination [GO:0016567]			SUBUNIT: Interacts with CUL5 and RNF7. {ECO:0000269|PubMed:16325183}.	X	64224194	64230607	q11.2	0.00069764	1.68	0.58351	-0.92733	5.8626
HGNC:1986	CITED1	Cbp/p300 interacting transactivator with Glu/Asp rich carboxy-terminal domain 1	Approved	MSG1		Xq13.1	gene with protein product	protein-coding gene	ENSG00000125931	4435	ENSG00000125931	Q99966	MGI:108023	RGD:620781	X	300149	FALSE							FALSE	FALSE	FALSE	FALSE	FALSE	FALSE	FALSE	FALSE	no disorder	FALSE		no disorder	FUNCTION: Transcriptional coactivator of the p300/CBP-mediated transcription complex. Enhances SMAD-mediated transcription by strengthening the functional link between the DNA-binding SMAD transcription factors and the p300/CBP transcription coactivator complex. Stimulates estrogen-dependent transactivation activity mediated by estrogen receptors signaling; stabilizes the interaction of estrogen …	apoptotic process [GO:0006915]; brain development [GO:0007420]; branching involved in ureteric bud morphogenesis [GO:0001658]; embryonic axis specification [GO:0000578]; labyrinthine layer development [GO:0060711]; melanin biosynthetic process [GO:0042438]; melanocyte differentiation [GO:0030318]; mesenchymal to epithelial transition [GO:0060231]; metanephros development [GO:0001656]; negative re…	chromatin binding [GO:0003682]; co-SMAD binding [GO:0070410]; LBD domain binding [GO:0050693]; protein C-terminus binding [GO:0008022]; protein homodimerization activity [GO:0042803]; transcription coactivator activity [GO:0003713]	SUBCELLULAR LOCATION: Nucleus {ECO:0000269|PubMed:16864582}. Cytoplasm {ECO:0000269|PubMed:16864582}. Note=Shuttles between the nucleus and the cytoplasm by a nuclear export signal and (NES) in a CRM1-dependent manner.	SUBUNIT: Interacts (via C-terminus) with CREBBP. Interacts with EGR2 (By similarity). Homodimer. Binds to RBM14. Interacts (via N-terminus) with HSPA8; the interaction suppresses the association of CITED1 with p300/CBP and SMAD-mediated transcription transactivation. Interacts (via C-terminus) with TOX3 (via HGM box); the interaction increases estrogen-response element (ERE)-dependent transcripti…	X	72301638	72307187	q13.1	0.024446	1.389	0.64433	0.87881	5.4817
HGNC:19901	RRAGB	Ras related GTP binding B	Approved			Xp11.21	gene with protein product	protein-coding gene	ENSG00000083750	10325	ENSG00000083750	Q5VZM2	MGI:3038613	RGD:619805	X	300725	FALSE							FALSE	FALSE	FALSE	FALSE	FALSE	FALSE	FALSE	FALSE	no disorder	FALSE		no disorder	FUNCTION: Guanine nucleotide-binding protein that plays a crucial role in the cellular response to amino acid availability through regulation of the mTORC1 signaling cascade (PubMed:18497260, PubMed:20381137, PubMed:24095279, PubMed:23723238). Forms heterodimeric Rag complexes with RRAGC or RRAGD and cycles between an inactive GDP-bound and an active GTP-bound form (PubMed:18497260, PubMed:203811…	cell cycle arrest [GO:0007050]; cellular protein localization [GO:0034613]; cellular response to amino acid starvation [GO:0034198]; cellular response to amino acid stimulus [GO:0071230]; cellular response to leucine starvation [GO:1990253]; cellular response to starvation [GO:0009267]; positive regulation of TORC1 signaling [GO:1904263]; positive regulation of TOR signaling [GO:0032008]; regulat…	GTPase activity [GO:0003924]; GTPase binding [GO:0051020]; GTP binding [GO:0005525]; guanyl ribonucleotide binding [GO:0032561]	SUBCELLULAR LOCATION: Cytoplasm {ECO:0000269|PubMed:9394008}. Lysosome {ECO:0000269|PubMed:20381137}.	SUBUNIT: Interacts with RRAGC and RRAGD; heterodimerization stabilizes RRAG proteins (PubMed:11073942). In complex with RRAGC, but not with RRAGA, interacts with RPTOR; this interaction is particularly efficient with GTP-loaded RRAGB and GDP-loaded RRAGC (PubMed:18497260). Component of the lysosomal folliculin complex (LFC), composed of FLCN, FNIP1 (or FNIP2), RRAGA/RagA or RRAGB/RagB GDP-bound, …	X	55717749	55758774	p11.21	0.8363	0.427	-0.38455	1.9423	14.732
HGNC:19906	P2RY10	P2Y receptor family member 10	Approved		P2Y10	Xq21.1	gene with protein product	protein-coding gene	ENSG00000078589	27334	ENSG00000078589	O00398	MGI:1926076	RGD:1561912	X	300529	FALSE							FALSE	FALSE	FALSE	FALSE	FALSE	FALSE	FALSE	FALSE	no disorder	FALSE		no disorder	FUNCTION: Putative receptor for purines coupled to G-proteins.	G protein-coupled receptor signaling pathway [GO:0007186]; positive regulation of cytosolic calcium ion concentration involved in phospholipase C-activating G protein-coupled signaling pathway [GO:0051482]; positive regulation of Rho protein signal transduction [GO:0035025]	G protein-coupled purinergic nucleotide receptor activity [GO:0045028]; G protein-coupled receptor activity [GO:0004930]	SUBCELLULAR LOCATION: Cell membrane; Multi-pass membrane protein.		X	78945332	78963727	q21.1	0.15542	1.039	-0.19642	1.36	6.0481
HGNC:20083	DDX53	DEAD-box helicase 53	Approved		CAGE, CT26	Xp22.11	gene with protein product	protein-coding gene	ENSG00000184735	168400	ENSG00000184735	Q86TM3			X		FALSE							FALSE	FALSE	FALSE	FALSE	FALSE	FALSE	FALSE	FALSE	no disorder	FALSE		no disorder			ATP binding [GO:0005524]; RNA binding [GO:0003723]; RNA helicase activity [GO:0003724]	SUBCELLULAR LOCATION: Nucleus {ECO:0000269|PubMed:11922625}.		X	22999960	23003589	p22.11	0.66167	0.847	-1.0699	0.0051921	3.5162
HGNC:20145	GPR143	G protein-coupled receptor 143	Approved	OA1		Xp22.2	gene with protein product	protein-coding gene	ENSG00000101850	4935	ENSG00000101850	P51810	MGI:107193	RGD:1565799	X	300808	TRUE	Nystagmus 6, congenital, X-linked // Ocular albinism, type I, Nettleship-Falls type	300814 // 300500	X-linked recessive // X-linked				TRUE	FALSE	FALSE	FALSE	FALSE	FALSE	FALSE	FALSE	confirmed +CS	FALSE		confirmed	FUNCTION: Receptor for tyrosine, L-DOPA and dopamine. After binding to L-DOPA, stimulates Ca(2+) influx into the cytoplasm, increases secretion of the neurotrophic factor SERPINF1 and relocalizes beta arrestin at the plasma membrane; this ligand-dependent signaling occurs through a G(q)-mediated pathway in melanocytic cells. Its activity is mediated by G proteins which activate the phosphoinositi…	calcium-mediated signaling using intracellular calcium source [GO:0035584]; eye pigment biosynthetic process [GO:0006726]; G protein-coupled receptor signaling pathway [GO:0007186]; melanosome localization [GO:0032400]; melanosome organization [GO:0032438]; melanosome transport [GO:0032402]; phosphatidylinositol-mediated signaling [GO:0048015]; regulation of calcium-mediated signaling [GO:0050848…	dopamine binding [GO:0035240]; G protein-coupled receptor activity [GO:0004930]; L-DOPA binding [GO:0072544]; L-DOPA receptor activity [GO:0035643]; tyrosine binding [GO:0072545]	SUBCELLULAR LOCATION: Melanosome membrane {ECO:0000269|PubMed:10471510, ECO:0000269|PubMed:12643545, ECO:0000269|PubMed:16524428, ECO:0000269|PubMed:16621890, ECO:0000269|PubMed:17081065}; Multi-pass membrane protein {ECO:0000255}. Lysosome membrane {ECO:0000269|PubMed:16524428, ECO:0000269|PubMed:16621890}; Multi-pass membrane protein {ECO:0000255}. Apical cell membrane {ECO:0000269|PubMed:18828…	SUBUNIT: Interacts with heterotrimeric G(i) proteins. Interacts with ARRB1 and ARRB2. Interacts with MLANA. {ECO:0000269|PubMed:10471510, ECO:0000269|PubMed:16524428, ECO:0000269|PubMed:19717472}.	X	9725346	9786297	p22.2	0.92526	0.374	-0.16082	0.87866	12.69
HGNC:2022	CLCN4	chloride voltage-gated channel 4	Approved		CLC4, ClC-4	Xp22.2	gene with protein product	protein-coding gene	ENSG00000073464	1183	ENSG00000073464	P51793	MGI:104571	RGD:708381	X	302910	TRUE	Raynaud-Claes syndrome	300114	X-linked dominant				TRUE	TRUE	TRUE	TRUE	TRUE	TRUE	TRUE	TRUE	confirmed +CS	FALSE	TRUE	confirmed	FUNCTION: Strongly outwardly rectifying, electrogenic H(+)/Cl(-)exchanger which mediates the exchange of chloride ions against protons (PubMed:18063579, PubMed:28972156, PubMed:23647072, PubMed:27550844, PubMed:25644381). The CLC channel family contains both chloride channels and proton-coupled anion transporters that exchange chloride or another anion for protons (PubMed:29845874). The presence …	chloride transport [GO:0006821]; ion transmembrane transport [GO:0034220]	antiporter activity [GO:0015297]; ATP binding [GO:0005524]; chloride channel activity [GO:0005254]; chloride ion binding [GO:0031404]; solute:proton antiporter activity [GO:0015299]; voltage-gated chloride channel activity [GO:0005247]	SUBCELLULAR LOCATION: Early endosome membrane {ECO:0000250|UniProtKB:P51794}; Multi-pass membrane protein {ECO:0000255}. Late endosome membrane {ECO:0000269|PubMed:28972156}; Multi-pass membrane protein {ECO:0000255}. Endoplasmic reticulum membrane {ECO:0000269|PubMed:17023393, ECO:0000269|PubMed:28972156}; Multi-pass membrane protein {ECO:0000255}. Lysosome membrane {ECO:0000269|PubMed:28972156}…	SUBUNIT: Monomer (PubMed:28972156). Forms heterodimers with CLCN3 (PubMed:28972156). {ECO:0000269|PubMed:28972156}.	X	10156975	10237660	p22.2	0.99893	0.151	0.040381	4.5166	19.829
HGNC:2023	CLCN5	chloride voltage-gated channel 5	Approved	NPHL2, NPHL1	DENTS, XLRH, hClC-K2, hCIC-K2, CLC5, XRN, ClC-5	Xp11.23	gene with protein product	protein-coding gene	ENSG00000171365	1184	ENSG00000171365	P51795	MGI:99486	RGD:2362	X	300008	TRUE	Dent disease // Hypophosphatemic rickets // Nephrolithiasis, type I // Proteinuria, low molecular weight, with hypercalciuric nephrocalcinosis	300009 // 300554 // 310468 // 308990	X-linked recessive // X-linked recessive // X-linked recessive // X-linked recessive				TRUE	FALSE	FALSE	FALSE	FALSE	FALSE	FALSE	FALSE	confirmed +CS	FALSE		confirmed	FUNCTION: Proton-coupled chloride transporter. Functions as antiport system and exchanges chloride ions against protons. Important for normal acidification of the endosome lumen. May play an important role in renal tubular function.	excretion [GO:0007588]; ion transmembrane transport [GO:0034220]	ATP binding [GO:0005524]; chloride channel activity [GO:0005254]; chloride ion binding [GO:0031404]; identical protein binding [GO:0042802]; solute:proton antiporter activity [GO:0015299]; voltage-gated chloride channel activity [GO:0005247]	SUBCELLULAR LOCATION: Golgi apparatus membrane {ECO:0000269|PubMed:19019917}; Multi-pass membrane protein {ECO:0000269|PubMed:19019917}. Endosome membrane {ECO:0000269|PubMed:19019917}; Multi-pass membrane protein {ECO:0000269|PubMed:19019917}. Cell membrane {ECO:0000269|PubMed:19019917}; Multi-pass membrane protein {ECO:0000269|PubMed:19019917}.	SUBUNIT: Interacts with NEDD4 and NEDD4L. {ECO:0000269|PubMed:15489223}.	X	49922596	50099235	p11.23	0.99242	0.279	1.5863	2.5341	27.812
HGNC:20342	ZDHHC15	zinc finger DHHC-type palmitoyltransferase 15	Approved		FLJ31812, MRX91, DHHC15	Xq13.3	gene with protein product	protein-coding gene	ENSG00000102383	158866	ENSG00000102383	Q96MV8	MGI:1915336	RGD:1562075	X	300576	FALSE							FALSE	FALSE	FALSE	FALSE	FALSE	FALSE	FALSE	FALSE	no disorder	FALSE		no disorder	FUNCTION: Palmitoyltransferase that catalyzes the addition of palmitate onto various protein substrates (PubMed:18817523, PubMed:23034182). Has no stringent fatty acid selectivity and in addition to palmitate can also transfer onto target proteins myristate from tetradecanoyl-CoA and stearate from octadecanoyl-CoA (By similarity). Palmitoylates IGF2R and SORT1, promoting their partitioning to an …	peptidyl-L-cysteine S-palmitoylation [GO:0018230]; positive regulation of dendrite development [GO:1900006]; protein localization to membrane [GO:0072657]; protein localization to postsynapse [GO:0062237]; protein palmitoylation [GO:0018345]; protein targeting to Golgi apparatus [GO:0140450]; protein targeting to membrane [GO:0006612]; regulation of dendritic spine morphogenesis [GO:0061001]; syn…	palmitoyltransferase activity [GO:0016409]; protein-cysteine S-palmitoyltransferase activity [GO:0019706]; zinc ion binding [GO:0008270]	SUBCELLULAR LOCATION: Golgi apparatus membrane {ECO:0000269|PubMed:16647879}; Multi-pass membrane protein {ECO:0000250|UniProtKB:F1QXD3}. Cell junction, synapse, postsynaptic density {ECO:0000250|UniProtKB:Q2TGJ4}.		X	75368427	75523502	q13.3	0.83968	0.425	-0.039883	1.0264	14.799
HGNC:20372	NDUFB11	NADH:ubiquinone oxidoreductase subunit B11	Approved		ESSS, NP17.3, Np15	Xp11.3	gene with protein product	protein-coding gene	ENSG00000147123	54539	ENSG00000147123	Q9NX14	MGI:1349919	RGD:1563698	X	300403	TRUE	Linear skin defects with multiple congenital anomalies 3	300952	X-linked dominant	?Mitochondrial complex I deficiency, nuclear type 30	301021	X-linked	TRUE	TRUE	FALSE	TRUE	FALSE	FALSE	FALSE	FALSE	confirmed +CS	FALSE		confirmed	FUNCTION: Accessory subunit of the mitochondrial membrane respiratory chain NADH dehydrogenase (Complex I), that is believed not to be involved in catalysis. Complex I functions in the transfer of electrons from NADH to the respiratory chain. The immediate electron acceptor for the enzyme is believed to be ubiquinone. {ECO:0000269|PubMed:27626371}.	mitochondrial electron transport, NADH to ubiquinone [GO:0006120]; mitochondrial respiratory chain complex I assembly [GO:0032981]		SUBCELLULAR LOCATION: Mitochondrion inner membrane {ECO:0000305|PubMed:12611891}; Single-pass membrane protein {ECO:0000305}.	SUBUNIT: Complex I is composed of 45 different subunits. {ECO:0000269|PubMed:12611891, ECO:0000269|PubMed:27626371}.	X	47142216	47145038	p11.3	0.80382	0.556	-0.29215	0.51342	5.3861
HGNC:2041	CLDN2	claudin 2	Approved			Xq22.3	gene with protein product	protein-coding gene	ENSG00000165376	9075	ENSG00000165376	P57739	MGI:1276110	RGD:1560247	X	300520	FALSE							FALSE	FALSE	FALSE	FALSE	FALSE	FALSE	FALSE	FALSE	no disorder	FALSE		no disorder	FUNCTION: Plays a major role in tight junction-specific obliteration of the intercellular space, through calcium-independent cell-adhesion activity. {ECO:0000250}.	bicellular tight junction assembly [GO:0070830]; calcium-independent cell-cell adhesion via plasma membrane cell-adhesion molecules [GO:0016338]; cell adhesion [GO:0007155]	identical protein binding [GO:0042802]; structural molecule activity [GO:0005198]	SUBCELLULAR LOCATION: Cell junction, tight junction {ECO:0000250}. Cell membrane {ECO:0000250}; Multi-pass membrane protein {ECO:0000250}.	SUBUNIT: Can form homo- and heteropolymers with other CLDN. Homopolymers interact with CLDN3, but not CLDN1, homopolymers. Directly interacts with TJP1/ZO-1, TJP2/ZO-2 and TJP3/ZO-3 (By similarity). {ECO:0000250}.	X	106900164	106930861	q22.3	0.70328	0.748	0.83142	1.6148	3.9924
HGNC:20439	UPF3B	UPF3B regulator of nonsense mediated mRNA decay	Approved	MRX62, UPF3BP1, UPF3BP2, UPF3BP3	RENT3B, UPF3X, HUPF3B, MRX82	Xq24	gene with protein product	protein-coding gene	ENSG00000125351	65109	ENSG00000125351	Q9BZI7	MGI:1915384	RGD:1560264	X	300298	TRUE	Mental retardation, X-linked, syndromic 14	300676	X-linked recessive				TRUE	TRUE	TRUE	FALSE	FALSE	FALSE	FALSE	FALSE	confirmed +CS	FALSE		confirmed	FUNCTION: Involved in nonsense-mediated decay (NMD) of mRNAs containing premature stop codons by associating with the nuclear exon junction complex (EJC) and serving as link between the EJC core and NMD machinery. Recruits UPF2 at the cytoplasmic side of the nuclear envelope and the subsequent formation of an UPF1-UPF2-UPF3 surveillance complex (including UPF1 bound to release factors at the stal…	mRNA 3'-end processing [GO:0031124]; mRNA export from nucleus [GO:0006406]; mRNA splicing, via spliceosome [GO:0000398]; nuclear-transcribed mRNA catabolic process, nonsense-mediated decay [GO:0000184]; positive regulation of translation [GO:0045727]; RNA export from nucleus [GO:0006405]	mRNA binding [GO:0003729]; RNA binding [GO:0003723]; structural constituent of nuclear pore [GO:0017056]	SUBCELLULAR LOCATION: Nucleus. Cytoplasm. Note=Shuttling between the nucleus and the cytoplasm.	SUBUNIT: Found in a post-splicing messenger ribonucleoprotein (mRNP) complex. Core component of the mRNA splicing-dependent exon junction complex (EJC); the core complex contains CASC3, EIF4A3, MAGOH or MAGOHB, and RBM8A. The EJC core components EIF4A3 and the MAGOH-RBM8A dimer form a composite binding site for UPF3B which overlaps with the EJC binding site for WIBG (PubMed:16601204, PubMed:18066…	X	119805311	119852998	q24	0.98497	0.292	-0.4498	1.8439	21.553
HGNC:20476	DUSP21	dual specificity phosphatase 21	Approved			Xp11.3	gene with protein product	protein-coding gene	ENSG00000189037	63904	ENSG00000189037	Q9H596	MGI:1920797	RGD:1560427	X	300678	FALSE							FALSE	FALSE	FALSE	FALSE	FALSE	FALSE	FALSE	FALSE	no disorder	FALSE		no disorder	FUNCTION: Can dephosphorylate single and diphosphorylated synthetic MAPK peptides, with preference for the phosphotyrosine and diphosphorylated forms over phosphothreonine.	peptidyl-tyrosine dephosphorylation [GO:0035335]	MAP kinase tyrosine/serine/threonine phosphatase activity [GO:0017017]; protein tyrosine phosphatase activity [GO:0004725]	SUBCELLULAR LOCATION: Cytoplasm {ECO:0000269|PubMed:12408986}. Nucleus {ECO:0000269|PubMed:12408986}. Mitochondrion inner membrane {ECO:0000250}; Peripheral membrane protein {ECO:0000250}; Matrix side {ECO:0000250}.		X	44844021	44844888	p11.3	0.0003235	1.957	1.7525	0.52005	1.8005
HGNC:20564	MBNL3	muscleblind like splicing regulator 3	Approved		CHCR, FLJ11316, MBLX39, MBXL	Xq26.2	gene with protein product	protein-coding gene	ENSG00000076770	55796	ENSG00000076770	Q9NUK0	MGI:2444912	RGD:1565834	X	300413	FALSE							FALSE	FALSE	FALSE	FALSE	FALSE	FALSE	FALSE	FALSE	no disorder	FALSE		no disorder	FUNCTION: Mediates pre-mRNA alternative splicing regulation. Acts either as activator or repressor of splicing on specific pre-mRNA targets. Inhibits cardiac troponin-T (TNNT2) pre-mRNA exon inclusion but induces insulin receptor (IR) pre-mRNA exon inclusion in muscle. Antagonizes the alternative splicing activity pattern of CELF proteins. May play a role in myotonic dystrophy pathophysiology (DM…	mRNA processing [GO:0006397]; multicellular organism development [GO:0007275]; negative regulation of myoblast differentiation [GO:0045662]; regulation of alternative mRNA splicing, via spliceosome [GO:0000381]; regulation of RNA splicing [GO:0043484]; RNA splicing [GO:0008380]	metal ion binding [GO:0046872]; RNA binding [GO:0003723]	SUBCELLULAR LOCATION: Nucleus {ECO:0000269|PubMed:11929853}. Cytoplasm {ECO:0000269|PubMed:11929853}. Note=Greater concentration in the nucleus. In both DM1 and DM2 patients, colocalizes with nuclear foci of retained expanded-repeat transcripts.		X	132369317	132489968	q26.2	0.68597	0.505	1.9557	1.3888	12.465
HGNC:2063	CLIC2	chloride intracellular channel 2	Approved		XAP121, CLCNL2	Xq28	gene with protein product	protein-coding gene	ENSG00000155962	1193	ENSG00000155962	O15247		RGD:1306580	X	300138	TRUE				?Mental retardation, X-linked, syndromic 32	300886	X-linked recessive	TRUE	TRUE	TRUE	TRUE	TRUE	TRUE	TRUE	FALSE	PMT +CS	FALSE		PMT	FUNCTION: Can insert into membranes and form chloride ion channels. Channel activity depends on the pH. Membrane insertion seems to be redox-regulated and may occur only under oxydizing conditions. Modulates the activity of RYR2 and inhibits calcium influx. {ECO:0000269|PubMed:15147738, ECO:0000269|PubMed:15916532, ECO:0000269|PubMed:17945253}.	negative regulation of ryanodine-sensitive calcium-release channel activity [GO:0060315]; positive regulation of binding [GO:0051099]; regulation of cardiac muscle contraction by regulation of the release of sequestered calcium ion [GO:0010881]; regulation of release of sequestered calcium ion into cytosol by sarcoplasmic reticulum [GO:0010880]; signal transduction [GO:0007165]	chloride channel activity [GO:0005254]; glutathione peroxidase activity [GO:0004602]; voltage-gated ion channel activity [GO:0005244]	SUBCELLULAR LOCATION: Cytoplasm {ECO:0000269|PubMed:15916532}. Membrane {ECO:0000305|PubMed:15916532}; Single-pass membrane protein {ECO:0000305|PubMed:15916532}. Note=Exists both as soluble cytoplasmic protein and as membrane protein with probably a single transmembrane domain.	SUBUNIT: Monomer. Interacts with TRAPPC2 and RYR2. {ECO:0000269|PubMed:12681486, ECO:0000269|PubMed:15147738, ECO:0000269|PubMed:15916532, ECO:0000269|PubMed:17945253}.	X	155276211	155334657	q28	0.049547	1.086	0.11811	1.2706	7.1263
HGNC:20672	PHF8	PHD finger protein 8	Approved		ZNF422, KIAA1111, JHDM1F, KDM7B	Xp11.22	gene with protein product	protein-coding gene	ENSG00000172943	23133	ENSG00000172943	Q9UPP1	MGI:2444341	RGD:1561065	X	300560	TRUE	Mental retardation syndrome, X-linked, Siderius type	300263	X-linked recessive				TRUE	TRUE	TRUE	FALSE	FALSE	TRUE	FALSE	FALSE	confirmed +CS	FALSE		confirmed	FUNCTION: Histone lysine demethylase with selectivity for the di- and monomethyl states that plays a key role cell cycle progression, rDNA transcription and brain development. Demethylates mono- and dimethylated histone H3 'Lys-9' residue (H3K9Me1 and H3K9Me2), dimethylated H3 'Lys-27' (H3K27Me2) and monomethylated histone H4 'Lys-20' residue (H4K20Me1). Acts as a transcription activator as H3K9M…	brain development [GO:0007420]; G1/S transition of mitotic cell cycle [GO:0000082]; histone H3-K27 demethylation [GO:0071557]; histone H3-K36 demethylation [GO:0070544]; histone H3-K9 demethylation [GO:0033169]; histone H4-K20 demethylation [GO:0035574]; negative regulation of ribosomal DNA heterochromatin assembly [GO:0061188]; positive regulation of transcription, DNA-templated [GO:0045893]; po…	2-oxoglutarate-dependent dioxygenase activity [GO:0016706]; chromatin binding [GO:0003682]; histone demethylase activity [GO:0032452]; histone demethylase activity (H3-K27 specific) [GO:0071558]; histone demethylase activity (H3-K36 specific) [GO:0051864]; histone demethylase activity (H3-K9 specific) [GO:0032454]; histone demethylase activity (H4-K20 specific) [GO:0035575]; iron ion binding [GO:…	SUBCELLULAR LOCATION: Nucleus. Nucleus, nucleolus. Note=Recruited to H3K4me3 sites on chromatin during interphase. Dissociates from chromatin when cells enter mitosis.	SUBUNIT: Interacts with POLR1B, UBTF, SETD1A, HCFC1, E2F1 and ZNF711. {ECO:0000269|PubMed:20023638, ECO:0000269|PubMed:20101266, ECO:0000269|PubMed:20208542, ECO:0000269|PubMed:20346720, ECO:0000269|PubMed:20622854}.	X	53936676	54048958	p11.22	0.99785	0.263	0.43027	3.9759	40.013
HGNC:20686	PASD1	PAS domain containing repressor 1	Approved		CT63	Xq28	gene with protein product	protein-coding gene	ENSG00000166049	139135	ENSG00000166049	Q8IV76		RGD:7496877	X	300993	FALSE							FALSE	FALSE	FALSE	FALSE	FALSE	FALSE	FALSE	FALSE	no disorder	FALSE		no disorder	FUNCTION: Functions as a suppressor of the biological clock that drives the daily circadian rhythms of cells throughout the body (PubMed:25936801). Acts as a nuclear repressor of the CLOCK-ARNTL/BMAL1 heterodimer-mediated transcriptional activation of the core clock components (PubMed:25936801). Inhibits circadian clock function in cancer cells, when overexpressed (PubMed:25936801). {ECO:0000269|…	negative regulation of circadian rhythm [GO:0042754]; negative regulation of transcription, DNA-templated [GO:0045892]; rhythmic process [GO:0048511]	DNA-binding transcription factor binding [GO:0140297]; DNA-binding transcription factor inhibitor activity [GO:0140416]	SUBCELLULAR LOCATION: [Isoform 1]: Nucleus {ECO:0000269|PubMed:25936801}. Note=Associates preferentially at the periphery of the nucleus with heterochromatin (PubMed:25936801). {ECO:0000269|PubMed:25936801}.; SUBCELLULAR LOCATION: [Isoform 2]: Nucleus {ECO:0000269|PubMed:25936801}. Note=Associates preferentially at the periphery of the nucleus with heterochromatin (PubMed:25936801). {ECO:0000269|…	SUBUNIT: Interacts with the CLOCK-ARNTL/BMAL1 heterodimer; this interaction inhibits CLOCK-ARNTL/BMAL1 transcriptional activation and suppress circadian timekeeping (PubMed:25936801). Interacts with ARNTL/BMAL1 (PubMed:25936801). {ECO:0000269|PubMed:25936801}.	X	151563675	151676739	q28	0.82307	0.379	-1.0515	-0.81232	27.708
HGNC:20694	SPIN2A	spindlin family member 2A	Approved	SPIN2	DXF34, TDRD25	Xp11.21	gene with protein product	protein-coding gene	ENSG00000147059	54466	ENSG00000147059	Q99865	MGI:1922101, MGI:3645574, MGI:3645924, MGI:3647272, MGI:3650966, MGI:3705652, MGI:3781026, MGI:3781070, MGI:3781932, MGI:3805546, MGI:5434821, MGI:5434847, MGI:5434992	RGD:1560898	X	300621	FALSE							FALSE	FALSE	FALSE	FALSE	FALSE	FALSE	FALSE	FALSE	no disorder	FALSE		no disorder	FUNCTION: May be involved in the regulation of cell cycle progression (By similarity). Exhibits H3K4me3-binding activity (PubMed:29061846). {ECO:0000250|UniProtKB:Q9BPZ2, ECO:0000269|PubMed:29061846}.	cell cycle [GO:0007049]; gamete generation [GO:0007276]; regulation of cell cycle [GO:0051726]; regulation of transcription, DNA-templated [GO:0006355]	methylated histone binding [GO:0035064]	SUBCELLULAR LOCATION: Nucleus {ECO:0000250|UniProtKB:Q9BPZ2}.	SUBUNIT: Interacts with C11orf84/SPINDOC (PubMed:29061846). {ECO:0000269|PubMed:29061846}.	X	57134530	57137625	p11.21	0.0011466	1.881	-0.62415	-1.0334	3.4956
HGNC:20715	MID1IP1	MID1 interacting protein 1	Approved		STRAIT11499, FLJ10386, MIG12, THRSPL, G12-like	Xp11.4	gene with protein product	protein-coding gene	ENSG00000165175	58526	ENSG00000165175	Q9NPA3	MGI:1915291	RGD:1303258	X	300961	FALSE							FALSE	FALSE	FALSE	FALSE	FALSE	FALSE	FALSE	FALSE	no disorder	FALSE		no disorder	FUNCTION: Plays a role in the regulation of lipogenesis in liver. Up-regulates ACACA enzyme activity. Required for efficient lipid biosynthesis, including triacylglycerol, diacylglycerol and phospholipid. Involved in stabilization of microtubules (By similarity). {ECO:0000250}.	carnitine shuttle [GO:0006853]; lipid metabolic process [GO:0006629]; negative regulation of microtubule depolymerization [GO:0007026]; positive regulation of fatty acid biosynthetic process [GO:0045723]; positive regulation of ligase activity [GO:0051351]; protein polymerization [GO:0051258]; regulation of lipid biosynthetic process [GO:0046890]	identical protein binding [GO:0042802]; protein C-terminus binding [GO:0008022]	SUBCELLULAR LOCATION: Nucleus {ECO:0000250|UniProtKB:Q9CQ20}. Cytoplasm {ECO:0000250|UniProtKB:Q9CQ20}. Cytoplasm, cytoskeleton {ECO:0000250|UniProtKB:Q9CQ20}. Note=Associated with microtubules. {ECO:0000250|UniProtKB:Q9CQ20}.	SUBUNIT: Homodimer in the absence of THRSP. Heterodimer with THRSP. The homodimer interacts with ACACA and ACACB. Promotes polymerization of Acetyl-CoA carboxylase to form complexes that contain MID1IP1 and ACACA and/or ACACB. Interaction with THRSP interferes with ACACA binding (By similarity). {ECO:0000250}.	X	38801432	38806537	p11.4	0.57733	1.095	-1.9401	0.23495	2.653
HGNC:20794	ERCC6L	ERCC excision repair 6 like, spindle assembly checkpoint helicase	Approved		FLJ20105, PICH, RAD26L	Xq13.1	gene with protein product	protein-coding gene	ENSG00000186871	54821	ENSG00000186871	Q2NKX8	MGI:2654144	RGD:1565734	X	300687	FALSE							FALSE	FALSE	FALSE	FALSE	FALSE	FALSE	FALSE	FALSE	no disorder	FALSE		no disorder	FUNCTION: DNA helicase that acts as an essential component of the spindle assembly checkpoint. Contributes to the mitotic checkpoint by recruiting MAD2 to kinetochores and monitoring tension on centromeric chromatin (PubMed:17218258). Acts as a tension sensor that associates with catenated DNA which is stretched under tension until it is resolved during anaphase (PubMed:17218258, PubMed:23973328)…	cell cycle [GO:0007049]; cell division [GO:0051301]	ATP binding [GO:0005524]; DNA binding [GO:0003677]; DNA helicase activity [GO:0003678]; DNA translocase activity [GO:0015616]	SUBCELLULAR LOCATION: Chromosome, centromere {ECO:0000269|PubMed:17218258, ECO:0000269|PubMed:17989990}. Chromosome, centromere, kinetochore {ECO:0000269|PubMed:17218258}. Chromosome {ECO:0000269|PubMed:17218258, ECO:0000269|PubMed:17671160, ECO:0000269|PubMed:17989990}. Note=Localizes to kinetochores, inner centromeres and thin threads connecting separating chromosomes even during anaphase. In p…	SUBUNIT: Interacts with PLK1, which phosphorylates it (PubMed:17218258, PubMed:17671160, PubMed:28977671). Both proteins are mutually dependent on each other for correct subcellular localization (PubMed:17218258, PubMed:17671160). Interacts (via N-terminal TPR repeat) with BEND3 (via BEN domains 1 and 3); the interaction is direct (PubMed:28977671). {ECO:0000269|PubMed:17218258, ECO:0000269|PubMe…	X	72204657	72239027	q13.1	0.99932	0.211	1.4104	2.8905	29.852
HGNC:20893	BCOR	BCL6 corepressor	Approved		FLJ20285, KIAA1575	Xp11.4	gene with protein product	protein-coding gene	ENSG00000183337	54880	ENSG00000183337	Q6W2J9	MGI:1918708	RGD:1562735	X	300485	TRUE	Microphthalmia, syndromic 2	300166	X-linked dominant				TRUE	TRUE	TRUE	TRUE	TRUE	FALSE	TRUE	FALSE	confirmed +CS	FALSE		confirmed	FUNCTION: Transcriptional corepressor. May specifically inhibit gene expression when recruited to promoter regions by sequence-specific DNA-binding proteins such as BCL6 and MLLT3. This repression may be mediated at least in part by histone deacetylase activities which can associate with this corepressor. Involved in the repression of TFAP2A; impairs binding of BCL6 and KDM2B to TFAP2A promoter r…	blastocyst hatching [GO:0001835]; heart development [GO:0007507]; histone H2A monoubiquitination [GO:0035518]; negative regulation of bone mineralization [GO:0030502]; negative regulation of histone H3-K36 methylation [GO:0000415]; negative regulation of histone H3-K4 methylation [GO:0051572]; negative regulation of tooth mineralization [GO:0070171]; negative regulation of transcription, DNA-temp…	heat shock protein binding [GO:0031072]; histone deacetylase binding [GO:0042826]; RNA polymerase II transcription regulatory region sequence-specific DNA binding [GO:0000977]; transcription corepressor activity [GO:0003714]; transcription factor binding [GO:0008134]; transcription regulatory region sequence-specific DNA binding [GO:0000976]	SUBCELLULAR LOCATION: Nucleus {ECO:0000269|PubMed:10898795}.	SUBUNIT: Interacts with BCL6; the interaction is direct (PubMed:10898795). Forms ternary complexes with BCL6 and SMRT/NCOR2 on selected target genes promoters; potently repress expression (PubMed:23911289, PubMed:18280243). Can interact with HDAC1, HDAC3 and HDAC5 (PubMed:10898795). Interacts with PCGF1; the interaction is direct (PubMed:16943429, PubMed:23523425, PubMed:26687479). Interacts with…	X	40049815	40177329	p11.4	1	0.141	-0.59791	1.8797	44.56
HGNC:20985	VGLL1	vestigial like family member 1	Approved		TONDU, TDU	Xq26.3	gene with protein product	protein-coding gene	ENSG00000102243	51442	ENSG00000102243	Q99990	MGI:2655768	RGD:1564038	X	300583	FALSE							FALSE	FALSE	FALSE	FALSE	FALSE	FALSE	FALSE	FALSE	no disorder	FALSE		no disorder	FUNCTION: May act as a specific coactivator for the mammalian TEFs. {ECO:0000269|PubMed:10518497}.	regulation of transcription, DNA-templated [GO:0006355]; regulation of transcription by RNA polymerase II [GO:0006357]	transcription coactivator activity [GO:0003713]	SUBCELLULAR LOCATION: Nucleus.	SUBUNIT: Interacts with TEFs. {ECO:0000269|PubMed:10518497}.	X	136532215	136556807	q26.3	0.81365	0.539	-0.59235	0.49389	5.5506
HGNC:21039	ZNF449	zinc finger protein 449	Approved		ZSCAN19, FLJ23614	Xq26.3	gene with protein product	protein-coding gene	ENSG00000173275	203523	ENSG00000173275	Q6P9G9	MGI:1925869	RGD:1584453	X	300627	FALSE							FALSE	FALSE	FALSE	FALSE	FALSE	FALSE	FALSE	FALSE	no disorder	FALSE		no disorder	FUNCTION: May be involved in transcriptional regulation.	spermatogonial cell division [GO:0007284]	metal ion binding [GO:0046872]; sequence-specific double-stranded DNA binding [GO:1990837]	SUBCELLULAR LOCATION: Nucleus {ECO:0000255|PROSITE-ProRule:PRU00187}.		X	135344796	135363413	q26.3	0.66997	0.465	0.57863	2.3285	16.673
HGNC:21152	LONRF3	LON peptidase N-terminal domain and ring finger 3	Approved	RNF127	FLJ22612	Xq24	gene with protein product	protein-coding gene	ENSG00000175556	79836	ENSG00000175556	Q496Y0	MGI:1921615	RGD:1565451	X		FALSE							FALSE	FALSE	FALSE	FALSE	FALSE	FALSE	FALSE	FALSE	no disorder	FALSE		no disorder			metal ion binding [GO:0046872]			X	118974614	119018355	q24	0.41779	0.463	-0.51753	1.2729	22.711
HGNC:21153	RNF128	ring finger protein 128	Approved		FLJ23516, GRAIL	Xq22.3	gene with protein product	protein-coding gene	ENSG00000133135	79589	ENSG00000133135	Q8TEB7	MGI:1914139	RGD:1566282	X	300439	FALSE							FALSE	FALSE	FALSE	FALSE	FALSE	FALSE	FALSE	FALSE	no disorder	FALSE		no disorder	FUNCTION: E3 ubiquitin-protein ligase that catalyzes 'Lys-48'- and 'Lys-63'-linked polyubiquitin chains formation. Functions as an inhibitor of cytokine gene transcription. Inhibits IL2 and IL4 transcription, thereby playing an important role in the induction of the anergic phenotype, a long-term stable state of T-lymphocyte unresponsiveness to antigenic stimulation associated with the blockade o…	negative regulation of cytokine biosynthetic process [GO:0042036]; positive regulation of protein catabolic process in the vacuole [GO:1904352]; protein deubiquitination [GO:0016579]; protein localization to lysosome [GO:0061462]; regulation of protein stability [GO:0031647]; ubiquitin-dependent protein catabolic process [GO:0006511]	metal ion binding [GO:0046872]; ubiquitin protein ligase activity [GO:0061630]	SUBCELLULAR LOCATION: Endomembrane system {ECO:0000250}; Single-pass membrane protein {ECO:0000250}. Cytoplasm, cytoskeleton {ECO:0000269|PubMed:12705856, ECO:0000269|PubMed:22016387}. Cytoplasm, perinuclear region {ECO:0000250}. Note=Localized in an asymmetric perinuclear punctate manner. Localizes to the internal pool of the transferrin recycling endosomal pathway. Partially colocalized with th…		X	106693794	106797016	q22.3	0.22826	0.672	0.70743	0.66552	11.546
HGNC:21165	RAP2C	RAP2C, member of RAS oncogene family	Approved		DKFZp313B211	Xq26.2	gene with protein product	protein-coding gene	ENSG00000123728	57826	ENSG00000123728	Q9Y3L5	MGI:1919315	RGD:1588562	X	301016	FALSE							FALSE	FALSE	FALSE	FALSE	FALSE	FALSE	FALSE	FALSE	no disorder	FALSE		no disorder	FUNCTION: Small GTP-binding protein which cycles between a GDP-bound inactive and a GTP-bound active form. May play a role in cytoskeletal rearrangements and regulate cell spreading through activation of the effector TNIK. May play a role in SRE-mediated gene transcription. {ECO:0000269|PubMed:17447155}.	establishment of endothelial intestinal barrier [GO:0090557]; negative regulation of cell migration [GO:0030336]; neutrophil degranulation [GO:0043312]; positive regulation of protein autophosphorylation [GO:0031954]; Rap protein signal transduction [GO:0032486]; regulation of protein tyrosine kinase activity [GO:0061097]	GDP binding [GO:0019003]; GTPase activity [GO:0003924]; GTP binding [GO:0005525]; transcription coactivator activity [GO:0003713]	SUBCELLULAR LOCATION: Cytoplasm {ECO:0000269|PubMed:17447155}. Recycling endosome membrane {ECO:0000250}; Lipid-anchor {ECO:0000250}; Cytoplasmic side {ECO:0000250}.		X	132203024	132219480	q26.2	0.29631	1.186	-1.0685	1.7292	3.9372
HGNC:21167	PDZD4	PDZ domain containing 4	Approved	PDZK4	KIAA1444, LU1, FLJ34125, PDZRN4L, LNX5	Xq28	gene with protein product	protein-coding gene	ENSG00000067840	57595	ENSG00000067840	Q76G19	MGI:2443483	RGD:1561214	X	300634	FALSE							FALSE	FALSE	FALSE	FALSE	FALSE	FALSE	FALSE	FALSE	no disorder	FALSE		no disorder				SUBCELLULAR LOCATION: Cytoplasm, cell cortex {ECO:0000269|PubMed:15077175}. Note=Mainly localized under the plasma membrane.		X	153802166	153830565	q28	0.84853	0.4	0.48506	2.704	19.386
HGNC:21188	MAGEB16	MAGE family member B16	Approved			Xp21.1	gene with protein product	protein-coding gene	ENSG00000189023	139604	ENSG00000189023	A2A368	MGI:1919217	RGD:1562365	X	300762	FALSE							FALSE	FALSE	FALSE	FALSE	FALSE	FALSE	FALSE	FALSE	no disorder	FALSE		no disorder						X	35798342	35803735	p21.1	0.37021	1.774	-0.14913	0.57724	0.80152
HGNC:2149	CNGA2	cyclic nucleotide gated channel subunit alpha 2	Approved	CNCA1, CNCA	CNG2, OCNC1, OCNCa, OCNCALPHA, OCNCalpha, FLJ46312	Xq28	gene with protein product	protein-coding gene	ENSG00000183862	1260	ENSG00000183862	Q16280	MGI:108040	RGD:2367	X	300338	FALSE							FALSE	FALSE	FALSE	FALSE	FALSE	FALSE	FALSE	FALSE	no disorder	FALSE		no disorder	FUNCTION: Odorant signal transduction is probably mediated by a G-protein coupled cascade using cAMP as second messenger. The olfactory channel can be shown to be activated by cyclic nucleotides which leads to a depolarization of olfactory sensory neurons.	response to stimulus [GO:0050896]; sensory perception of smell [GO:0007608]	calmodulin binding [GO:0005516]; cAMP binding [GO:0030552]; cGMP binding [GO:0030553]; intracellular cAMP-activated cation channel activity [GO:0005222]; intracellular cGMP-activated cation channel activity [GO:0005223]	SUBCELLULAR LOCATION: Membrane; Multi-pass membrane protein.	SUBUNIT: Heterotetramer composed of two subunits of CNGA2, one of CNGA4 and one of CNGB1b. The complex forms the cyclic nucleotide-gated (CNG) channel of olfactory sensory neurons (By similarity). {ECO:0000250}.	X	151738451	151745304	q28	0.00098232	0.787	-0.29378	-0.028456	18.34
HGNC:21731	PGAM4	phosphoglycerate mutase family member 4	Approved		dJ1000K24.1, PGAM3, PGAM-B, PGAM1	Xq21.1	gene with protein product	protein-coding gene	ENSG00000226784	441531	ENSG00000226784	Q8N0Y7			X	300567	FALSE							FALSE	FALSE	FALSE	FALSE	FALSE	FALSE	FALSE	FALSE	no disorder	FALSE		no disorder		glycolytic process [GO:0006096]; positive regulation of flagellated sperm motility [GO:1902093]	bisphosphoglycerate mutase activity [GO:0004082]; hydrolase activity [GO:0016787]; phosphoglycerate mutase activity [GO:0004619]			X	77967949	77969638	q21.1			1.0011	0.19946
HGNC:2207	COL4A5	collagen type IV alpha 5 chain	Approved	ASLN, ATS		Xq22.3	gene with protein product	protein-coding gene	ENSG00000188153	1287	ENSG00000188153	P29400	MGI:88456	RGD:1565499	X	303630	TRUE	Alport syndrome 1, X-linked	301050	X-linked dominant				TRUE	FALSE	FALSE	FALSE	FALSE	FALSE	FALSE	FALSE	confirmed +CS	FALSE	TRUE	confirmed	FUNCTION: Type IV collagen is the major structural component of glomerular basement membranes (GBM), forming a 'chicken-wire' meshwork together with laminins, proteoglycans and entactin/nidogen.	collagen-activated tyrosine kinase receptor signaling pathway [GO:0038063]; extracellular matrix organization [GO:0030198]; neuromuscular junction development [GO:0007528]	extracellular matrix structural constituent [GO:0005201]; extracellular matrix structural constituent conferring tensile strength [GO:0030020]	SUBCELLULAR LOCATION: Secreted, extracellular space, extracellular matrix, basement membrane.	SUBUNIT: There are six type IV collagen isoforms, alpha 1(IV)-alpha 6(IV), each of which can form a triple helix structure with 2 other chains to generate type IV collagen network.	X	108439838	108697545	q22.3	1	0.191	-0.35551	2.4995	61.945
HGNC:2208	COL4A6	collagen type IV alpha 6 chain	Approved			Xq22.3	gene with protein product	protein-coding gene	ENSG00000197565	1288	ENSG00000197565	Q14031	MGI:2152695	RGD:1589724	X	303631	TRUE				?Deafness, X-linked 6	300914	X-linked recessive	TRUE	FALSE	FALSE	FALSE	FALSE	FALSE	FALSE	FALSE	PMT +CS	FALSE		PMT	FUNCTION: Type IV collagen is the major structural component of glomerular basement membranes (GBM), forming a 'chicken-wire' meshwork together with laminins, proteoglycans and entactin/nidogen.	cell adhesion [GO:0007155]; collagen-activated tyrosine kinase receptor signaling pathway [GO:0038063]; extracellular matrix organization [GO:0030198]	extracellular matrix structural constituent [GO:0005201]; extracellular matrix structural constituent conferring tensile strength [GO:0030020]	SUBCELLULAR LOCATION: Secreted, extracellular space, extracellular matrix, basement membrane.	SUBUNIT: There are six type IV collagen isoforms, alpha 1(IV)-alpha 6(IV), each of which can form a triple helix structure with 2 other chains to generate type IV collagen network.	X	108155607	108439497	q22.3	0.89901	0.322	-0.22956	1.4821	60.309
HGNC:22082	VMA21	vacuolar ATPase assembly factor VMA21	Approved	MEAX	XMEA	Xq28	gene with protein product	protein-coding gene	ENSG00000160131	203547	ENSG00000160131	Q3ZAQ7	MGI:1914298	RGD:1566155	X	300913	TRUE	Myopathy, X-linked, with excessive autophagy	310440	X-linked recessive				TRUE	TRUE	TRUE	FALSE	TRUE	FALSE	FALSE	FALSE	confirmed +CS	FALSE		confirmed	FUNCTION: Required for the assembly of the V0 complex of the vacuolar ATPase (V-ATPase) in the endoplasmic reticulum. {ECO:0000255|HAMAP-Rule:MF_03058, ECO:0000269|PubMed:19379691}.	regulation of ATPase activity [GO:0043462]; vacuolar proton-transporting V-type ATPase complex assembly [GO:0070072]		SUBCELLULAR LOCATION: Endoplasmic reticulum membrane {ECO:0000255|HAMAP-Rule:MF_03058, ECO:0000269|PubMed:19379691, ECO:0000269|PubMed:23315026}; Multi-pass membrane protein {ECO:0000255|HAMAP-Rule:MF_03058}. Endoplasmic reticulum-Golgi intermediate compartment membrane {ECO:0000255|HAMAP-Rule:MF_03058, ECO:0000269|PubMed:19379691, ECO:0000269|PubMed:23315026}; Multi-pass membrane protein {ECO:00…	SUBUNIT: Associates with the V0 complex of the vacuolar ATPase (V-ATPase) (PubMed:29127204). Interacts with ATP6AP2 (PubMed:29127204). {ECO:0000269|PubMed:29127204}.	X	151396515	151409364	q28	0.57236	1.112	-1.2595	0.77586	2.6052
HGNC:22263	SSX2B	SSX family member 2B	Approved		CT5.2b	Xp11.22	gene with protein product	protein-coding gene	ENSG00000268447	727837	ENSG00000268447	Q16385			X		FALSE							FALSE	FALSE	FALSE	FALSE	FALSE	FALSE	FALSE	FALSE	no disorder	FALSE		no disorder	FUNCTION: Could act as a modulator of transcription.	regulation of transcription, DNA-templated [GO:0006355]	nucleic acid binding [GO:0003676]	SUBCELLULAR LOCATION: Nucleus.	SUBUNIT: Interacts via its N-terminal region with RAB3IP and SSX2IP. {ECO:0000269|PubMed:12007189}.	X	52751132	52790305	p11.22
HGNC:22282	TCEAL5	transcription elongation factor A like 5	Approved		WEX4	Xq22.1	gene with protein product	protein-coding gene	ENSG00000204065	340543	ENSG00000204065	Q5H9L2	MGI:3036236	RGD:1594149	X		FALSE							FALSE	FALSE	FALSE	FALSE	FALSE	FALSE	FALSE	FALSE	no disorder	FALSE		no disorder	FUNCTION: May be involved in transcriptional regulation.		WW domain binding [GO:0050699]	SUBCELLULAR LOCATION: Nucleus {ECO:0000305}.		X	103273691	103276750	q22.1	0.72911	0.694	-1.2375	1.1208	4.3116
HGNC:22516	H2AB1	H2A.B variant histone 1	Approved	H2AFB1		Xq28	gene with protein product	protein-coding gene	ENSG00000274183	474382	ENSG00000274183	P0C5Y9	MGI:3642445, MGI:3644875, MGI:3644980		X	301037	FALSE							FALSE	FALSE	FALSE	FALSE	FALSE	FALSE	FALSE	FALSE	no disorder	FALSE		no disorder	FUNCTION: Atypical histone H2A which can replace conventional H2A in some nucleosomes and is associated with active transcription and mRNA processing (PubMed:22795134). Nucleosomes wrap and compact DNA into chromatin, limiting DNA accessibility to the cellular machineries which require DNA as a template. Histones thereby play a central role in transcription regulation, DNA repair, DNA replication…	chromatin organization [GO:0006325]; chromatin silencing [GO:0006342]; mRNA processing [GO:0006397]; nucleosome assembly [GO:0006334]	DNA binding [GO:0003677]; protein heterodimerization activity [GO:0046982]	SUBCELLULAR LOCATION: Nucleus {ECO:0000269|PubMed:20008104, ECO:0000269|PubMed:24336483}. Chromosome {ECO:0000269|PubMed:20008104, ECO:0000269|PubMed:22795134, ECO:0000269|PubMed:24336483}. Note=Associated with the active X chromosome and with autosomes, while it is absent from the inactive X chromosome and excluded from Barr bodies. {ECO:0000269|PubMed:20008104}.	SUBUNIT: The nucleosome is a histone octamer containing two molecules each of H2A, H2B, H3 and H4 assembled in one H3-H4 heterotetramer and two H2A-H2B heterodimers. May be incorporated into a proportion of nucleosomes, replacing one or more H2A molecules. {ECO:0000269|PubMed:15257289, ECO:0000269|PubMed:16957777}.	X	154884972	154885558	q28			0.84338	0.07184
HGNC:2259	ENOX2	ecto-NOX disulfide-thiol exchanger 2	Approved	COVA1	APK1, tNOX	Xq26.1	gene with protein product	protein-coding gene	ENSG00000165675	10495	ENSG00000165675	Q16206	MGI:2384799	RGD:1563643	X	300282	FALSE							FALSE	FALSE	FALSE	FALSE	FALSE	FALSE	FALSE	FALSE	no disorder	FALSE		no disorder	FUNCTION: May be involved in cell growth. Probably acts as a terminal oxidase of plasma electron transport from cytosolic NAD(P)H via hydroquinones to acceptors at the cell surface. Hydroquinone oxidase activity alternates with a protein disulfide-thiol interchange/oxidoreductase activity which may control physical membrane displacements associated with vesicle budding or cell enlargement. The ac…	oxidation-reduction process [GO:0055114]; regulation of growth [GO:0040008]; ultradian rhythm [GO:0007624]	nucleic acid binding [GO:0003676]; protein disulfide oxidoreductase activity [GO:0015035]	SUBCELLULAR LOCATION: Cell membrane. Secreted, extracellular space. Note=Extracellular and plasma membrane-associated.		X	130623369	130903317	q26.1	1.5327e-06	0.892	-0.44069	0.82752	23.175
HGNC:22880	MAGED4B	MAGE family member D4B	Approved			Xp11.22	gene with protein product	protein-coding gene	ENSG00000187243	81557	ENSG00000187243	Q96JG8			X	300765	FALSE							FALSE	FALSE	FALSE	FALSE	FALSE	FALSE	FALSE	FALSE	no disorder	FALSE		no disorder	FUNCTION: May enhance ubiquitin ligase activity of RING-type zinc finger-containing E3 ubiquitin-protein ligases. Proposed to act through recruitment and/or stabilization of the Ubl-conjugating enzyme (E2) at the E3:substrate complex. {ECO:0000269|PubMed:20864041}.				SUBUNIT: Interacts with TRIM27. {ECO:0000269|PubMed:20864041}.	X	52061827	52069248	p11.22
HGNC:2291	COX7B	cytochrome c oxidase subunit 7B	Approved			Xq21.1	gene with protein product	protein-coding gene	ENSG00000131174	1349	ENSG00000131174	P24311	MGI:1913392	RGD:727789	X	300885	TRUE	Linear skin defects with multiple congenital anomalies 2	300887	X-linked dominant				TRUE	TRUE	FALSE	FALSE	TRUE	FALSE	FALSE	FALSE	confirmed +CS	FALSE		confirmed	FUNCTION: Component of the cytochrome c oxidase, the last enzyme in the mitochondrial electron transport chain which drives oxidative phosphorylation. The respiratory chain contains 3 multisubunit complexes succinate dehydrogenase (complex II, CII), ubiquinol-cytochrome c oxidoreductase (cytochrome b-c1 complex, complex III, CIII) and cytochrome c oxidase (complex IV, CIV), that cooperate to tran…	central nervous system development [GO:0007417]; mitochondrial electron transport, cytochrome c to oxygen [GO:0006123]	cytochrome-c oxidase activity [GO:0004129]	SUBCELLULAR LOCATION: Mitochondrion inner membrane {ECO:0000269|PubMed:30030519}; Single-pass membrane protein {ECO:0000269|PubMed:30030519}.	SUBUNIT: Component of the cytochrome c oxidase (complex IV, CIV), a multisubunit enzyme composed of 14 subunits. The complex is composed of a catalytic core of 3 subunits MT-CO1, MT-CO2 and MT-CO3, encoded in the mitochondrial DNA, and 11 supernumerary subunits COX4I1 (or COX4I2), COX5A, COX5B, COX6A1 (or COX6A2), COX6B1 (or COX6B2), COX6C, COX7A2 (or COX7A1), COX7B, COX7C, COX8A and NDUFA4, whic…	X	77899440	77907376	q21.1	0.67459	0.815	-0.76307	0.42394	3.6597
HGNC:22931	KLHL13	kelch like family member 13	Approved	BKLHD2, KIAA1309	FLJ10262	Xq24	gene with protein product	protein-coding gene	ENSG00000003096	90293	ENSG00000003096	Q9P2N7	MGI:1914705	RGD:1559646	X	300655	FALSE							FALSE	FALSE	FALSE	FALSE	FALSE	FALSE	FALSE	FALSE	no disorder	FALSE		no disorder	FUNCTION: Substrate-specific adapter of a BCR (BTB-CUL3-RBX1) E3 ubiquitin-protein ligase complex required for mitotic progression and cytokinesis. The BCR(KLHL9-KLHL13) E3 ubiquitin ligase complex mediates the ubiquitination of AURKB and controls the dynamic behavior of AURKB on mitotic chromosomes and thereby coordinates faithful mitotic progression and completion of cytokinesis. {ECO:0000269|P…	cell cycle [GO:0007049]; cell division [GO:0051301]; post-translational protein modification [GO:0043687]; protein ubiquitination [GO:0016567]; regulation of cytokinesis [GO:0032465]	cullin family protein binding [GO:0097602]; protein N-terminus binding [GO:0047485]		SUBUNIT: Component of the BCR(KLHL9-KLHL13) E3 ubiquitin ligase complex, at least composed of CUL3, KLHL9, KLHL13 and RBX1. Interacts with AURKB. {ECO:0000269|PubMed:14528312, ECO:0000269|PubMed:17543862}.	X	117897813	118117340	q24	0.035016	0.619	0.73281	2.2048	19.144
HGNC:22979	SLC10A3	solute carrier family 10 member 3	Approved		P3, DXS253E	Xq28	gene with protein product	protein-coding gene	ENSG00000126903	8273	ENSG00000126903	P09131	MGI:95048	RGD:1563513	X	312090	FALSE							FALSE	FALSE	FALSE	FALSE	FALSE	FALSE	FALSE	FALSE	no disorder	FALSE		no disorder	FUNCTION: The ubiquitous expression and the conservation of the sequence in distant animal species suggest that the gene codes for a protein with housekeeping functions.	bile acid and bile salt transport [GO:0015721]; response to retinoic acid [GO:0032526]	bile acid:sodium symporter activity [GO:0008508]	SUBCELLULAR LOCATION: Membrane {ECO:0000305}; Multi-pass membrane protein {ECO:0000305}.		X	154487306	154490690	q28	0.8071	0.55	-0.96826	1.2169	5.4403
HGNC:22982	JADE3	jade family PHD finger 3	Approved	PHF16	KIAA0215, JADE-3	Xp11.3	gene with protein product	protein-coding gene	ENSG00000102221	9767	ENSG00000102221	Q92613	MGI:2148019	RGD:1563945	X	300618	FALSE							FALSE	FALSE	FALSE	FALSE	FALSE	FALSE	FALSE	FALSE	no disorder	FALSE		no disorder	FUNCTION: Scaffold subunit of some HBO1 complexes, which have a histone H4 acetyltransferase activity. {ECO:0000269|PubMed:16387653}.	histone H3 acetylation [GO:0043966]; histone H4-K12 acetylation [GO:0043983]; histone H4-K5 acetylation [GO:0043981]; histone H4-K8 acetylation [GO:0043982]	metal ion binding [GO:0046872]		SUBUNIT: Component of the HBO1 complex composed at least of ING4 or ING5, KAT7/HBO1, MEAF6, and one of JADE1, JADE2 and JADE3. {ECO:0000269|PubMed:16387653}.	X	46912276	47061242	p11.3	0.99978	0.124	0.61302	1.8969	24.024
HGNC:22997	RTL3	retrotransposon Gag like 3	Approved	ZCCHC5	FLJ38865, Mar3, Mart3, ZHC5, SIRH9	Xq21.1	gene with protein product	protein-coding gene	ENSG00000179300	203430	ENSG00000179300	Q8N8U3	MGI:2685221	RGD:1564805	X		FALSE							FALSE	FALSE	FALSE	FALSE	FALSE	FALSE	FALSE	FALSE	no disorder	FALSE		no disorder	FUNCTION: May function as a transcriptional regulator. Plays a role in postnatal myogenesis, may be involved in the regulation of satellite cells self-renewal. {ECO:0000250|UniProtKB:Q6P1Y1}.		nucleic acid binding [GO:0003676]; zinc ion binding [GO:0008270]	SUBCELLULAR LOCATION: Nucleus {ECO:0000250|UniProtKB:Q6P1Y1}.		X	78656068	78659328	q21.1	4.4007e-11	1.858	-1.865	-1.9273	10.749
HGNC:23019	ZRSR2	zinc finger CCCH-type, RNA binding motif and serine/arginine rich 2	Approved	U2AF1L2	U2AF1-RS2, URP, ZC3H22	Xp22.2	gene with protein product	protein-coding gene	ENSG00000169249	8233	ENSG00000169249	Q15696	MGI:103287	RGD:1559763	X	300028	FALSE							FALSE	FALSE	FALSE	FALSE	FALSE	FALSE	FALSE	FALSE	no disorder	FALSE		no disorder	FUNCTION: Pre-mRNA-binding protein required for splicing of both U2- and U12-type introns. Selectively interacts with the 3'-splice site of U2- and U12-type pre-mRNAs and promotes different steps in U2 and U12 intron splicing. Recruited to U12 pre-mRNAs in an ATP-dependent manner and is required for assembly of the prespliceosome, a precursor to other spliceosomal complexes. For U2-type introns, …	mRNA splicing, via spliceosome [GO:0000398]; RNA splicing [GO:0008380]; spliceosomal complex assembly [GO:0000245]	identical protein binding [GO:0042802]; metal ion binding [GO:0046872]; pre-mRNA 3'-splice site binding [GO:0030628]	SUBCELLULAR LOCATION: Nucleus {ECO:0000269|PubMed:15146077}.	SUBUNIT: Component of the U11/U12 snRNPs that are part of the U12-type spliceosome. Interacts (via RS domain) with SRSF1 and SRSF2. Interacts with U2AF2/U2AF65. {ECO:0000269|PubMed:15146077, ECO:0000269|PubMed:21041408, ECO:0000269|PubMed:9237760}.	X	15790472	15823260	p22.2	0.99963	0.132	0.2755	1.4554	22.686
HGNC:23068	TRAPPC2	trafficking protein particle complex 2	Approved	SEDL	TRS20, SEDT, MIP-2A, ZNF547L, hYP38334	Xp22.2	gene with protein product	protein-coding gene	ENSG00000196459	6399	ENSG00000196459	P0DI81	MGI:1913476	RGD:1306925	X	300202	TRUE	Spondyloepiphyseal dysplasia tarda	313400	X-linked recessive				TRUE	FALSE	FALSE	FALSE	FALSE	FALSE	FALSE	FALSE	confirmed +CS	FALSE	TRUE	confirmed	FUNCTION: Prevents transcriptional repression and induction of cell death by ENO1 (By similarity). May play a role in vesicular transport from endoplasmic reticulum to Golgi. {ECO:0000250}.	COPII vesicle coating [GO:0048208]; endoplasmic reticulum to Golgi vesicle-mediated transport [GO:0006888]; regulation of transcription, DNA-templated [GO:0006355]; skeletal system development [GO:0001501]	ion channel binding [GO:0044325]; transcription factor binding [GO:0008134]	SUBCELLULAR LOCATION: Cytoplasm, perinuclear region {ECO:0000269|PubMed:11031107}. Endoplasmic reticulum-Golgi intermediate compartment {ECO:0000269|PubMed:11031107}. Nucleus {ECO:0000269|PubMed:20498720, ECO:0000269|PubMed:25918224}. Cytoplasm {ECO:0000269|PubMed:20498720}. Note=Localized in perinuclear granular structures. {ECO:0000269|PubMed:11031107}.	SUBUNIT: Can homodimerize. Component of the multisubunit TRAPP (transport protein particle) complex, which includes TRAPPC2, TRAPPC2L, TRAPPC3, TRAPPC3L, TRAPPC4, TRAPPC5, TRAPPC8, TRAPPC9, TRAPPC10, TRAPPC11 and TRAPPC12. Interacts with ENO1, PITX1 and SF1. {ECO:0000269|PubMed:11805826, ECO:0000269|PubMed:19416478, ECO:0000269|PubMed:20498720, ECO:0000269|PubMed:21525244}.	X	13712244	13734635	p22.2	0.002414	1.746	-0.42884	1.5318	4.6392
HGNC:23086	USP51	ubiquitin specific peptidase 51	Approved			Xp11.21	gene with protein product	protein-coding gene	ENSG00000247746	158880	ENSG00000247746	Q70EK9	MGI:3588217	RGD:1562211	X		FALSE							FALSE	FALSE	FALSE	FALSE	FALSE	FALSE	FALSE	FALSE	no disorder	FALSE		no disorder	FUNCTION: Specifically deubiquitinates 'Lys-14' (H2AK13Ub) and 'Lys-16'(H2AK15Ub) of histone H2A regulating the DNA damage response at double-strand breaks (DSBs) (PubMed:27083998). USP51 is recruited to chromatin after DNA damage and regulates the dynamic assembly/disassembly of TP53BP1 and BRCA1. Exhibits also activity for 'Lys-27' or 'Lys-63'-linked di-ubiquitin (PubMed:27083998). {ECO:0000269…	DNA repair [GO:0006281]; histone deubiquitination [GO:0016578]; protein deubiquitination [GO:0016579]; regulation of cell cycle process [GO:0010564]; regulation of double-strand break repair via homologous recombination [GO:0010569]; regulation of double-strand break repair via nonhomologous end joining [GO:2001032]; regulation of response to DNA damage stimulus [GO:2001020]; ubiquitin-dependent …	chromatin binding [GO:0003682]; histone binding [GO:0042393]; thiol-dependent ubiquitin-specific protease activity [GO:0004843]; zinc ion binding [GO:0008270]	SUBCELLULAR LOCATION: Chromosome {ECO:0000305|PubMed:27083998}. Note=Upon DNA damage, chromatin-bound USP51 disassociates from chromatin immediately following DNA damage and reassociates with chromatin following DNA repair. {ECO:0000269|PubMed:27083998}.	SUBUNIT: Interacts with H2A (PubMed:27083998). {ECO:0000269|PubMed:27083998}.	X	55484616	55489202	p11.21	0.12613	0.653	-1.4765	1.1345	14.026
HGNC:23148	PLCXD1	phosphatidylinositol specific phospholipase C X domain containing 1	Approved		FLJ11323	Xp22.33 and Yp11.32	gene with protein product	protein-coding gene	ENSG00000182378	55344	ENSG00000182378	Q9NUJ7	MGI:2685422	RGD:1560935	X	300974	FALSE							FALSE	FALSE	FALSE	FALSE	FALSE	FALSE	FALSE	FALSE	no disorder	TRUE		no disorder		lipid metabolic process [GO:0006629]	phosphoric diester hydrolase activity [GO:0008081]	SUBCELLULAR LOCATION: Cytoplasm {ECO:0000269|PubMed:22732399}.		X	276322	303356	p22.33	4.3087e-10	1.627	-2.3946	-1.5257	13.301
HGNC:23250	DGAT2L6	diacylglycerol O-acyltransferase 2 like 6	Approved		DC3, FLJ25989	Xq13.1	gene with protein product	protein-coding gene	ENSG00000184210	347516	ENSG00000184210	Q6ZPD8	MGI:3045268	RGD:1596935	X	300926	FALSE							FALSE	FALSE	FALSE	FALSE	FALSE	FALSE	FALSE	FALSE	no disorder	FALSE		no disorder	FUNCTION: Diglyceride acyltransferase that uses fatty acyl-CoA as substrate (PubMed:15671038). Particularly active with oleate as a substrate (PubMed:15671038). Has no wax synthase activity to produce wax esters (PubMed:15671038). Able to use 1-monoalkylglycerol (1-MAkG) as an acyl acceptor for the synthesis of monoalkyl-monoacylglycerol (MAMAG) (PubMed:28420705). {ECO:0000269|PubMed:15671038, EC…	acylglycerol acyl-chain remodeling [GO:0036155]; lipid metabolic process [GO:0006629]; monoacylglycerol biosynthetic process [GO:0006640]	O-acyltransferase activity [GO:0008374]	SUBCELLULAR LOCATION: Endoplasmic reticulum membrane; Multi-pass membrane protein {ECO:0000255}.		X	70177483	70205704	q13.1	5.5267e-11	1.665	-0.73812	-0.48618	13.675
HGNC:23251	AWAT2	acyl-CoA wax alcohol acyltransferase 2	Approved	DGAT2L4	MFAT	Xq13.1	gene with protein product	protein-coding gene	ENSG00000147160	158835	ENSG00000147160	Q6E213	MGI:3045345	RGD:1565111	X	300925	FALSE							FALSE	FALSE	FALSE	FALSE	FALSE	FALSE	FALSE	FALSE	no disorder	FALSE		no disorder	FUNCTION: Acyltransferase that catalyzes the formation of ester bonds between fatty alcohols and fatty acyl-CoAs to form wax monoesters (PubMed:15220349, PubMed:15671038, PubMed:16106050, PubMed:28420705). Shows a preference for medium chain acyl-CoAs from C12 to C16 in length and fatty alcohols shorter than C20, as the acyl donors and acceptors, respectively (PubMed:15220349, PubMed:15671038). A…	acylglycerol acyl-chain remodeling [GO:0036155]; lipid metabolic process [GO:0006629]; monoacylglycerol biosynthetic process [GO:0006640]; retinoid metabolic process [GO:0001523]; wax biosynthetic process [GO:0010025]	2-acylglycerol O-acyltransferase activity [GO:0003846]; arachidoyl-CoA:1-dodecanol O-acyltransferase activity [GO:0102966]; long-chain-alcohol O-fatty-acyltransferase activity [GO:0047196]; O-acyltransferase activity [GO:0008374]; retinol O-fatty-acyltransferase activity [GO:0050252]	SUBCELLULAR LOCATION: Endoplasmic reticulum membrane {ECO:0000250|UniProtKB:Q6E1M8}; Multi-pass membrane protein {ECO:0000255}.	SUBUNIT: Monomer. {ECO:0000250|UniProtKB:Q6E1M8}.	X	70040542	70049938	q13.1	0.18858	0.711	-0.40383	1.2812	10.911
HGNC:23252	AWAT1	acyl-CoA wax alcohol acyltransferase 1	Approved	DGAT2L3		Xq13.1	gene with protein product	protein-coding gene	ENSG00000204195	158833	ENSG00000204195	Q58HT5	MGI:3588200	RGD:1587163	X	300924	FALSE							FALSE	FALSE	FALSE	FALSE	FALSE	FALSE	FALSE	FALSE	no disorder	FALSE		no disorder	FUNCTION: Acyltransferase that catalyzes the formation of ester bonds between fatty alcohols and fatty acyl-CoAs to form wax monoesters (PubMed:15671038). Shows a strong preference for decyl alcohol (C10), with less activity towards C16 and C18 alcohols (PubMed:15671038). Shows a strong preference for saturated acyl-CoAs (PubMed:15671038). {ECO:0000269|PubMed:15671038}.	arachidonic acid metabolic process [GO:0019369]; lipid metabolic process [GO:0006629]; wax biosynthetic process [GO:0010025]	arachidoyl-CoA:1-dodecanol O-acyltransferase activity [GO:0102966]; long-chain-alcohol O-fatty-acyltransferase activity [GO:0047196]; O-acyltransferase activity [GO:0008374]	SUBCELLULAR LOCATION: Endoplasmic reticulum membrane {ECO:0000250|UniProtKB:Q6E213}; Multi-pass membrane protein {ECO:0000255}.		X	70234655	70240659	q13.1	0.00026614	1.192	-0.22164	0.2557	11.023
HGNC:2332	CPXCR1	CPX chromosome region candidate 1	Approved		CT77	Xq21.31	gene with protein product	protein-coding gene	ENSG00000147183	53336	ENSG00000147183	Q8N123	MGI:2685989	RGD:2321886	X		FALSE							FALSE	FALSE	FALSE	FALSE	FALSE	FALSE	FALSE	FALSE	no disorder	FALSE		no disorder						X	88747225	88754785	q21.31			-0.19044	-0.56313
HGNC:23357	MCTS1	MCTS1 re-initiation and release factor	Approved		MCT-1	Xq24	gene with protein product	protein-coding gene	ENSG00000232119	28985	ENSG00000232119	Q9ULC4	MGI:1916245	RGD:1566390	X	300587	FALSE							FALSE	FALSE	FALSE	FALSE	FALSE	FALSE	FALSE	FALSE	no disorder	FALSE		no disorder	FUNCTION: Anti-oncogene that plays a role in cell cycle regulation; decreases cell doubling time and anchorage-dependent growth; shortens the duration of G1 transit time and G1/S transition. When constitutively expressed, increases CDK4 and CDK6 kinases activity and CCND1/cyclin D1 protein level, as well as G1 cyclin/CDK complex formation. Involved in translation initiation; promotes recruitment …	cell cycle [GO:0007049]; cellular response to DNA damage stimulus [GO:0006974]; formation of translation preinitiation complex [GO:0001731]; IRES-dependent viral translational initiation [GO:0075522]; positive regulation of cell population proliferation [GO:0008284]; regulation of growth [GO:0040008]; ribosome disassembly [GO:0032790]; translation reinitiation [GO:0002188]	translation initiation factor activity [GO:0003743]	SUBCELLULAR LOCATION: Cytoplasm {ECO:0000269|PubMed:11709712, ECO:0000269|PubMed:16982740}. Note=Nuclear relocalization after DNA damage.	SUBUNIT: Interacts (via PUA domain) with DENR. {ECO:0000269|PubMed:16982740}.	X	120594010	120621159	q24	0.87474	0.441	0.86037	2.0473	6.7781
HGNC:23483	DOCK11	dedicator of cytokinesis 11	Approved		FLJ32122, FLJ43653, ZIZ2, ACG	Xq24	gene with protein product	protein-coding gene	ENSG00000147251	139818	ENSG00000147251	Q5JSL3	MGI:1923224	RGD:1564707	X	300681	FALSE							FALSE	FALSE	FALSE	FALSE	FALSE	FALSE	FALSE	FALSE	no disorder	FALSE		no disorder	FUNCTION: Guanine nucleotide-exchange factor (GEF) that activates CDC42 by exchanging bound GDP for free GTP. Required for marginal zone (MZ) B-cell development, is associated with early bone marrow B-cell development, MZ B-cell formation, MZ B-cell number and marginal metallophilic macrophages morphology. Facilitates filopodia formation through the activation of CDC42. {ECO:0000250|UniProtKB:A2A…	B cell homeostasis [GO:0001782]; blood coagulation [GO:0007596]; marginal zone B cell differentiation [GO:0002315]; positive regulation of filopodium assembly [GO:0051491]; positive regulation of GTPase activity [GO:0043547]; small GTPase mediated signal transduction [GO:0007264]	guanyl-nucleotide exchange factor activity [GO:0005085]; Rho guanyl-nucleotide exchange factor activity [GO:0005089]		SUBUNIT: Interacts with CDC42. {ECO:0000250|UniProtKB:A2AF47}.	X	118495898	118686163	q24	0.012097	0.373	0.73053	2.6842	77.966
HGNC:23485	MORC4	MORC family CW-type zinc finger 4	Approved	ZCWCC2	ZCW4, FLJ11565	Xq22.3	gene with protein product	protein-coding gene	ENSG00000133131	79710	ENSG00000133131	Q8TE76	MGI:1922996	RGD:1559905	X	300970	FALSE							FALSE	FALSE	FALSE	FALSE	FALSE	FALSE	FALSE	FALSE	no disorder	FALSE		no disorder			zinc ion binding [GO:0008270]	SUBCELLULAR LOCATION: Nucleus {ECO:0000305|PubMed:17608765}.		X	106813871	107000212	q22.3	0.99783	0.249	-0.89781	1.3623	31.168
HGNC:23502	SLITRK4	SLIT and NTRK like family member 4	Approved		DKFZp547M2010	Xq27.3	gene with protein product	protein-coding gene	ENSG00000179542	139065	ENSG00000179542	Q8IW52	MGI:2442509	RGD:1588563	X	300562	FALSE							FALSE	FALSE	FALSE	FALSE	FALSE	FALSE	FALSE	FALSE	no disorder	FALSE		no disorder	FUNCTION: It is involved in synaptogenesis and promotes synapse differentiation (PubMed:27812321). Suppresses neurite outgrowth (By similarity). {ECO:0000250|UniProtKB:Q810B8, ECO:0000269|PubMed:27812321}.	axonogenesis [GO:0007409]; positive regulation of synapse assembly [GO:0051965]; regulation of presynapse assembly [GO:1905606]; regulation of synapse organization [GO:0050807]		SUBCELLULAR LOCATION: Membrane {ECO:0000305}; Single-pass type I membrane protein {ECO:0000305}. Cell membrane {ECO:0000269|PubMed:27812321}.	SUBUNIT: Interacts (via LRR 1 and 2 repeats) with PTPRD (via extracellular domain). {ECO:0000250|UniProtKB:Q810B8}.	X	143622790	143636101	q27.3	0.79447	0.422	1.087	1.9674	18.395
HGNC:2370	MED14	mediator complex subunit 14	Approved	CXorf4, CRSP2	EXLM1, CRSP150, TRAP170, RGR1, CSRP	Xp11.4	gene with protein product	protein-coding gene	ENSG00000180182	9282	ENSG00000180182	O60244	MGI:1349442	RGD:1560170	X	300182	FALSE							FALSE	FALSE	FALSE	FALSE	FALSE	FALSE	FALSE	FALSE	no disorder	FALSE		no disorder	FUNCTION: Component of the Mediator complex, a coactivator involved in the regulated transcription of nearly all RNA polymerase II-dependent genes. Mediator functions as a bridge to convey information from gene-specific regulatory proteins to the basal RNA polymerase II transcription machinery. Mediator is recruited to promoters by direct interactions with regulatory proteins and serves as a scaf…	positive regulation of transcription, DNA-templated [GO:0045893]; positive regulation of transcription by RNA polymerase II [GO:0045944]; positive regulation of transcription initiation from RNA polymerase II promoter [GO:0060261]; regulation of transcription by RNA polymerase II [GO:0006357]; stem cell population maintenance [GO:0019827]; transcription initiation from RNA polymerase II promoter …	nuclear receptor transcription coactivator activity [GO:0030374]; transcription coactivator activity [GO:0003713]; transcription coregulator activity [GO:0003712]; vitamin D receptor binding [GO:0042809]	SUBCELLULAR LOCATION: Nucleus {ECO:0000305}.	SUBUNIT: Interacts with GATA1 (By similarity). Component of the Mediator complex, which is composed of MED1, MED4, MED6, MED7, MED8, MED9, MED10, MED11, MED12, MED13, MED13L, MED14, MED15, MED16, MED17, MED18, MED19, MED20, MED21, MED22, MED23, MED24, MED25, MED26, MED27, MED29, MED30, MED31, CCNC, CDK8 and CDC2L6/CDK11. The MED12, MED13, CCNC and CDK8 subunits form a distinct module termed the C…	X	40648305	40735858	p11.4	1	0.092	1.5661	4.1329	51.732
HGNC:23793	MAGED4	MAGE family member D4	Approved		MAGE1, MGC3210, KIAA1859, MAGE-E1	Xp11.22	gene with protein product	protein-coding gene	ENSG00000154545	728239	ENSG00000154545	Q96JG8			X	300702	FALSE							FALSE	FALSE	FALSE	FALSE	FALSE	FALSE	FALSE	FALSE	no disorder	FALSE		no disorder	FUNCTION: May enhance ubiquitin ligase activity of RING-type zinc finger-containing E3 ubiquitin-protein ligases. Proposed to act through recruitment and/or stabilization of the Ubl-conjugating enzyme (E2) at the E3:substrate complex. {ECO:0000269|PubMed:20864041}.				SUBUNIT: Interacts with TRIM27. {ECO:0000269|PubMed:20864041}.	X	52184823	52192268	p11.22	0.32367	1.852	1.4248	0.84201	0.39332
HGNC:23795	MAGEB5	MAGE family member B5	Approved		MAGE-B5, CT3.3	Xp21.3	gene with protein product	protein-coding gene	ENSG00000188408	347541	ENSG00000188408	Q9BZ81	MGI:2148169, MGI:3712084	RGD:1563078	X	300466	FALSE							FALSE	FALSE	FALSE	FALSE	FALSE	FALSE	FALSE	FALSE	no disorder	FALSE		no disorder						X	26216169	26218270	p21.3			0.57116	0.2494
HGNC:23796	MAGEB6	MAGE family member B6	Approved		FLJ40242, MAGE-B6, MAGEB6A, CT3.4	Xp21.3	gene with protein product	protein-coding gene	ENSG00000176746	158809	ENSG00000176746	Q8N7X4		RGD:1565662	X	300467	FALSE							FALSE	FALSE	FALSE	FALSE	FALSE	FALSE	FALSE	FALSE	no disorder	FALSE		no disorder						X	26192440	26195646	p21.3			-1.8614	-0.50716
HGNC:23798	MAGEC3	MAGE family member C3	Approved		HCA2, MAGE-C3, CT7.2	Xq27.2	gene with protein product	protein-coding gene	ENSG00000165509	139081	ENSG00000165509	Q8TD91			X	300469	FALSE							FALSE	FALSE	FALSE	FALSE	FALSE	FALSE	FALSE	FALSE	no disorder	FALSE		no disorder						X	141838316	141897832	q27.2	7.6566e-16	1.722	-1.6667	-0.94908	17.294
HGNC:23984	NXF2B	nuclear RNA export factor 2B	Approved		bA353J17.1	Xq22.1	gene with protein product	protein-coding gene	ENSG00000269437	728343	ENSG00000269437	Q9GZY0	MGI:1933192	RGD:1559530	X		FALSE							FALSE	FALSE	FALSE	FALSE	FALSE	FALSE	FALSE	FALSE	no disorder	FALSE		no disorder	FUNCTION: Involved in the export of mRNA from the nucleus to the cytoplasm.	mRNA export from nucleus [GO:0006406]; multicellular organism development [GO:0007275]; poly(A)+ mRNA export from nucleus [GO:0016973]; RNA transport [GO:0050658]	RNA binding [GO:0003723]	SUBCELLULAR LOCATION: Nucleus, nucleoplasm. Cytoplasm. Note=Localized in the nucleoplasm and at the nuclear envelope. Shuttles between the nucleus and the cytoplasm.	SUBUNIT: Interacts with NXT1, NXT2, E1B-AP5, the REF proteins and with nucleoporins, Nup62, Nup153 and Nup214. Interacts with LUZP4. {ECO:0000269|PubMed:10567585, ECO:0000269|PubMed:25662211}.	X	102360396	102439932	q22.1	0.71333	0.563	-0.33858	1.3814	8.425
HGNC:24009	APOOL	apolipoprotein O like	Approved	CXorf33, FAM121A	UNQ8193, AAIR8193, Mic27, MICOS27	Xq21.1	gene with protein product	protein-coding gene	ENSG00000155008	139322	ENSG00000155008	Q6UXV4	MGI:1915367	RGD:1549725	X	300955	FALSE							FALSE	FALSE	FALSE	FALSE	FALSE	FALSE	FALSE	FALSE	no disorder	FALSE		no disorder	FUNCTION: Component of the MICOS complex, a large protein complex of the mitochondrial inner membrane that plays crucial roles in the maintenance of crista junctions, inner membrane architecture, and formation of contact sites to the outer membrane. Specifically binds to cardiolipin (in vitro) but not to the precursor lipid phosphatidylglycerol. Plays a crucial role in crista junction formation a…	cristae formation [GO:0042407]; inner mitochondrial membrane organization [GO:0007007]; platelet degranulation [GO:0002576]		SUBCELLULAR LOCATION: Mitochondrion inner membrane {ECO:0000269|PubMed:23704930, ECO:0000269|PubMed:25764979}; Multi-pass membrane protein {ECO:0000269|PubMed:23704930}. Mitochondrion {ECO:0000269|PubMed:25781180, ECO:0000269|PubMed:25997101}.	SUBUNIT: Component of the mitochondrial contact site and cristae organizing system (MICOS) complex, composed of at least MICOS10/MIC10, CHCHD3/MIC19, CHCHD6/MIC25, APOOL/MIC27, IMMT/MIC60, APOO/MIC23/MIC26 and MICOS13/MIC13. This complex was also known under the names MINOS or MitOS complex (PubMed:25764979, PubMed:25781180, PubMed:23704930, PubMed:25764979, PubMed:25781180, PubMed:25997101).The …	X	85003877	85093316	q21.1	0.021234	1.002	-0.62663	0.25874	9.129
HGNC:24027	ACTRT1	actin related protein T1	Approved		AIP1, KIAA0705, ARIP1, Arp-T1	Xq25	gene with protein product	protein-coding gene	ENSG00000123165	139741	ENSG00000123165	Q8TDG2	MGI:1920610	RGD:1359559	X	300487	FALSE							FALSE	FALSE	FALSE	FALSE	FALSE	FALSE	FALSE	FALSE	no disorder	FALSE		no disorder	FUNCTION: Negatively regulates the Hedgehog (SHH) signaling. Binds to the promoter of the SHH signaling mediator, GLI1, and inhibits its expression. {ECO:0000269|PubMed:28869610}.	negative regulation of transcription, DNA-templated [GO:0045892]; regulation of smoothened signaling pathway [GO:0008589]; regulation of transcription, DNA-templated [GO:0006355]	chromatin binding [GO:0003682]	SUBCELLULAR LOCATION: Cytoplasm, cytoskeleton {ECO:0000305|PubMed:28869610}. Cytoplasm {ECO:0000269|PubMed:28869610}. Nucleus {ECO:0000269|PubMed:28869610}. Note=Both detected in the nucleus and cytoplasm, localizes to the nucleus where it binds chromatin upon stimulation of the Hedgehog pathway. {ECO:0000269|PubMed:28869610}.		X	128050962	128052398	q25	0.0037403	1.611	-0.34416	-1.2444	5.3899
HGNC:24061	AKAP14	A-kinase anchoring protein 14	Approved		AKAP28	Xq24	gene with protein product	protein-coding gene	ENSG00000186471	158798	ENSG00000186471	Q86UN6	MGI:3618288	RGD:708510	X	300462	FALSE							FALSE	FALSE	FALSE	FALSE	FALSE	FALSE	FALSE	FALSE	no disorder	FALSE		no disorder	FUNCTION: Binds to type II regulatory subunits of protein kinase A and anchors/targets them.		protein kinase A regulatory subunit binding [GO:0034237]	SUBCELLULAR LOCATION: Cytoplasm {ECO:0000305}.	SUBUNIT: Binds to type II regulatory subunits (RII). {ECO:0000269|PubMed:12475942}.	X	119895837	119920716	q24	0.65829	0.612	0.51062	0.66976	7.7525
HGNC:24065	ARMCX3	armadillo repeat containing X-linked 3	Approved		ALEX3, GASP6	Xq22.1	gene with protein product	protein-coding gene	ENSG00000102401	51566	ENSG00000102401	Q9UH62	MGI:1918953	RGD:1549739	X	300364	FALSE							FALSE	FALSE	FALSE	FALSE	FALSE	FALSE	FALSE	FALSE	no disorder	FALSE		no disorder	FUNCTION: Regulates mitochondrial aggregation and transport in axons in living neurons. May link mitochondria to the TRAK2-kinesin motor complex via its interaction with Miro and TRAK2. Mitochondrial distribution and dynamics is regulated through ARMCX3 protein degradation, which is promoted by PCK and negatively regulated by WNT1. Enhances the SOX10-mediated transactivation of the neuronal acety…	cellular protein localization [GO:0034613]; positive regulation of transcription by RNA polymerase II [GO:0045944]		SUBCELLULAR LOCATION: Mitochondrion outer membrane {ECO:0000250|UniProtKB:Q8BHS6}; Single-pass membrane protein {ECO:0000255}. Cytoplasm {ECO:0000250|UniProtKB:Q8BHS6}. Nucleus {ECO:0000250|UniProtKB:Q8BHS6}.	SUBUNIT: Interacts (via ARM domain) with MIRO1, MIRO2 and TRAK2. The interaction with Miro is calcium-dependent. Interacts with SOX10. {ECO:0000250|UniProtKB:Q8BHS6}.	X	101622797	101627843	q22.1	0.45882	0.841	0.40256	1.7428	5.6387
HGNC:24092	MAGEH1	MAGE family member H1	Approved		APR1	Xp11.21	gene with protein product	protein-coding gene	ENSG00000187601	28986	ENSG00000187601	Q9H213	MGI:1922875	RGD:1359316	X	300548	FALSE							FALSE	FALSE	FALSE	FALSE	FALSE	FALSE	FALSE	FALSE	no disorder	FALSE		no disorder		apoptotic process [GO:0006915]				X	55452127	55453566	p11.21	0.2292	1.419	-1.0141	0.61707	3.1481
HGNC:24173	ATXN3L	ataxin 3 like	Approved		MJDL	Xp22.2	gene with protein product	protein-coding gene	ENSG00000123594	92552	ENSG00000123594	Q9H3M9			X	300920	FALSE							FALSE	FALSE	FALSE	FALSE	FALSE	FALSE	FALSE	FALSE	no disorder	FALSE		no disorder	FUNCTION: Deubiquitinating enzyme that cleaves both 'Lys-48'-linked and 'Lys-63'-linked poly-ubiquitin chains (in vitro).	protein deubiquitination [GO:0016579]	thiol-dependent ubiquitin-specific protease activity [GO:0004843]	SUBCELLULAR LOCATION: Nucleus {ECO:0000250}.		X	13318236	13320399	p22.2			0.1546	-0.020323
HGNC:24185	BRCC3	BRCA1/BRCA2-containing complex subunit 3	Approved	CXorf53	C6.1A, BRCC36	Xq28	gene with protein product	protein-coding gene	ENSG00000185515	79184	ENSG00000185515	P46736	MGI:2389572	RGD:1588543	X	300617	FALSE							FALSE	FALSE	FALSE	FALSE	FALSE	FALSE	FALSE	FALSE	no disorder	FALSE		no disorder	FUNCTION: Metalloprotease that specifically cleaves 'Lys-63'-linked polyubiquitin chains (PubMed:19214193, PubMed:20656690, PubMed:24075985, PubMed:26344097). Does not have activity toward 'Lys-48'-linked polyubiquitin chains. Component of the BRCA1-A complex, a complex that specifically recognizes 'Lys-63'-linked ubiquitinated histones H2A and H2AX at DNA lesions sites, leading to target the BRC…	cell cycle [GO:0007049]; cell division [GO:0051301]; DNA repair [GO:0006281]; double-strand break repair [GO:0006302]; double-strand break repair via nonhomologous end joining [GO:0006303]; histone H2A K63-linked deubiquitination [GO:0070537]; positive regulation of DNA repair [GO:0045739]; protein deubiquitination [GO:0016579]; protein K63-linked deubiquitination [GO:0070536]; response to ionizi…	enzyme regulator activity [GO:0030234]; isopeptidase activity [GO:0070122]; Lys63-specific deubiquitinase activity [GO:0061578]; metal ion binding [GO:0046872]; metallopeptidase activity [GO:0008237]; polyubiquitin modification-dependent protein binding [GO:0031593]; thiol-dependent ubiquitin-specific protease activity [GO:0004843]; thiol-dependent ubiquitinyl hydrolase activity [GO:0036459]	SUBCELLULAR LOCATION: Nucleus {ECO:0000269|PubMed:18077395, ECO:0000269|PubMed:19202061, ECO:0000269|PubMed:19261748, ECO:0000269|PubMed:19261749, ECO:0000269|PubMed:20656690, ECO:0000269|PubMed:24075985, ECO:0000269|PubMed:26344097}. Cytoplasm {ECO:0000269|PubMed:20656690, ECO:0000269|PubMed:24075985}. Cytoplasm, cytoskeleton, spindle pole {ECO:0000305|PubMed:26195665}. Note=Localizes at sites o…	SUBUNIT: Component of the ARISC complex, at least composed of UIMC1/RAP80, ABRAXAS1, BRCC3/BRCC36, BABAM2 and BABAM1/NBA1 (PubMed:20656690, PubMed:24075985). Component of the BRCA1-A complex, at least composed of BRCA1, BARD1, UIMC1/RAP80, ABRAXAS1, BRCC3/BRCC36, babam2 and BABAM1/NBA1. In the BRCA1-A complex, interacts directly with ABRAXAS1 and babam2 (PubMed:18077395, PubMed:19261748). Compone…	X	155071420	155123074	q28	0.0063932	0.813	0.61611	2.6703	14.562
HGNC:24198	CTAG1A	cancer/testis antigen 1A	Approved		LAGE2A, ESO1	Xq28	gene with protein product	protein-coding gene	ENSG00000268651	246100	ENSG00000268651	P78358			X	300657	FALSE							FALSE	FALSE	FALSE	FALSE	FALSE	FALSE	FALSE	FALSE	no disorder	FALSE		no disorder		positive regulation of transcription by RNA polymerase II [GO:0045944]; tRNA threonylcarbamoyladenosine metabolic process [GO:0070525]	identical protein binding [GO:0042802]	SUBCELLULAR LOCATION: Cytoplasm {ECO:0000269|PubMed:12065688}.		X	154585133	154586821	q28
HGNC:24282	RBMX2	RNA binding motif protein X-linked 2	Approved		CGI-79, Snu17	Xq26.1	gene with protein product	protein-coding gene	ENSG00000134597	51634	ENSG00000134597	Q9Y388	MGI:1919414	RGD:1562693	X		FALSE							FALSE	FALSE	FALSE	FALSE	FALSE	FALSE	FALSE	FALSE	no disorder	FALSE		no disorder	FUNCTION: Involved in pre-mRNA splicing as component of the activated spliceosome. {ECO:0000269|PubMed:29360106, ECO:0000269|PubMed:29361316}.	mRNA splicing, via spliceosome [GO:0000398]	RNA binding [GO:0003723]	SUBCELLULAR LOCATION: Nucleus {ECO:0000269|PubMed:29360106, ECO:0000269|PubMed:29361316}.	SUBUNIT: Part of the activated spliceosome B/catalytic step 1 spliceosome, one of the forms of the spliceosome which has a well-formed active site but still cannot catalyze the branching reaction and is composed of at least 52 proteins, the U2, U5 and U6 snRNAs and the pre-mRNA. {ECO:0000269|PubMed:29360106, ECO:0000269|PubMed:29361316}.	X	130401987	130413656	q26.1	0.93892	0.337	0.79734	0.91703	8.8673
HGNC:24294	CSAG1	chondrosarcoma associated gene 1	Approved		CSAGE, CT24.1	Xq28	gene with protein product	protein-coding gene	ENSG00000198930	158511	ENSG00000198930	Q6PB30			X	300944	FALSE							FALSE	FALSE	FALSE	FALSE	FALSE	FALSE	FALSE	FALSE	no disorder	FALSE		no disorder						X	152727484	152733735	q28	0.003607	1.923	-2.0877	-1.0377	2.1134
HGNC:24338	C1GALT1C1	C1GALT1 specific chaperone 1	Approved		COSMC, C1GALT2	Xq24	gene with protein product	protein-coding gene	ENSG00000171155	29071	ENSG00000171155	Q96EU7	MGI:1913493	RGD:1311230	X	300611	TRUE	Tn polyagglutination syndrome, somatic	300622					FALSE	FALSE	FALSE	FALSE	FALSE	FALSE	FALSE	FALSE	confirmed -CS	FALSE		confirmed	FUNCTION: Probable chaperone required for the generation of 1 O-glycan Gal-beta1-3GalNAc-alpha1-Ser/Thr (T antigen), which is a precursor for many extended O-glycans in glycoproteins. Probably acts as a specific molecular chaperone assisting the folding/stability of core 1 beta-3-galactosyltransferase (C1GALT1). {ECO:0000269|PubMed:12464682}.	O-glycan processing [GO:0016266]; O-glycan processing, core 1 [GO:0016267]; platelet activation [GO:0030168]; platelet morphogenesis [GO:0036344]; protein O-linked glycosylation [GO:0006493]	glycoprotein-N-acetylgalactosamine 3-beta-galactosyltransferase activity [GO:0016263]	SUBCELLULAR LOCATION: Membrane {ECO:0000305}; Single-pass type II membrane protein {ECO:0000305}.	SUBUNIT: Associates with core 1 beta-3-galactosyltransferase (C1GALT1), probably not with the soluble active form.	X	120625674	120630054	q24	0.85158	0.478	0.056312	1.0293	6.2625
HGNC:2435	CSF2RA	colony stimulating factor 2 receptor subunit alpha	Approved	CSF2R	CD116, alphaGMR	Xp22.32 and Yp11.3	gene with protein product	protein-coding gene	ENSG00000198223	1438	ENSG00000198223	P15509	MGI:1339754	RGD:1594330	X	306250, 425000	TRUE	Surfactant metabolism dysfunction, pulmonary, 4	300770					FALSE	FALSE	FALSE	FALSE	FALSE	FALSE	FALSE	FALSE	confirmed -CS	TRUE		confirmed	FUNCTION: Low affinity receptor for granulocyte-macrophage colony-stimulating factor. Transduces a signal that results in the proliferation, differentiation, and functional activation of hematopoietic cells.	cellular protein metabolic process [GO:0044267]; cytokine-mediated signaling pathway [GO:0019221]; MAPK cascade [GO:0000165]	cytokine binding [GO:0019955]; cytokine receptor activity [GO:0004896]; signaling receptor activity [GO:0038023]	SUBCELLULAR LOCATION: Cell membrane; Single-pass type I membrane protein.; SUBCELLULAR LOCATION: [Isoform 3]: Secreted {ECO:0000305}.; SUBCELLULAR LOCATION: [Isoform 4]: Secreted {ECO:0000305}.; SUBCELLULAR LOCATION: [Isoform 6]: Secreted {ECO:0000305}.	SUBUNIT: Heterodimer of an alpha and a beta subunit. The beta subunit is common to the IL3, IL5 and GM-CSF receptors. The signaling GM-CSF receptor complex is a dodecamer of two head-to-head hexamers of two alpha, two beta, and two ligand subunits. {ECO:0000269|PubMed:18692472}.	X	1268800	1310381	p22.33	2.3956e-10	1.119	-3.4021	-0.83694	23.859
HGNC:24358	TSPYL2	TSPY like 2	Approved		SE20-4, HRIHFB2216, CTCL, DENTT, CDA1, CINAP, TSPX	Xp11.22	gene with protein product	protein-coding gene	ENSG00000184205	64061	ENSG00000184205	Q9H2G4	MGI:106244	RGD:1563283	X	300564	FALSE							FALSE	FALSE	FALSE	FALSE	FALSE	FALSE	FALSE	FALSE	no disorder	FALSE		no disorder	FUNCTION: Part of the CASK/TBR1/TSPYL2 transcriptional complex which modulates gene expression in response to neuronal synaptic activity, probably by facilitating nucleosome assembly. May inhibit cell proliferation by inducing p53-dependent CDKN1A expression. {ECO:0000269|PubMed:11395479, ECO:0000269|PubMed:17317670}.	cell cycle [GO:0007049]; IRE1-mediated unfolded protein response [GO:0036498]; negative regulation of cell cycle [GO:0045786]; negative regulation of cell growth [GO:0030308]; negative regulation of DNA replication [GO:0008156]; nucleosome assembly [GO:0006334]; regulation of protein kinase activity [GO:0045859]; regulation of signal transduction [GO:0009966]	chromatin binding [GO:0003682]; histone binding [GO:0042393]; rDNA binding [GO:0000182]	SUBCELLULAR LOCATION: Nucleus {ECO:0000269|PubMed:11318608, ECO:0000269|PubMed:11395479}. Cytoplasm {ECO:0000250}. Note=Enriched in transcriptionally active regions of chromatin in neurons. {ECO:0000250}.	SUBUNIT: Interacts with histones. Interacts with CASK. Part of a complex containing CASK, TBR1 and TSPYL2 (By similarity). {ECO:0000250}.	X	53082367	53088540	p11.22	0.87393	0.405	-3.2663	0.32982	15.548
HGNC:24514	RTL8A	retrotransposon Gag like 8A	Approved	FAM127B	DKFZP564B147, MAR8A, CXX1b, SIRH6	Xq26.3	gene with protein product	protein-coding gene	ENSG00000203950	26071	ENSG00000203950	Q9BWD3	MGI:1913408, MGI:1920115, MGI:3576504	RGD:1593086	X		FALSE							FALSE	FALSE	FALSE	FALSE	FALSE	FALSE	FALSE	FALSE	no disorder	FALSE		no disorder						X	135050932	135052196	q26.3	0.44642	1.567	-1.675	-0.0048829	1.4632
HGNC:24553	TCEAL6	transcription elongation factor A like 6	Approved		WEX2	Xq22.1	gene with protein product	protein-coding gene	ENSG00000204071	158931	ENSG00000204071	Q6IPX3	MGI:1913354, MGI:1923939		X		FALSE							FALSE	FALSE	FALSE	FALSE	FALSE	FALSE	FALSE	FALSE	no disorder	FALSE		no disorder	FUNCTION: May be involved in transcriptional regulation.		WW domain binding [GO:0050699]	SUBCELLULAR LOCATION: Nucleus {ECO:0000305}.		X	102140476	102142970	q22.1	0.016648	1.925	-0.14369	-0.62043	1.3245
HGNC:24603	TFDP3	transcription factor Dp family member 3	Approved		HCA661, E2F-like, CT30	Xq26.2	gene with protein product	protein-coding gene	ENSG00000183434	51270	ENSG00000183434	Q5H9I0			X	300772	FALSE							FALSE	FALSE	FALSE	FALSE	FALSE	FALSE	FALSE	FALSE	no disorder	FALSE		no disorder	FUNCTION: Competitive inhibitor of E2F-mediated transactivation activity. Impairs E2F-mediated cell-cycle progression from G(1) to S phase. {ECO:0000269|PubMed:16418725, ECO:0000269|PubMed:17062573, ECO:0000269|PubMed:20559320}.	cellular response to DNA damage stimulus [GO:0006974]; G1/S transition of mitotic cell cycle [GO:0000082]; negative regulation of DNA-binding transcription factor activity [GO:0043433]; negative regulation of G1/S transition of mitotic cell cycle [GO:2000134]; regulation of transcription by RNA polymerase II [GO:0006357]	activating transcription factor binding [GO:0033613]; DNA binding [GO:0003677]; DNA-binding transcription factor activity, RNA polymerase II-specific [GO:0000981]; transcription factor binding [GO:0008134]	SUBCELLULAR LOCATION: Nucleus. Cytoplasm. Note=Translocates to the nucleus on heterodimerization with E2F family members.	SUBUNIT: Heterodimer: with E2F family members. TFDP3/E2F heterodimers do not bind DNA and repress E2F-dependent transcriptional activity. {ECO:0000269|PubMed:17062573, ECO:0000269|PubMed:20559320}.	X	133216662	133218354	q26.2			-1.0904	0.15026
HGNC:24683	FATE1	fetal and adult testis expressed 1	Approved		FATE, CT43	Xq28	gene with protein product	protein-coding gene	ENSG00000147378	89885	ENSG00000147378	Q969F0	MGI:1925155		X	300450	FALSE							FALSE	FALSE	FALSE	FALSE	FALSE	FALSE	FALSE	FALSE	no disorder	FALSE		no disorder	FUNCTION: Involved in the regulation of endoplasmic reticulum (ER)-mitochondria coupling. Negatively regulates the ER-mitochondria distance and Ca(2+) transfer from ER to mitochondria possibly implicating it in the regulation of apoptosis (PubMed:27402544). May collaborate with RNF183 to restrain BIK protein levels thus regulating apoptotic signaling (PubMed:26567849). {ECO:0000269|PubMed:2740254…	apoptotic process [GO:0006915]; negative regulation of apoptotic process [GO:0043066]; negative regulation of mitochondrial calcium ion concentration [GO:0051562]	identical protein binding [GO:0042802]; ubiquitin protein ligase binding [GO:0031625]	SUBCELLULAR LOCATION: Mitochondrion {ECO:0000269|PubMed:26567849, ECO:0000269|PubMed:27402544}. Mitochondrion outer membrane {ECO:0000269|PubMed:27402544}. Endoplasmic reticulum membrane {ECO:0000269|PubMed:27402544}; Single-pass membrane protein {ECO:0000305}; Cytoplasmic side {ECO:0000305|PubMed:27402544}. Note=Localized to specific membrane structures termed mitochondria-associated membranes (…	SUBUNIT: Interacts with BIK and RNF183 (PubMed:26567849). Interacts with IMMT/MIC60and EMD (PubMed:27402544). {ECO:0000269|PubMed:26567849, ECO:0000269|PubMed:27402544}.	X	151716035	151723194	q28	0.0071681	1.364	0.13455	-0.33804	6.6424
HGNC:24715	TBC1D8B	TBC1 domain family member 8B	Approved		FLJ20298, RP11-321G1.1, GRAMD8B	Xq22.3	gene with protein product	protein-coding gene	ENSG00000133138	54885	ENSG00000133138	Q0IIM8	MGI:1918101	RGD:1563084	X	301027	TRUE	Nephrotic syndrome, type 20	301028	X-linked				TRUE	FALSE	FALSE	FALSE	FALSE	FALSE	FALSE	FALSE	confirmed +CS	FALSE	TRUE	confirmed	FUNCTION: Involved in vesicular recycling, probably as a RAB11B GTPase-activating protein. {ECO:0000269|PubMed:30661770}.	activation of GTPase activity [GO:0090630]; glomerular filtration [GO:0003094]; intracellular protein transport [GO:0006886]; vesicle-mediated transport [GO:0016192]	calcium ion binding [GO:0005509]; GTPase activator activity [GO:0005096]; Rab GTPase binding [GO:0017137]	SUBCELLULAR LOCATION: Cytoplasm, cytosol {ECO:0000269|PubMed:30661770}.	SUBUNIT: Interacts (via domain Rab-GAP TBC) with RAB11B (in GTP-bound form). {ECO:0000269|PubMed:30661770}.	X	106802673	106876150	q22.3	5.953e-09	0.743	0.83778	0.05699	39.102
HGNC:24767	LANCL3	LanC like 3	Approved		FLJ42925	Xp21.1	gene with protein product	protein-coding gene	ENSG00000147036	347404	ENSG00000147036	Q6ZV70	MGI:2443335	RGD:1563642	X		FALSE							FALSE	FALSE	FALSE	FALSE	FALSE	FALSE	FALSE	FALSE	no disorder	FALSE		no disorder			catalytic activity [GO:0003824]			X	37571569	37684463	p21.1	0.042661	0.837	-1.6669	0.14199	10.941
HGNC:24834	GPRASP1	G protein-coupled receptor associated sorting protein 1	Approved		GASP, GASP1	Xq22.1	gene with protein product	protein-coding gene	ENSG00000198932	9737	ENSG00000198932	Q5JY77	MGI:1917418	RGD:621343	X	300417	FALSE							FALSE	FALSE	FALSE	FALSE	FALSE	FALSE	FALSE	FALSE	no disorder	FALSE		no disorder	FUNCTION: Modulates lysosomal sorting and functional down-regulation of a variety of G-protein coupled receptors. Targets receptors for degradation in lysosomes via its interaction with BECN2. {ECO:0000269|PubMed:12142540, ECO:0000269|PubMed:15452121, ECO:0000269|PubMed:23954414}.	endosome to lysosome transport [GO:0008333]; G protein-coupled receptor catabolic process [GO:1990172]		SUBCELLULAR LOCATION: Cytoplasm {ECO:0000269|PubMed:15452121}.	SUBUNIT: Interacts with cytoplasmic tails of a variety of G-protein coupled receptors such as D2 dopamine receptor/DRD2 (By similarity), delta opioid receptor/OPRD1, beta-2 adrenergic receptor/ADRB2 and D4 dopamine receptor/DRD4. Interacts with PER1. Interacts with BECN2; the interaction is direct. {ECO:0000250, ECO:0000269|PubMed:12142540, ECO:0000269|PubMed:15086532, ECO:0000269|PubMed:15452121…	X	102651092	102659083	q22.1	0.31099	0.416	1.7226	0.72845	34.698
[truncated: 497 more rows]
[truncated: 27 more columns]

## Sheet: Supplementary Data 3
Supplementary Data 3: Terms/sentences used as synonymous in the OMIM Advanced Search
[truncated: 88 more rows]

## Sheet: Supplementary Data 4
Supplementary Data 4: Gene annotations for autosomes and sex chromosomes
[truncated: 19,190 more rows]

## Sheet: Supplementary Data 5
Supplementary Data 5: Description of data columns on Supplementary Table 8 relative to the machine learning classifiers
[truncated: 124 more rows]

[truncated: 6 more sheets: Supplementary Data 6, Supplementary Data 7, Supplementary Data 8, Supplementary Data 9, Supplementary Data 10, Supplementary Data 11]
