# Supplementary material for: Systematic analysis and prediction of genes associated with monogenic disorders on human chromosome X
Source: Nat Commun. 2022 Nov 2;13:6570. doi: 10.1038/s41467-022-34264-y (PMC9630267; doi:10.1038/s41467-022-34264-y)
Supplement: Supplementary file 6 — Source Data [file 41467_2022_34264_MOESM6_ESM.xlsx]

## Sheet: 1ab
Figure 1ab
chr	gene_category	HGNC_approved
1	confirmed -CS	7
1	confirmed +CS	337
1	no disorder	1575
1	PMT -CS	14
1	PMT +CS	68
2	confirmed -CS	13
2	confirmed +CS	243
2	no disorder	908
2	PMT -CS	11
2	PMT +CS	35
3	confirmed -CS	11
3	confirmed +CS	212
3	no disorder	775
3	PMT -CS	8
3	PMT +CS	32
4	confirmed -CS	9
4	confirmed +CS	133
4	no disorder	555
4	PMT -CS	9
4	PMT +CS	31
5	confirmed -CS	10
5	confirmed +CS	162
5	no disorder	601
5	PMT -CS	7
5	PMT +CS	21
6	confirmed -CS	9
6	confirmed +CS	162
6	no disorder	787
6	PMT -CS	16
6	PMT +CS	33
7	confirmed -CS	2
7	confirmed +CS	147
7	no disorder	694
7	PMT -CS	12
7	PMT +CS	31
8	confirmed -CS	7
8	confirmed +CS	123
8	no disorder	506
8	PMT -CS	3
8	PMT +CS	17
9	confirmed -CS	8
9	confirmed +CS	138
9	no disorder	588
9	PMT -CS	4
9	PMT +CS	11
10	confirmed -CS	9
10	confirmed +CS	138
10	no disorder	534
10	PMT -CS	6
10	PMT +CS	22
11	confirmed -CS	10
11	confirmed +CS	230
11	no disorder	992
11	PMT -CS	16
11	PMT +CS	25
12	confirmed -CS	3
12	confirmed +CS	190
12	no disorder	770
12	PMT -CS	9
12	PMT +CS	28
13	confirmed -CS	1
13	confirmed +CS	63
13	no disorder	237
13	PMT -CS	3
13	PMT +CS	9
14	confirmed -CS	8
14	confirmed +CS	103
14	no disorder	461
14	PMT -CS	4
14	PMT +CS	19
15	confirmed -CS	6
15	confirmed +CS	121
15	no disorder	425
15	PMT -CS	3
15	PMT +CS	13
16	confirmed -CS	7
16	confirmed +CS	159
16	no disorder	619
16	PMT -CS	6
16	PMT +CS	22
17	confirmed -CS	16
17	confirmed +CS	211
17	no disorder	868
17	PMT -CS	8
17	PMT +CS	34
18	confirmed -CS	3
18	confirmed +CS	56
18	no disorder	194
18	PMT -CS	2
18	PMT +CS	4
19	confirmed -CS	9
19	confirmed +CS	174
19	no disorder	1173
19	PMT -CS	11
19	PMT +CS	26
20	confirmed -CS	4
20	confirmed +CS	96
20	no disorder	407
20	PMT -CS	2
20	PMT +CS	12
21	confirmed -CS	1
21	confirmed +CS	40
21	no disorder	177
21	PMT +CS	2
22	confirmed -CS	5
22	confirmed +CS	75
22	no disorder	329
22	PMT -CS	7
22	PMT +CS	13
X	confirmed -CS	3
X	confirmed +CS	202
X	no disorder	598
X	PMT -CS	4
X	PMT +CS	22
Y	confirmed +CS	2
Y	no disorder	42
Y	PMT +CS	1

## Sheet: 1cd
Figure 1cd
chr	chr_type	comparison	feature	genes_CS_term_per_chr	genes_CS_term_genome	HGNC_approved	ratio	total_genes	genome_fisher_log2OR	genome_fisher_pvalue	genome_fisher_adj_pvalue	coloring
1	autosomes	confirmed CS-genes	ClinicalSynopsis	337	3515	2001	0.17	19144	-0.1682	0.0671122	1	not significant
2	autosomes	confirmed CS-genes	ClinicalSynopsis	243	3515	1210	0.2	19144	0.171301	0.115689	1	not significant
3	autosomes	confirmed CS-genes	ClinicalSynopsis	212	3515	1038	0.2	19144	0.201994	0.0833008	1	not significant
4	autosomes	confirmed CS-genes	ClinicalSynopsis	133	3515	737	0.18	19144	-0.0317099	0.846266	1	not significant
5	autosomes	confirmed CS-genes	ClinicalSynopsis	162	3515	801	0.2	19144	0.180682	0.162188	1	not significant
6	autosomes	confirmed CS-genes	ClinicalSynopsis	162	3515	1007	0.16	19144	-0.242431	0.0597737	1	not significant
7	autosomes	confirmed CS-genes	ClinicalSynopsis	147	3515	886	0.17	19144	-0.185368	0.168589	1	not significant
8	autosomes	confirmed CS-genes	ClinicalSynopsis	123	3515	656	0.19	19144	0.038482	0.797519	1	not significant
9	autosomes	confirmed CS-genes	ClinicalSynopsis	138	3515	749	0.18	19144	0.00637426	0.961609	1	not significant
10	autosomes	confirmed CS-genes	ClinicalSynopsis	138	3515	709	0.19	19144	0.107906	0.429389	1	not significant
11	autosomes	confirmed CS-genes	ClinicalSynopsis	230	3515	1273	0.18	19144	-0.0304194	0.822139	1	not significant
12	autosomes	confirmed CS-genes	ClinicalSynopsis	190	3515	1000	0.19	19144	0.0641032	0.585633	1	not significant
13	autosomes	confirmed CS-genes	ClinicalSynopsis	63	3515	313	0.2	19144	0.166981	0.418125	1	not significant
14	autosomes	confirmed CS-genes	ClinicalSynopsis	103	3515	595	0.17	19144	-0.106581	0.55398	1	not significant
15	autosomes	confirmed CS-genes	ClinicalSynopsis	121	3515	568	0.21	19144	0.27602	0.0693949	1	not significant
16	autosomes	confirmed CS-genes	ClinicalSynopsis	159	3515	813	0.2	19144	0.117492	0.379053	1	not significant
17	autosomes	confirmed CS-genes	ClinicalSynopsis	211	3515	1137	0.19	19144	0.0200555	0.843575	1	not significant
18	autosomes	confirmed CS-genes	ClinicalSynopsis	56	3515	259	0.22	19144	0.298939	0.170086	1	not significant
19	autosomes	confirmed CS-genes	ClinicalSynopsis	174	3515	1393	0.12	19144	-0.699753	1.11456e-09	2.05078e-07	significant
20	autosomes	confirmed CS-genes	ClinicalSynopsis	96	3515	521	0.18	19144	0.00644783	0.954283	1	not significant
21	autosomes	confirmed CS-genes	ClinicalSynopsis	40	3515	220	0.18	19144	-0.0174969	1	1	not significant
22	autosomes	confirmed CS-genes	ClinicalSynopsis	75	3515	429	0.17	19144	-0.0881271	0.705064	1	not significant
X	chrX	confirmed CS-genes	ClinicalSynopsis	202	3515	829	0.24	19144	0.544801	1.01705e-05	0.00187137	significant

## Sheet: 1e-n
Figure 1e-n
chr	chr_type	subset	feature	genes_CS_term_per_chr	genes_CS_term_genome	ClinicalSynopsis	ratio	total_CS_genes	CSgenes_fisher_log2OR	CSgenes_fisher_pvalue	CSgenes_fisher_adj_pvalue	coloring
1	autosomes	confirmed CS-genes	Neurologic_ClinicalSynopsis	209	2233	337	0.62	3515	-0.103176	0.552097	1	not significant
2	autosomes	confirmed CS-genes	Neurologic_ClinicalSynopsis	157	2233	243	0.65	3515	0.0727535	0.730476	1	not significant
3	autosomes	confirmed CS-genes	Neurologic_ClinicalSynopsis	137	2233	212	0.65	3515	0.0729866	0.768729	1	not significant
4	autosomes	confirmed CS-genes	Neurologic_ClinicalSynopsis	77	2233	133	0.58	3515	-0.354834	0.169609	1	not significant
5	autosomes	confirmed CS-genes	Neurologic_ClinicalSynopsis	111	2233	162	0.69	3515	0.336275	0.182316	1	not significant
6	autosomes	confirmed CS-genes	Neurologic_ClinicalSynopsis	98	2233	162	0.6	3515	-0.194948	0.404954	1	not significant
7	autosomes	confirmed CS-genes	Neurologic_ClinicalSynopsis	83	2233	147	0.56	3515	-0.444608	0.0796983	1	not significant
8	autosomes	confirmed CS-genes	Neurologic_ClinicalSynopsis	79	2233	123	0.64	3515	0.0453318	0.924173	1	not significant
9	autosomes	confirmed CS-genes	Neurologic_ClinicalSynopsis	105	2233	138	0.76	3515	0.900892	0.00153494	0.247125	not significant
10	autosomes	confirmed CS-genes	Neurologic_ClinicalSynopsis	84	2233	138	0.61	3515	-0.169871	0.528126	1	not significant
11	autosomes	confirmed CS-genes	Neurologic_ClinicalSynopsis	145	2233	230	0.63	3515	-0.0321887	0.887424	1	not significant
12	autosomes	confirmed CS-genes	Neurologic_ClinicalSynopsis	113	2233	190	0.59	3515	-0.261548	0.245315	1	not significant
13	autosomes	confirmed CS-genes	Neurologic_ClinicalSynopsis	38	2233	63	0.6	3515	-0.200099	0.599162	1	not significant
14	autosomes	confirmed CS-genes	Neurologic_ClinicalSynopsis	70	2233	103	0.68	3515	0.292501	0.405941	1	not significant
15	autosomes	confirmed CS-genes	Neurologic_ClinicalSynopsis	78	2233	121	0.64	3515	0.0606129	0.848324	1	not significant
16	autosomes	confirmed CS-genes	Neurologic_ClinicalSynopsis	96	2233	159	0.6	3515	-0.20214	0.400237	1	not significant
17	autosomes	confirmed CS-genes	Neurologic_ClinicalSynopsis	127	2233	211	0.6	3515	-0.217438	0.302474	1	not significant
18	autosomes	confirmed CS-genes	Neurologic_ClinicalSynopsis	31	2233	56	0.55	3515	-0.498291	0.2096	1	not significant
19	autosomes	confirmed CS-genes	Neurologic_ClinicalSynopsis	107	2233	174	0.61	3515	-0.131767	0.572488	1	not significant
20	autosomes	confirmed CS-genes	Neurologic_ClinicalSynopsis	58	2233	96	0.6	3515	-0.195911	0.520602	1	not significant
21	autosomes	confirmed CS-genes	Neurologic_ClinicalSynopsis	23	2233	40	0.58	3515	-0.368671	0.414808	1	not significant
22	autosomes	confirmed CS-genes	Neurologic_ClinicalSynopsis	52	2233	75	0.69	3515	0.384061	0.332716	1	not significant
X	chrX	confirmed CS-genes	Neurologic_ClinicalSynopsis	155	2233	202	0.77	3515	0.970597	4.35669e-05	0.00701427	significant
1	autosomes	confirmed CS-genes	intellectual_disability	116	1197	337	0.34	3515	0.0260448	0.903803	1	not significant
2	autosomes	confirmed CS-genes	intellectual_disability	78	1197	243	0.32	3515	-0.13676	0.528368	1	not significant
3	autosomes	confirmed CS-genes	intellectual_disability	69	1197	212	0.33	3515	-0.104079	0.654508	1	not significant
4	autosomes	confirmed CS-genes	intellectual_disability	49	1197	133	0.37	3515	0.182838	0.514058	1	not significant
5	autosomes	confirmed CS-genes	intellectual_disability	46	1197	162	0.28	3515	-0.398384	0.126956	1	not significant
6	autosomes	confirmed CS-genes	intellectual_disability	53	1197	162	0.33	3515	-0.090939	0.735107	1	not significant
7	autosomes	confirmed CS-genes	intellectual_disability	42	1197	147	0.29	3515	-0.383726	0.156116	1	not significant
8	autosomes	confirmed CS-genes	intellectual_disability	46	1197	123	0.37	3515	0.217954	0.439079	1	not significant
9	autosomes	confirmed CS-genes	intellectual_disability	56	1197	138	0.41	3515	0.420246	0.099932	1	not significant
10	autosomes	confirmed CS-genes	intellectual_disability	43	1197	138	0.31	3515	-0.197697	0.521403	1	not significant
11	autosomes	confirmed CS-genes	intellectual_disability	65	1197	230	0.28	3515	-0.416366	0.0611269	1	not significant
12	autosomes	confirmed CS-genes	intellectual_disability	54	1197	190	0.28	3515	-0.399641	0.0984717	1	not significant
13	autosomes	confirmed CS-genes	intellectual_disability	17	1197	63	0.27	3515	-0.490791	0.283171	1	not significant
14	autosomes	confirmed CS-genes	intellectual_disability	35	1197	103	0.34	3515	-0.00486353	1	1	not significant
15	autosomes	confirmed CS-genes	intellectual_disability	45	1197	121	0.37	3515	0.204501	0.4945	1	not significant
16	autosomes	confirmed CS-genes	intellectual_disability	48	1197	159	0.3	3515	-0.267715	0.305433	1	not significant
17	autosomes	confirmed CS-genes	intellectual_disability	65	1197	211	0.31	3515	-0.22728	0.330328	1	not significant
18	autosomes	confirmed CS-genes	intellectual_disability	19	1197	56	0.34	3515	-0.00819667	1	1	not significant
19	autosomes	confirmed CS-genes	intellectual_disability	53	1197	174	0.3	3515	-0.249466	0.325535	1	not significant
20	autosomes	confirmed CS-genes	intellectual_disability	29	1197	96	0.3	3515	-0.261476	0.44667	1	not significant
21	autosomes	confirmed CS-genes	intellectual_disability	17	1197	40	0.42	3515	0.523503	0.313589	1	not significant
22	autosomes	confirmed CS-genes	intellectual_disability	34	1197	75	0.45	3515	0.699028	0.0479527	1	not significant
X	chrX	confirmed CS-genes	intellectual_disability	118	1197	202	0.58	3515	1.53978	3.67681e-13	5.91966e-11	significant
1	autosomes	confirmed CS-genes	seizures	105	1049	337	0.31	3515	0.099004	0.573705	1	not significant
2	autosomes	confirmed CS-genes	seizures	69	1049	243	0.28	3515	-0.108633	0.66297	1	not significant
3	autosomes	confirmed CS-genes	seizures	60	1049	212	0.28	3515	-0.114656	0.642912	1	not significant
4	autosomes	confirmed CS-genes	seizures	34	1049	133	0.26	3515	-0.320194	0.289325	1	not significant
5	autosomes	confirmed CS-genes	seizures	49	1049	162	0.3	3515	0.0290245	0.929993	1	not significant
6	autosomes	confirmed CS-genes	seizures	59	1049	162	0.36	3515	0.451148	0.0650118	1	not significant
7	autosomes	confirmed CS-genes	seizures	39	1049	147	0.27	3515	-0.246192	0.407776	1	not significant
8	autosomes	confirmed CS-genes	seizures	30	1049	123	0.24	3515	-0.412656	0.193063	1	not significant
9	autosomes	confirmed CS-genes	seizures	52	1049	138	0.38	3515	0.529312	0.0459795	1	not significant
10	autosomes	confirmed CS-genes	seizures	32	1049	138	0.23	3515	-0.513338	0.087642	1	not significant
11	autosomes	confirmed CS-genes	seizures	65	1049	230	0.28	3515	-0.118388	0.654751	1	not significant
12	autosomes	confirmed CS-genes	seizures	44	1049	190	0.23	3515	-0.523325	0.0413556	1	not significant
13	autosomes	confirmed CS-genes	seizures	15	1049	63	0.24	3515	-0.45243	0.332407	1	not significant
14	autosomes	confirmed CS-genes	seizures	29	1049	103	0.28	3515	-0.121788	0.744223	1	not significant
15	autosomes	confirmed CS-genes	seizures	33	1049	121	0.27	3515	-0.188129	0.613258	1	not significant
16	autosomes	confirmed CS-genes	seizures	45	1049	159	0.28	3515	-0.112874	0.723009	1	not significant
17	autosomes	confirmed CS-genes	seizures	56	1049	211	0.27	3515	-0.250028	0.313108	1	not significant
18	autosomes	confirmed CS-genes	seizures	21	1049	56	0.38	3515	0.504595	0.238289	1	not significant
19	autosomes	confirmed CS-genes	seizures	56	1049	174	0.32	3515	0.16622	0.497084	1	not significant
20	autosomes	confirmed CS-genes	seizures	24	1049	96	0.25	3515	-0.361025	0.311249	1	not significant
21	autosomes	confirmed CS-genes	seizures	14	1049	40	0.35	3515	0.344113	0.48866	1	not significant
22	autosomes	confirmed CS-genes	seizures	25	1049	75	0.33	3515	0.238308	0.524187	1	not significant
X	chrX	confirmed CS-genes	seizures	93	1049	202	0.46	3515	1.07253	6.95458e-07	0.000111969	significant
1	autosomes	confirmed CS-genes	motor_development	128	1398	337	0.38	3515	-0.120121	0.519752	1	not significant
2	autosomes	confirmed CS-genes	motor_development	111	1398	243	0.46	3515	0.375018	0.0570285	1	not significant
3	autosomes	confirmed CS-genes	motor_development	87	1398	212	0.41	3515	0.0806731	0.717644	1	not significant
4	autosomes	confirmed CS-genes	motor_development	41	1398	133	0.31	3515	-0.588348	0.0373976	1	not significant
5	autosomes	confirmed CS-genes	motor_development	73	1398	162	0.45	3515	0.328045	0.163063	1	not significant
6	autosomes	confirmed CS-genes	motor_development	68	1398	162	0.42	3515	0.137902	0.565841	1	not significant
7	autosomes	confirmed CS-genes	motor_development	56	1398	147	0.38	3515	-0.106179	0.730765	1	not significant
8	autosomes	confirmed CS-genes	motor_development	37	1398	123	0.3	3515	-0.639114	0.030606	1	not significant
9	autosomes	confirmed CS-genes	motor_development	57	1398	138	0.41	3515	0.0954403	0.723139	1	not significant
10	autosomes	confirmed CS-genes	motor_development	52	1398	138	0.38	3515	-0.132303	0.657641	1	not significant
11	autosomes	confirmed CS-genes	motor_development	92	1398	230	0.4	3515	0.014653	0.944543	1	not significant
12	autosomes	confirmed CS-genes	motor_development	60	1398	190	0.32	3515	-0.544813	0.0181051	1	not significant
13	autosomes	confirmed CS-genes	motor_development	24	1398	63	0.38	3515	-0.103613	0.896779	1	not significant
14	autosomes	confirmed CS-genes	motor_development	49	1398	103	0.48	3515	0.472507	0.10309	1	not significant
15	autosomes	confirmed CS-genes	motor_development	54	1398	121	0.45	3515	0.29779	0.298452	1	not significant
16	autosomes	confirmed CS-genes	motor_development	63	1398	159	0.4	3515	-0.00945049	1	1	not significant
17	autosomes	confirmed CS-genes	motor_development	80	1398	211	0.38	3515	-0.119971	0.611776	1	not significant
18	autosomes	confirmed CS-genes	motor_development	21	1398	56	0.38	3515	-0.140512	0.784207	1	not significant
19	autosomes	confirmed CS-genes	motor_development	72	1398	174	0.41	3515	0.101169	0.691363	1	not significant
20	autosomes	confirmed CS-genes	motor_development	31	1398	96	0.32	3515	-0.482021	0.139443	1	not significant
21	autosomes	confirmed CS-genes	motor_development	14	1398	40	0.35	3515	-0.297633	0.627049	1	not significant
22	autosomes	confirmed CS-genes	motor_development	32	1398	75	0.43	3515	0.176139	0.634148	1	not significant
X	chrX	confirmed CS-genes	motor_development	96	1398	202	0.48	3515	0.484051	0.02174	1	not significant
1	autosomes	confirmed CS-genes	language_development	64	693	337	0.19	3515	-0.0738995	0.773514	1	not significant
2	autosomes	confirmed CS-genes	language_development	49	693	243	0.2	3515	0.0436202	0.867277	1	not significant
3	autosomes	confirmed CS-genes	language_development	36	693	212	0.17	3515	-0.279579	0.328084	1	not significant
4	autosomes	confirmed CS-genes	language_development	26	693	133	0.2	3515	-0.015831	1	1	not significant
5	autosomes	confirmed CS-genes	language_development	31	693	162	0.19	3515	-0.0559938	0.919618	1	not significant
6	autosomes	confirmed CS-genes	language_development	32	693	162	0.2	3515	0.00358742	1	1	not significant
7	autosomes	confirmed CS-genes	language_development	34	693	147	0.23	3515	0.306601	0.289955	1	not significant
8	autosomes	confirmed CS-genes	language_development	24	693	123	0.2	3515	-0.0192723	1	1	not significant
9	autosomes	confirmed CS-genes	language_development	33	693	138	0.24	3515	0.371511	0.229101	1	not significant
10	autosomes	confirmed CS-genes	language_development	22	693	138	0.16	3515	-0.386663	0.276753	1	not significant
11	autosomes	confirmed CS-genes	language_development	44	693	230	0.19	3515	-0.0576781	0.864177	1	not significant
12	autosomes	confirmed CS-genes	language_development	24	693	190	0.13	3515	-0.800661	0.011099	1	not significant
13	autosomes	confirmed CS-genes	language_development	10	693	63	0.16	3515	-0.386478	0.524195	1	not significant
14	autosomes	confirmed CS-genes	language_development	21	693	103	0.2	3515	0.0623969	0.899893	1	not significant
15	autosomes	confirmed CS-genes	language_development	23	693	121	0.19	3515	-0.0676645	0.907822	1	not significant
16	autosomes	confirmed CS-genes	language_development	28	693	159	0.18	3515	-0.209293	0.54153	1	not significant
17	autosomes	confirmed CS-genes	language_development	45	693	211	0.21	3515	0.151984	0.53284	1	not significant
18	autosomes	confirmed CS-genes	language_development	12	693	56	0.21	3515	0.153836	0.735359	1	not significant
19	autosomes	confirmed CS-genes	language_development	40	693	174	0.23	3515	0.297128	0.281981	1	not significant
20	autosomes	confirmed CS-genes	language_development	11	693	96	0.11	3515	-0.944952	0.0375514	1	not significant
21	autosomes	confirmed CS-genes	language_development	8	693	40	0.2	3515	0.0260832	1	1	not significant
22	autosomes	confirmed CS-genes	language_development	12	693	75	0.16	3515	-0.373795	0.466305	1	not significant
X	chrX	confirmed CS-genes	language_development	64	693	202	0.32	3515	0.984445	3.47305e-05	0.00559162	significant
Note: adjusted p-values calculated together with data presented for Supplementary Figure 1ab

## Sheet: 3b-d
Figure 3b-d
Approved symbol	chr	monogenic_disorder	LOEUF	mis_z	exon_score
RP2	X	confirmed	0.306	0.63317	0.928205
RPGR	X	confirmed	0.21	1.246	0.502982
RPL10	X	confirmed	0.387	2.6137	0.941085
RPL39	X	no disorder	1.098	1.3311	0.975641
RPL36A	X	no disorder	0.891	0.7418	0.976324
BEX1	X	no disorder	1.216	0.37397	0.37037
RPS4X	X	no disorder	0.349	2.2887	0.964141
RPS6KA3	X	confirmed	0.087	4.5208	0.967701
RPS6KA6	X	no disorder	0.295	1.8679	0.952949
BGN	X	confirmed	0.637	0.71353	0.477236
RS1	X	confirmed	0.303	0.96911	0.925185
SAT1	X	no disorder	0.448	1.7058	0.933915
SCML1	X	no disorder	0.292	2.2678	0.229596
SCML2	X	no disorder	0.132	2.3993	0.775416
UTP14A	X	no disorder	0.162	1.4856	0.681952
BMP15	X	confirmed	1.277	0.06994	0.426972
BMX	X	no disorder	0.564	0.99111	0.752318
SH2D1A	X	confirmed	0.959	1.6869	0.883463
SH3BGRL	X	no disorder	1.172	0.52829	0.957971
SHOX	X	confirmed	0.515	-0.53811	0.89306
SLC16A2	X	confirmed	0.223	2.3824	0.841111
SLC25A14	X	no disorder	0.223	2.4975	0.870961
SLC25A5	X	no disorder	0.349	2.6524	0.87592
SLC25A6	X	no disorder	0.779	0.55956	0.901226
SLC35A2	X	confirmed	0.559	2.4957	0.851721
SLC6A14	X	no disorder	0.433	1.2816	0.765422
SLC6A8	X	confirmed	0.213	3.0483	0.679088
SLC7A3	X	no disorder	0.182	1.9016	0.672419
SLC9A6	X	confirmed	0.206	2.9537	0.898039
SMARCA1	X	no disorder	0.137	2.4397	0.952692
SMC1A	X	confirmed	0.062	6.4479	0.908536
KDM5C	X	confirmed	0.166	5.1452	0.834209
SMPX	X	confirmed	0.951	-0.041672	0.921348
SMS	X	confirmed	0.305	2.3162	0.928701
BRS3	X	no disorder	0.32	0.93894	0.823583
SOX3	X	confirmed	0.855	2.2112	0.819538
SPANXA1	X	no disorder			0.0360544
SPRY3	X	no disorder	1.154	0.019847	0.827797
SRPX	X	no disorder	0.774	-0.61721	0.895842
SSR4	X	confirmed	0.441	0.90192	0.845211
BTK	X	confirmed	0.103	4.0394	0.946869
SSX1	X	PMT	1.996	-4.3737	0.197178
SSX2	X	PMT			0.0940035
SSX3	X	no disorder	1.278	-0.48413	0.16455
SSX4	X	no disorder	1.299	-0.41657	0.180247
SSX5	X	no disorder	1.851	-1.3052	0.154493
STAG2	X	confirmed	0.09	4.938	0.975177
SRPK3	X	no disorder	0.495	0.030709	0.62412
CDKL5	X	confirmed	0.226	2.7357	0.952133
STS	X	confirmed	0.442	1.0869	0.546229
SUV39H1	X	no disorder	0.218	3.4884	0.784019
VAMP7	X	no disorder	0.858	0.65631	0.949472
SYN1	X	confirmed	0.251	2.9674	0.833333
SYP	X	confirmed	0.385	1.3345	0.872505
TAF1	X	confirmed	0.043	5.486	0.949182
TAF7L	X	no disorder	0.273	0.14419	0.681432
TAZ	X	confirmed	0.485	2.2089	0.768373
SERPINA7	X	PMT	1.266	-0.65563	0.471635
TBL1X	X	confirmed	0.309	2.4787	0.831373
TBX22	X	confirmed	0.297	-0.12605	0.747089
TCEAL1	X	no disorder	1.067	1.045	0.68375
DYNLT3	X	no disorder	0.715	0.11749	0.923077
TEX11	X	confirmed	0.08	1.814	0.664399
TEX13A	X	no disorder	1.488	-0.81616	0.182683
TEX13B	X	no disorder	1.725	0.53883	0.186688
TFE3	X	confirmed	0.29	2.1546	0.786806
TIMM8A	X	confirmed	0.872	1.1492	0.931973
TIMP1	X	no disorder	0.784	1.0267	0.633814
TKTL1	X	no disorder	0.142	-0.84515	0.718481
TSPAN7	X	confirmed	0.499	1.8579	0.9324
TSPAN6	X	no disorder	0.985	0.59223	0.829268
TMSB4X	X	no disorder	1.673	0.98298	0.991852
CD40LG	X	confirmed	0.557	1.3013	0.787405
MED12	X	confirmed	0.071	6.5797	0.924992
TREX2	X	no disorder	1.54	-0.65773	0.430239
TRO	X	no disorder	0.795	1.0439	0.318436
TRPC5	X	no disorder	0.17	3.2725	0.939562
UBA1	X	confirmed	0.108	3.4752	0.845294
UBE2A	X	confirmed	0.537	2.4624	0.95817
UBL4A	X	no disorder	1.179	0.70403	0.605274
UBQLN2	X	confirmed	0.448	1.499	0.85728
USP11	X	no disorder	0.167	3.5731	0.704126
USP9X	X	confirmed	0.051	6.4105	0.981918
KDM6A	X	confirmed	0.161	2.946	0.994246
UXT	X	no disorder	0.46	0.69306	0.907843
VBP1	X	no disorder	0.426	1.3571	0.905556
VCX	X	no disorder	1.821	-2.8068	0.0442834
WAS	X	confirmed	0.149	1.9754	0.653545
XG	X	no disorder	1.664	-0.032323	0.179252
XK	X	confirmed	0.31	2.1242	0.781348
XPNPEP2	X	PMT	1.107	-0.33774	0.706519
ZFP92	X	no disorder	0.618	2.0456	0.217506
ZFX	X	no disorder	0.16	3.1463	0.955583
ZIC3	X	confirmed	0.361	2.5168	0.91802
ZNF157	X	no disorder	1.321	0.31416	0.357462
RNF113A	X	confirmed	0.42	1.7697	0.742733
ZNF185	X	no disorder	1.139	0.13689	0.359113
ZNF182	X	no disorder	0.279	1.5727	0.336822
ZMYM3	X	no disorder	0.106	4.306	0.917578
ZNF275	X	no disorder	1.228	0.96583	0.28093
ZNF41	X	no disorder	0.618	1.3031	0.248162
ZNF711	X	confirmed	0.305	2.4017	0.978424
ZNF75D	X	no disorder	0.964	0.38051	0.332877
ZNF81	X	no disorder	0.505	1.4226	0.305237
ZXDA	X	no disorder	1.116	0.19299	0.61425
ZXDB	X	no disorder	0.312	0.9635	0.579395
FTSJ1	X	confirmed	0.204	2.172	0.83798
HDAC8	X	confirmed	0.297	2.8212	0.947354
KIF4A	X	PMT	0.2	2.5594	0.890565
BEX3	X	no disorder	0.956	0.99505	0.987908
NSDHL	X	confirmed	0.289	0.86892	0.765775
PNCK	X	no disorder	1.096	1.5077	0.790988
PPP2R3B	X	no disorder	0.892	-1.4039	0.677025
RLIM	X	confirmed	0.247	2.4248	0.888853
SLITRK2	X	no disorder	0.694	2.1956	0.886722
USP26	X	no disorder		-0.08368	0.22892
USP27X	X	confirmed	0.363	3.1795	0.967046
ATP11C	X	PMT	0.232	1.9874	0.866008
ACE2	X	no disorder	0.25	1.2455	0.720844
MAGEC2	X	no disorder		-0.65349	0.064082
PABPC5	X	no disorder	0.413	1.9555	0.875109
TMEM187	X	no disorder	1.592	0.13532	0.479517
POF1B	X	PMT	1.138	0.78017	0.928588
FAM3A	X	no disorder	0.602	0.92684	0.838384
CA5B	X	no disorder	1.196	-0.048138	0.763732
CHST7	X	no disorder	0.973	1.9383	0.630938
SH3KBP1	X	PMT	0.194	2.0512	0.937287
DMRTC1	X	no disorder	1.886	0.8579	0.223316
CACNA1F	X	confirmed	0.448	2.6007	0.752245
HDAC6	X	PMT	0.072	3.2915	0.587747
RAB9B	X	no disorder	0.683	1.8044	0.965677
PCDH19	X	confirmed	0.126	2.5929	0.906005
CRLF2	X	no disorder	1.396	-0.85264	0.122491
NLGN4X	X	confirmed	0.249	2.7006	0.875765
NLGN3	X	PMT	0.31	4.206	0.923479
SPANXA2	X	no disorder			0.268551
SPANXB1	X	no disorder			0.228526
SPANXC	X	no disorder	1.924	-2.4887	0.244898
SPANXD	X	no disorder	1.917	-3.5372	0.255442
WDR13	X	no disorder	0.362	3.2948	0.939643
S100G	X	no disorder	1.841	0.37847	0.78625
GABRQ	X	no disorder	0.736	0.58136	0.554976
H2AB3	X	no disorder			0.621552
WNK3	X	no disorder	0.191	2.552	0.774369
ARHGEF9	X	confirmed	0.151	3.0427	0.971819
XAGE3	X	no disorder	1.307	-0.57851	0.0175595
OR13H1	X	no disorder	1.92	-0.13429	0.172384
CAPN6	X	no disorder	0.394	1.518	0.849896
ESX1	X	no disorder	0.749	-0.038021	0.115643
PPP1R3F	X	no disorder	1.307	0.21346	0.695375
GPR101	X	confirmed	0.571	0.63524	0.480223
CASK	X	confirmed	0.073	4.2502	0.983222
SNX12	X	no disorder	0.59	2.1592	0.956851
MBTPS2	X	confirmed	0.17	2.0915	0.944936
P2RY8	X	no disorder	1.644	1.7332	0.682407
SYTL4	X	no disorder	0.567	0.81155	0.912847
SYTL5	X	no disorder	0.648	-0.38888	0.831418
TLR7	X	confirmed	0.305	3.0132	0.731429
TLR8	X	no disorder	0.486	3.0832	0.374856
GCNA	X	no disorder	0.268	0.7449	0.225963
SEPTIN6	X	no disorder	0.363	1.7001	0.94634
SASH3	X	no disorder	0.573	1.8455	0.784864
PGRMC1	X	no disorder	0.823	0.079992	0.906463
SYAP1	X	no disorder	0.352	1.159	0.802361
PPP1R2C	X	no disorder			0.2711
MAGED2	X	confirmed	0.233	2.3381	0.824108
ATG4A	X	no disorder	0.262	1.3515	0.928404
RAB39B	X	confirmed	0.52	1.9438	0.964953
PJA1	X	no disorder	0.366	1.0175	0.680589
APLN	X	no disorder	1.524	-0.23902	0.719231
ZBTB33	X	no disorder	0.388	1.9378	0.877117
BCAP31	X	confirmed	0.65	1.3006	0.805803
DACH2	X	no disorder	0.618	0.47128	0.934889
PUDP	X	no disorder	1.143	0.080324	0.733188
MTMR8	X	no disorder	1.84	-2.3426	0.618392
CSAG2	X	no disorder			0.0132812
MORF4L2	X	no disorder	0.544	1.7645	0.908766
ARMCX2	X	no disorder	0.581	1.514	0.527488
SSX4B	X	no disorder	1.722	-0.075386	0.180776
FAM120C	X	no disorder	0.136	3.6347	0.908417
VSIG4	X	no disorder	1.684	-1.4261	0.391
SLC9A7	X	confirmed	0.264	2.121	0.907611
TMEM185A	X	no disorder	1.074	1.1509	0.940456
ACOT9	X	no disorder	1.18	0.70195	0.855902
PRDX4	X	no disorder	0.942	1.0401	0.832108
ASB9	X	no disorder	0.578	0.98518	0.628588
ASB11	X	no disorder	1.611	-0.0022245	0.839095
PCSK1N	X	no disorder	1.254	0.81314	0.580077
TAF9B	X	no disorder	1.912	-0.11315	0.945767
TIMM17B	X	no disorder	0.906	1.3146	0.879769
BRWD3	X	confirmed	0.084	4.269	0.951766
EOLA2	X	no disorder	1.882	-0.63949	0.628721
ZC3H12B	X	no disorder	0.206	2.5427	0.902469
MAGEB17	X	no disorder		0.64444	0.199703
CYSLTR1	X	no disorder	1.697	-0.76762	0.813314
GAB3	X	no disorder	0.341	1.4669	0.70839
NUDT10	X	no disorder	1.239	0.97888	0.883232
ZNF674	X	no disorder	1.311	1.057	0.25441
PORCN	X	confirmed	0.135	2.3709	0.943939
EDA2R	X	no disorder	1.339	-0.20526	0.736353
TNMD	X	no disorder	0.91	0.85895	0.95608
GAGE12J	X	no disorder	1.953	-1.1798	0.0858757
AMOT	X	no disorder	0.266	1.09	0.859263
APEX2	X	no disorder	0.268	0.56394	0.67675
CDR1	X	no disorder		0.53157	0.0501901
NUDT11	X	no disorder	1.257	1.4628	0.934545
ARX	X	confirmed	0.389	2.0538	0.714683
SLC38A5	X	no disorder	0.297	2.4433	0.728753
ARMCX1	X	no disorder	0.955	1.8257	0.800514
CDX4	X	no disorder	1.432	0.098388	0.796257
PHF6	X	confirmed	0.166	2.2833	0.988707
NXT2	X	no disorder	0.505	1.1217	0.869697
VCX2	X	no disorder	1.943	-4.9949	0.00285714
VCX3A	X	no disorder	1.87	-2.141	0.026025
STK26	X	no disorder	0.538	1.6978	0.951559
GPR173	X	no disorder	0.442	2.2648	0.942246
CD99L2	X	no disorder	1.037	-0.16613	0.581115
RAB40A	X	no disorder		0.7921	0.839089
RAB41	X	no disorder	1.321	0.27842	0.706876
H2AB2	X	no disorder			0.631322
ATP6AP2	X	confirmed	0.429	1.6643	0.901045
TMLHE	X	PMT	1.177	0.63746	0.882701
DHRSX	X	no disorder	1.197	0.24276	0.641893
FAM9A	X	no disorder	1.907	-0.75174	0.35966
FAM9B	X	no disorder	1.693	-0.63041	0.549733
FAM9C	X	no disorder	1.939	0.15913	0.631936
H2AP	X	no disorder		-0.39795	0.242373
ZDHHC9	X	confirmed	0.479	2.5504	0.948402
TMEM47	X	no disorder	0.567	1.0092	0.969048
TGIF2LX	X	no disorder		0.87739	0.321074
TXLNG	X	no disorder	0.158	0.086261	0.817391
CETN2	X	no disorder	0.779	1.4951	0.856647
NAA10	X	confirmed	0.522	2.408	0.880932
GRIPAP1	X	no disorder	0.159	2.6163	0.872249
CCNB3	X	no disorder	0.361	0.84006	0.200024
PNMA3	X	no disorder		0.74742	0.115643
PNMA5	X	no disorder		0.48031	0.173051
AKAP17A	X	no disorder	0.524	0.27913	0.687021
FAM50A	X	confirmed	0.292	3.0177	0.905098
ADGRG4	X	no disorder	1.146	-0.8278	0.320037
GPR119	X	no disorder	1.295	1.2388	0.714087
THOC2	X	confirmed	0.081	5.5258	0.974906
HS6ST2	X	PMT	0.933	1.3955	0.869252
SPACA5B	X	no disorder	1.867	0.62929	0.536875
STARD8	X	no disorder	0.5	0.37365	0.601721
CHIC1	X	no disorder	0.476	0.58777	0.970081
MAGEA2B	X	no disorder			0.0349206
NKRF	X	no disorder	0.178	2.7407	0.901399
CHM	X	confirmed	0.194	0.79323	0.785423
SSX7	X	no disorder	1.818	-1.9689	0.190829
CNKSR2	X	confirmed	0.185	3.6053	0.964283
ASB12	X	no disorder	1.68	-0.92733	0.785684
CITED1	X	no disorder	1.389	0.87881	0.675601
RRAGB	X	no disorder	0.427	1.9423	0.978963
P2RY10	X	no disorder	1.039	1.36	0.640098
DDX53	X	no disorder	0.847	0.0051921	0.477479
GPR143	X	confirmed	0.374	0.87866	0.736708
CLCN4	X	confirmed	0.151	4.5166	0.890583
CLCN5	X	confirmed	0.279	2.5341	0.839739
ZDHHC15	X	no disorder	0.425	1.0264	0.951578
NDUFB11	X	confirmed	0.556	0.51342	0.696104
CLDN2	X	no disorder	0.748	1.6148	0.738095
UPF3B	X	confirmed	0.292	1.8439	0.897865
DUSP21	X	no disorder	1.957	0.52005	0.600698
MBNL3	X	no disorder	0.505	1.3888	0.910982
CLIC2	X	PMT	1.086	1.2706	0.793548
PHF8	X	confirmed	0.263	3.9759	0.916553
PASD1	X	no disorder	0.379	-0.81232	0.0924203
SPIN2A	X	no disorder	1.881	-1.0334	0.940412
MID1IP1	X	no disorder	1.095	0.23495	0.879529
ERCC6L	X	no disorder	0.211	2.8905	0.627978
BCOR	X	confirmed	0.141	1.8797	0.838838
VGLL1	X	no disorder	0.539	0.49389	0.293822
ZNF449	X	no disorder	0.465	2.3285	0.462299
LONRF3	X	no disorder	0.463	1.2729	0.690439
RNF128	X	no disorder	0.672	0.66552	0.801554
RAP2C	X	no disorder	1.186	1.7292	0.985688
PDZD4	X	no disorder	0.4	2.704	0.751761
MAGEB16	X	no disorder	1.774	0.57724	0.102872
CNGA2	X	no disorder	0.787	-0.028456	0.864311
PGAM4	X	no disorder		0.19946	0.891634
COL4A5	X	confirmed	0.191	2.4995	0.837904
COL4A6	X	PMT	0.322	1.4821	0.658171
VMA21	X	confirmed	1.112	0.77586	0.9
SSX2B	X	no disorder			0.096649
TCEAL5	X	no disorder	0.694	1.1208	0.142673
H2AB1	X	no disorder		0.07184	0.666379
ENOX2	X	no disorder	0.892	0.82752	0.920949
MAGED4B	X	no disorder			0.570395
COX7B	X	confirmed	0.815	0.42394	0.868313
KLHL13	X	no disorder	0.619	2.2048	0.9575
SLC10A3	X	no disorder	0.55	1.2169	0.721339
JADE3	X	no disorder	0.124	1.8969	0.848908
RTL3	X	no disorder	1.858	-1.9273	0.167857
ZRSR2	X	no disorder	0.132	1.4554	0.79717
TRAPPC2	X	confirmed	1.746	1.5318	0.96383
USP51	X	no disorder	0.653	1.1345	0.757959
PLCXD1	X	no disorder	1.627	-1.5257	0.535391
DGAT2L6	X	no disorder	1.665	-0.48618	0.590039
AWAT2	X	no disorder	0.711	1.2812	0.586727
AWAT1	X	no disorder	1.192	0.2557	0.584397
CPXCR1	X	no disorder		-0.56313	0.0844371
MCTS1	X	no disorder	0.441	2.0473	0.978755
DOCK11	X	no disorder	0.373	2.6842	0.881681
MORC4	X	no disorder	0.249	1.3623	0.786034
SLITRK4	X	no disorder	0.422	1.9674	0.924821
MED14	X	no disorder	0.092	4.1329	0.962726
MAGED4	X	no disorder	1.852	0.84201	0.623879
MAGEB5	X	no disorder		0.2494	0.0727053
MAGEB6	X	no disorder		-0.50716	0.0485294
MAGEC3	X	no disorder	1.722	-0.94908	0.038147
NXF2B	X	no disorder	0.563	1.3814	0.518341
APOOL	X	no disorder	1.002	0.25874	0.786121
ACTRT1	X	no disorder	1.611	-1.2444	0.614677
AKAP14	X	no disorder	0.612	0.66976	0.269697
ARMCX3	X	no disorder	0.841	1.7428	0.954649
MAGEH1	X	no disorder	1.419	0.61707	0.436818
ATXN3L	X	no disorder		-0.020323	0.68764
BRCC3	X	no disorder	0.813	2.6703	0.949087
CTAG1A	X	no disorder			0.00294659
RBMX2	X	no disorder	0.337	0.91703	0.629825
CSAG1	X	no disorder	1.923	-1.0377	0
C1GALT1C1	X	confirmed	0.478	1.0293	0.896134
CSF2RA	X	confirmed	1.119	-0.83694	0.0581879
TSPYL2	X	no disorder	0.405	0.32982	0.40562
RTL8A	X	no disorder	1.567	-0.0048829	0.85614
TCEAL6	X	no disorder	1.925	-0.62043	0.126268
TFDP3	X	no disorder		0.15026	0.874631
FATE1	X	no disorder	1.364	-0.33804	0.227355
TBC1D8B	X	confirmed	0.743	0.05699	0.907107
LANCL3	X	no disorder	0.837	0.14199	0.94711
GPRASP1	X	no disorder	0.416	0.72845	0.206853
CSTF2	X	no disorder	0.133	3.4292	0.946424
PNPLA4	X	no disorder	1.271	-0.14555	0.784646
CTAG1B	X	no disorder			0.000368324
CTAG2	X	no disorder	1.865	-0.48964	0.00902394
FUNDC2	X	no disorder	1.019	0.36308	0.812281
ZC4H2	X	confirmed	0.39	1.5121	0.970519
MAGEE1	X	no disorder	0.31	1.4379	0.399861
MAGEE2	X	no disorder	1.82	-1.7411	0.825763
LUZP4	X	no disorder	1.857	-0.66868	0.0575372
FAM104B	X	no disorder	1.921	-0.21785	0.536752
RIPPLY1	X	no disorder	1.774	0.11192	0.451754
GPRASP2	X	PMT	0.269	0.71345	0.506397
FAM199X	X	no disorder	0.564	2.4989	0.973093
CTPS2	X	no disorder	0.394	2.5903	0.876377
PABIR3	X	no disorder	1.604	-0.053389
RTL4	X	no disorder	1.786	-0.52864	0.315756
MOSPD1	X	no disorder	0.361	1.3283	0.966978
FAM47C	X	no disorder		-0.53441	0.0215251
MAGEB10	X	no disorder		1.3681	0.133142
NRK	X	no disorder	0.289	0.66035	0.752622
XAGE1B	X	no disorder			0.0666667
OTUD5	X	no disorder	0.173	3.994	0.933921
RAB40AL	X	no disorder	1.865	-0.23263	0.782198
TSR2	X	PMT	0.561	0.9894	0.752778
BEX4	X	no disorder	0.821	0.24036	0.227548
RADX	X	no disorder	0.648	1.9524	0.627103
CUL4B	X	confirmed	0.085	3.7714	0.983668
GNL3L	X	no disorder	0.232	1.3581	0.823213
RBM41	X	no disorder	0.319	0.68319	0.916908
TEX28	X	no disorder			0.35734
BCORL1	X	confirmed	0.152	2.0631	0.719431
TASL	X	no disorder	0.492	0.92949
OFD1	X	confirmed	0.322	0.31954	0.578282
MAMLD1	X	confirmed	0.445	0.59856	0.533166
RTL8C	X	no disorder	1.532	1.526	0.817251
LAS1L	X	confirmed	0.179	2.6661	0.720862
MAP7D3	X	no disorder	0.981	-0.11114	0.206119
TRMT2B	X	no disorder	1.018	1.0304	0.703366
ARMCX5	X	no disorder	0.889	1.0357	0.517472
CYBB	X	confirmed	0.193	2.1906	0.835143
CYLC1	X	no disorder	0.367	-1.5283	0.211503
TMEM35A	X	no disorder	0.853	1.0684	0.92123
DIPK2B	X	no disorder	1.355	0.53934	0.777419
MAP7D2	X	no disorder	0.478	-0.24603	0.76236
ZNF280C	X	no disorder	0.194	1.5458	0.700858
NUP62CL	X	no disorder	1.49	0.26804	0.716216
GDPD2	X	no disorder	0.457	2.0028	0.705741
KRBOX4	X	no disorder	0.882	0.25919	0.199419
GEMIN8	X	no disorder	0.327	0.59997	0.527846
CT55	X	no disorder	0.802	0.84162	0.359371
LAGE3	X	confirmed	1.806	0.40929	0.260648
TMEM255A	X	no disorder	0.982	0.27418	0.938344
ARMCX6	X	no disorder	1.186	-0.9364	0.57619
TCEAL4	X	no disorder	0.656	0.9526	0.279012
TMEM164	X	no disorder	0.329	2.3633	0.975727
EFHC2	X	no disorder	0.147	0.62188	0.681378
CSAG3	X	no disorder			0.0151042
CXorf56	X	PMT	0.313	2.2384	0.949178
CXorf58	X	no disorder	1.407	0.40424	0.536336
CBLL2	X	no disorder		0.31007	0.532003
FMR1NB	X	no disorder	0.919	-0.31996	0.12487
ARHGAP36	X	no disorder	0.405	1.1879	0.79629
PTCHD1	X	PMT	0.284	2.004	0.975628
HDX	X	no disorder	0.555	0.12931	0.960974
FAAH2	X	no disorder	1.935	-3.6273	0.752595
RIBC1	X	no disorder	0.282	1.0128	0.527895
PWWP3B	X	no disorder	0.531	0.11631	0.496844
KLHL34	X	no disorder	1.374	1.4595	0.678088
FAM47B	X	no disorder		-0.71373	0.0895253
CFAP47	X	no disorder	0.289	0.10109	0.47478
FAM133A	X	no disorder	0.947	0.071696	0.753681
GAGE12B	X	no disorder			0.152174
AMER1	X	confirmed	0.371	-0.56916	0.568163
RBMXL3	X	no disorder		-0.83889	0.240574
OPN1MW2	X	no disorder	1.36	0.35244	0.674612
SPIN4	X	no disorder	0.636	1.5809	0.955067
DCX	X	confirmed	0.616	2.7035	0.963942
H2BW1	X	no disorder	1.741	-0.60212	0.472348
SPIN3	X	no disorder	0.6	1.0903	0.884685
ZCCHC12	X	no disorder	1.111	0.68264	0.690902
INTS6L	X	no disorder	0.152	1.7066	0.90304
CT47A11	X	no disorder			0.0175317
BCLAF3	X	no disorder	0.421	1.2624	0.723689
DDX3X	X	confirmed	0.118	4.3295	0.961337
H2BW2	X	no disorder	1.639	-1.0409	0.53828
PABPC1L2A	X	no disorder	1.812	1.0268	0.898342
BEX5	X	no disorder	1.943	0.31347	0.670833
SATL1	X	no disorder	1.638	-0.17094	0.148755
PDZD11	X	no disorder	0.928	1.7507	0.964539
EOLA1	X	no disorder	1.053	0.44701	0.611111
MMGT1	X	no disorder	0.565	1.22	0.973485
TCEAL3	X	no disorder	0.673	1.0927	0.46733
PNMA6A	X	no disorder			0.0410833
TCEANC	X	no disorder	1.069	0.28	0.546496
YIPF6	X	no disorder	0.406	1.2122	0.88903
UPRT	X	no disorder	0.561	1.4488	0.734839
TCEAL7	X	no disorder	1.432	0.38334	0.856766
MOSPD2	X	no disorder	0.256	1.6602	0.898009
TENT5D	X	no disorder	0.512	0.95716	0.779829
CT45A2	X	no disorder			0.198772
GAGE12C	X	no disorder			0.0550847
CCNQ	X	confirmed	0.396	1.1412	0.770281
BEND2	X	no disorder	0.544	0.71344	0.146875
MAGEB18	X	no disorder	1.853	0.82007	0.30281
DNAAF6	X	confirmed	0.472	0.47523	0.617674
CXorf38	X	no disorder	1.076	0.50352	0.741979
TMEM31	X	no disorder	1.867	0.27255	0.278895
TMSB15B	X	no disorder	1.733	-0.72487	0.869565
ARMCX4	X	no disorder	0.122	2.6373	0.192682
VSIG1	X	no disorder	0.983	0.45554	0.504725
TCEAL8	X	no disorder	1.213	0.35945	0.864124
APOO	X	no disorder	0.548	-0.040572	0.867672
FUNDC1	X	no disorder	1.15	0.25884	0.962393
DIAPH2	X	PMT	0.283	1.8331	0.896733
PBDC1	X	no disorder	0.698	0.68048	0.699858
ZNF630	X	no disorder	1.101	-0.14471	0.220973
MAGT1	X	confirmed	0.326	1.0616	0.924107
DKC1	X	confirmed	0.191	3.3994	0.80835
ITIH6	X	no disorder	1.518	-2.3032	0.433283
CCDC22	X	confirmed	0.123	1.2892	0.730998
CCDC120	X	no disorder	0.551	0.074511	0.757963
PRAF2	X	no disorder	0.667	1.174	0.738547
WDR45	X	confirmed	0.21	2.0155	0.950046
FRMPD4	X	confirmed	0.083	1.9503	0.871053
DLG3	X	confirmed	0.09	2.8769	0.948492
IQSEC2	X	confirmed	0.133	5.1894	0.845892
GAGE13	X	no disorder	1.844	-0.5011	0.069209
SHROOM4	X	confirmed	0.226	0.95131	0.565618
KIAA1210	X	no disorder	0.446	-0.23529	0.0810916
WWC3	X	no disorder	0.185	1.5132	0.821226
RTL9	X	no disorder	0.218	-0.66854	0.361243
DMD	X	confirmed	0.154	-2.4322	0.943516
LRCH2	X	no disorder	0.242	1.9411	0.941297
KLHL15	X	confirmed	0.195	3.6857	0.975592
BHLHB9	X	no disorder	1.016	0.47379	0.606083
ZMAT1	X	no disorder	0.78	0.44326	0.585632
FRMPD3	X	no disorder	0.476	1.0211	0.842131
DCAF12L1	X	no disorder	0.309	2.4087	0.759124
RTL5	X	no disorder	1.021	0.20307	0.533275
NEXMIF	X	confirmed	0.198	1.2725	0.923577
CLTRN	X	no disorder	1.746	-0.27881	0.843498
DNASE1L1	X	no disorder	0.685	0.6932	0.460396
HSFX1	X	no disorder			0.0928459
TCEAL2	X	no disorder	1.81	0.11532	0.157018
XKRX	X	no disorder	1.157	0.48171	0.853852
CHRDL1	X	confirmed	0.522	0.45009	0.970733
NKAP	X	confirmed	0.172	1.5082	0.85016
NLRP2B	X	no disorder			0.034058
FAM47A	X	no disorder		0.079064	0.0969191
PAGE5	X	no disorder	1.467	0.38658	0.0525526
RHOXF1	X	no disorder	0.606	-0.078911	0.0648649
MAGIX	X	no disorder	1.835	0.22342	0.334662
RHOXF2	X	no disorder	1.886	0.12468	0.0366782
PIR	X	no disorder	1.799	-0.39802	0.907216
TCEAL9	X	no disorder	1.821	0.24118	0.938413
FAM156A	X	no disorder			0.226324
GTPBP6	X	no disorder	1.549	-1.7654	0.610638
GPR174	X	no disorder	0.677	0.65289	0.687226
RPA4	X	no disorder		0.25103	0.151527
DRP2	X	no disorder	0.628	1.6995	0.920146
SAGE1	X	no disorder	1.316	-0.39048	0.22512
FOXR2	X	no disorder	1.918	-0.21158	0.451175
PABIR2	X	no disorder	0.457	1.2604
TSC22D3	X	no disorder	0.88	1.0337	0.90398
WDR44	X	no disorder	0.195	2.9519	0.898322
CXorf51A	X	no disorder			0.0140673
SLC25A43	X	no disorder	0.892	1.2453	0.869688
SRPX2	X	PMT	0.538	0.22618	0.808155
GPKOW	X	no disorder	0.187	0.92073	0.666667
TAB3	X	no disorder	0.423	1.759	0.97209
FAM155B	X	no disorder	0.479	-0.37939	0.846512
TMSB15A	X	no disorder	1.728	-0.12559	0.907971
DUSP9	X	no disorder	0.529	1.323	0.706061
PRRG3	X	no disorder	1.756	-0.75622	0.787069
ALG13	X	confirmed	0.16	1.1475	0.780785
CXorf49	X	no disorder			0.0213592
HUWE1	X	confirmed	0.06	8.8732	0.95379
XAGE5	X	no disorder	1.866	-1.1374	0.0504587
BEX2	X	no disorder	1.271	-0.013765	0.652972
GAGE10	X	no disorder	1.828	-0.92758	0.0863248
EBP	X	confirmed	0.342	1.4942	0.722655
SPACA5	X	no disorder	1.712	0.85041	0.579583
EDA	X	confirmed	0.266	1.7843	0.87585
YY2	X	no disorder	0.925	1.3477	0.507954
DMRTC1B	X	no disorder			0.172366
MAP3K15	X	no disorder	1.337	-0.7833	0.774708
ARL13A	X	no disorder	1.317	1.0495	0.367704
UBE2NL	X	no disorder	1.931	0.18975	0.995887
ZCCHC13	X	no disorder	1.856	0.71154	0.829541
NCBP2L	X	no disorder		-0.062166	0.459957
PAGE2	X	no disorder	1.602	-0.44175	0.0380952
PAGE2B	X	no disorder	1.875	-0.10687	0.0494048
DCAF8L1	X	no disorder		0.33872	0.792124
DCAF8L2	X	no disorder	0.474	1.3449	0.542405
VCX3B	X	no disorder	1.833	-1.6366	0.0218623
F8A2	X	no disorder			0.253853
F8A3	X	no disorder			0.173835
CENPVL1	X	no disorder			0.176557
PABPC1L2B	X	no disorder	1.855	0.85942	0.884909
SLC25A53	X	no disorder	1.037	0.66753	0.706926
GAGE12D	X	no disorder			0.0810734
GAGE12E	X	no disorder			0.070904
GAGE12F	X	no disorder			0.0731638
GAGE12G	X	no disorder			0.0720339
GAGE12H	X	no disorder	1.82	-2.0531	0.0714689
MAGEA9B	X	no disorder		0.49858	0.0471519
GAGE2E	X	no disorder			0.0758308
FAM156B	X	no disorder			0.3
EFNB1	X	confirmed	0.349	1.5909	0.867051
OTUD6A	X	no disorder	1.895	1.8218	0.51188
EGFL6	X	no disorder	1.286	0.6372	0.776294
DGKK	X	no disorder			0.717322
ZCCHC18	X	no disorder	0.915	0.74716	0.375578
ARSH	X	no disorder	1.394	0.31437	0.526998
EIF1AX	X	no disorder	0.386	2.3908	0.975632
EIF2S3	X	confirmed	0.322	3.6078	0.964975
HSFX2	X	no disorder			0.0737421
DCAF12L2	X	no disorder	1.04	0.93714	0.785129
SOWAHD	X	no disorder	1.257	0.77982	0.377743
HAUS7	X	no disorder	0.22	0.37552	0.464583
PPP4R3C	X	no disorder			0.556903
SPIN2B	X	no disorder	1.605	1.73	0.967181
RTL8B	X	no disorder	1.936	-0.033433	0.89269
SPANXN1	X	no disorder	1.725	-0.79891	0.00547945
SPANXN2	X	no disorder	1.894	-0.3199	0.0154696
SPANXN3	X	no disorder	1.746	-0.19147	0.00492958
SPANXN4	X	no disorder	1.807	-1.2989	0.0104034
SPANXN5	X	no disorder	1.904	-0.17888	0.0570776
ELF4	X	no disorder	0.644	1.1663	0.711948
ELK1	X	no disorder	0.341	2.1894	0.674359
CT45A1	X	no disorder	1.88	0.70361	0.129123
CT45A3	X	no disorder			0.205263
CT45A5	X	no disorder	1.973	-3.8594	0.185965
CT45A6	X	no disorder	1.875	0.50962	0.174737
CT47A1	X	no disorder			0.00957324
CT47A2	X	no disorder			0.0167243
CT47A3	X	no disorder			0.0164937
CT47A4	X	no disorder			0.0234141
CT47A5	X	no disorder			0.0182238
CT47A6	X	no disorder			0.0329873
CT47A7	X	no disorder			0.00761246
CT47A8	X	no disorder			0.0153403
CT47A9	X	no disorder			0.0168397
CT47A10	X	no disorder			0.0283737
CT47A12	X	no disorder			0.0208766
CT47B1	X	no disorder	1.953	-6.0585	0.00533333
EMD	X	confirmed	0.35	-0.16471	0.450327
GLOD5	X	no disorder	1.638	-0.61047	0.754244
CT83	X	no disorder	1.907	-0.013165	0.0754386
RHOXF2B	X	no disorder	1.335	-0.073437	0.0228374
CXorf65	X	no disorder	0.428	0.19697	0.484783
NHSL2	X	no disorder	0.524	0.73661	0.674715
EZHIP	X	no disorder		-0.69017	0.0201058
CXorf66	X	no disorder	1.847	0.20468	0.052302
AGTR2	X	no disorder	1.312	-0.072329	0.621245
CXorf49B	X	no disorder			0.0268608
PRR32	X	no disorder	1.902	0.13756	0.210033
SMIM10L2A	X	no disorder			0.772152
SMIM10L2B	X	no disorder			0.783544
CMC4	X	no disorder	1.703	0.17006	0.861353
F8	X	confirmed	0.089	2.4669	0.487174
F8A1	X	no disorder		0.67285	0.278047
F9	X	confirmed	0.167	2.1809	0.610534
ACSL4	X	confirmed	0.306	2.5909	0.910084
FANCB	X	confirmed	0.227	-0.041747	0.561512
FGD1	X	confirmed	0.196	3.5183	0.848891
FGF13	X	no disorder	0.406	1.5915	0.97561
FGF16	X	confirmed	0.65	0.88352	0.901603
FHL1	X	confirmed	0.276	0.88988	0.923457
VEGFD	X	no disorder	1.154	0.49937	0.88723
MTRNR2L10	X	no disorder		-0.33245	0.885333
CCDC160	X	no disorder	1.558	-0.13853	0.393865
AKAP4	X	no disorder	0.246	0.78353	0.674425
FLNA	X	confirmed	0.082	3.7802	0.775906
FMR1	X	confirmed	0.417	2.9736	0.978726
AFF2	X	confirmed	0.275	1.4119	0.849492
CENPI	X	no disorder	0.169	1.4621	0.70841
ALAS2	X	confirmed	0.184	2.3698	0.828401
FTHL17	X	no disorder		0.75966	0.490399
G6PD	X	confirmed	0.318	2.0008	0.83314
TRPC5OS	X	no disorder			0.285119
GABRA3	X	no disorder	0.699	2.5284	0.895673
GABRE	X	no disorder	1.023	-0.072032	0.531821
GAGE1	X	no disorder	1.941	-1.5742	0.0587571
GAGE2A	X	no disorder	1.873	-0.7857	0.0649573
PAGE1	X	no disorder	0.528	-0.12942	0.0351474
PAGE4	X	no disorder	0.769	0.083585	0.12589
PAGE3	X	no disorder	1.797	-0.64955	0.0730994
XAGE1A	X	no disorder			0.0926829
XAGE2	X	no disorder			0.0541667
GATA1	X	confirmed	0.321	1.1352	0.647021
SMIM10	X	no disorder	1.861	0.81273	0.592857
SMIM9	X	no disorder	1.832	0.3591	0.167
OPN1MW	X	confirmed	1.78	0.74686	0.64411
GDI1	X	confirmed	0.192	3.2905	0.919866
CXorf51B	X	no disorder			0.0192661
GJB1	X	confirmed	0.486	2.028	0.881338
GK	X	confirmed	0.288	3.1858	0.935655
GLA	X	confirmed	0.177	1.8759	0.70093
GLRA2	X	no disorder	0.304	2.7002	0.957395
GLUD2	X	PMT	1.273	0.82505	0.829219
CENPVL2	X	no disorder			0.101465
CENPVL3	X	no disorder			0.134838
MPC1L	X	no disorder			0.257421
FAM236A	X	no disorder			0.121667
ETDB	X	no disorder			0.0538889
GPC3	X	confirmed	0.162	1.4519	0.878657
GPC4	X	confirmed	0.368	1.6555	0.848055
GPM6B	X	no disorder	0.592	1.9881	0.93617
ZBED1	X	no disorder	0.782	0.84749	0.819233
LPAR4	X	no disorder	1.766	0.93864	0.911321
GPR34	X	no disorder	0.816	1.7093	0.670681
GPR50	X	no disorder	0.623	0.072249	0.404207
ADGRG2	X	confirmed	0.34	1.8863	0.776686
GPR82	X	no disorder	1.076	0.56214	0.714045
CXCR3	X	no disorder	0.968	1.7447	0.353388
GRIA3	X	confirmed	0.193	4.2268	0.970019
GRPR	X	no disorder	0.878	0.72477	0.84658
AMELX	X	confirmed	0.947	0.95694	0.932813
GSPT2	X	no disorder	0.24	2.4902	0.906518
AMMECR1	X	confirmed	0.472	1.0801	0.988423
GUCY2F	X	no disorder	0.968	-0.20523	0.788278
GYG2	X	no disorder	1.568	0.076037	0.442534
ABCB7	X	confirmed	0.109	2.9037	0.89066
HSD17B10	X	confirmed	0.342	2.594	0.875318
TCP11X2	X	no disorder			0.423459
TCP11X1	X	no disorder			0.425315
HCCS	X	confirmed	0.414	1.1951	0.767038
HCFC1	X	confirmed	0.06	5.6341	0.778438
SERTM2	X	no disorder			0.926667
HEPH	X	no disorder	0.563	-0.71488	0.680879
HMGB3	X	PMT	0.566	1.7775	0.92471
HNRNPH2	X	confirmed	0.309	3.6248	0.965852
NBDY	X	no disorder			0.968116
PNMA6E	X	no disorder			0.0516975
CLDN34	X	no disorder			0.262791
CT45A7	X	no disorder			0.18193
CT45A8	X	no disorder			0.162982
CT45A9	X	no disorder			0.215263
CT45A10	X	no disorder			0.190175
HPRT1	X	confirmed	0.34	2.3178	0.970015
ERAS	X	no disorder	1.445	1.4761	0.333191
OPN1MW3	X	no disorder			0.691872
TEX13C	X	no disorder			0.03444
TEX13D	X	no disorder			0.0563636
HSFX3	X	no disorder			0.0550898
HSFX4	X	no disorder			0.0515968
FAM236B	X	no disorder			0.14375
FAM236C	X	no disorder			0.117083
FAM236D	X	no disorder			0.137719
HTATSF1	X	no disorder	0.217	1.9835	0.529806
HTR2C	X	no disorder	0.867	1.2063	0.813217
PNMA6F	X	no disorder			0.0274611
ETDA	X	no disorder			0.114444
ETDC	X	no disorder			0.120556
IDH3G	X	no disorder	0.711	2.1937	0.742047
IDS	X	confirmed	0.18	1.58	0.721597
IGBP1	X	confirmed	0.242	1.3042	0.749706
AP1S2	X	confirmed	0.454	2.012	0.981366
XIAP	X	confirmed	0.374	1.4931	0.866867
IGSF1	X	confirmed	0.214	1.1512	0.704562
IKBKG	X	confirmed	1.373	0.030862	0.781429
IL13RA1	X	no disorder	0.323	0.52199	0.728816
IL13RA2	X	no disorder	1.182	0.76001	0.551094
IL1RAPL1	X	confirmed	0.197	2.7685	0.967575
IL1RAPL2	X	no disorder	0.294	1.9994	0.952499
IL2RG	X	confirmed	0.209	1.4894	0.745135
IL3RA	X	no disorder	1.881	-1.5017	0.0221636
IL9R	X	no disorder	1.868	-2.2716	0.26143
ABCD1	X	confirmed	0.15	1.8659	0.768365
FOXP3	X	confirmed	0.195	1.6724	0.774614
IRAK1	X	no disorder	0.285	1.9888	0.473679
IRS4	X	confirmed	0.43	0.089282	0.638182
ITGB1BP2	X	no disorder	1.336	0.77906	0.930843
ITM2A	X	no disorder	0.933	0.13432	0.9
ANOS1	X	confirmed	0.248	0.885	0.815223
KCND1	X	no disorder	0.561	1.9266	0.826903
KCNE5	X	no disorder	1.831	0.40656	0.565501
SHROOM2	X	no disorder	0.528	-0.32535	0.511194
KLF8	X	no disorder	1.313	0.38121	0.668611
KLHL4	X	no disorder	0.436	0.8917	0.898887
AR	X	confirmed	0.291	1.2272	0.780311
ARAF	X	no disorder	0.33	2.4483	0.841735
L1CAM	X	confirmed	0.129	2.836	0.539189
LAMP2	X	confirmed	0.641	0.83952	0.61395
LDOC1	X	no disorder	1.284	1.5629	0.906122
LHFPL1	X	no disorder	1.107	0.47382	0.93997
PRICKLE3	X	no disorder	0.478	1.1912	0.66434
ARHGAP4	X	no disorder	0.313	0.68696	0.543576
ARHGAP6	X	no disorder	0.228	1.8229	0.763521
MAGEA1	X	no disorder		0.98203	0.0688172
MAGEA10	X	no disorder		0.30754	0.0803604
MAGEA11	X	no disorder	0.791	1.2785	0.0378295
MAGEA12	X	no disorder		-0.40502	0.0426455
MAGEA2	X	no disorder			0.0477249
MAGEA3	X	no disorder		-2.3371	0.0688889
MAGEA4	X	no disorder		-1.5381	0.0727463
MAGEA6	X	no disorder		-4.3589	0.0593651
MAGEA8	X	no disorder		0.33345	0.0547544
MAGEA9	X	no disorder			0.0341772
MAGEB1	X	no disorder		0.14018	0.22251
MAGEB2	X	no disorder		-1.3049	0.164583
MAGEB3	X	no disorder	1.614	0.64603	0.217675
MAGEB4	X	no disorder		0.59119	0.0532181
MAGEC1	X	no disorder	1.913	-5.1696	0.0207641
MAGED1	X	no disorder	0.229	2.3263	0.787505
MAOA	X	confirmed	0.143	2.3802	0.810922
MAOB	X	no disorder	0.148	1.7504	0.878695
ARHGEF6	X	no disorder	0.136	1.3479	0.887945
MCF2	X	no disorder	0.314	1.1015	0.773834
MECP2	X	confirmed	0.407	-1.2125	0.900802
CD99	X	no disorder	0.965	-0.52942	0.18853
MID1	X	confirmed	0.304	2.9209	0.948553
MID2	X	PMT	0.496	1.5832	0.933288
ARR3	X	confirmed	0.589	0.57247	0.770694
FOXO4	X	no disorder	0.479	1.6521	0.772332
ARSD	X	no disorder	0.858	1.0875	0.487093
ARSL	X	confirmed	0.492	1.9544	0.498644
ARSF	X	no disorder	1.549	-0.38659	0.391765
MPP1	X	no disorder	0.268	1.6708	0.842898
MSL3	X	confirmed	0.178	1.9314	0.936143
MSN	X	confirmed	0.13	2.9335	0.956574
MTCP1	X	no disorder	0.851	1.6369	0.995679
MTM1	X	confirmed	0.176	2.395	0.886976
MTMR1	X	no disorder	0.238	2.0202	0.83818
ASMT	X	no disorder	1.934	-1.6969	0.656239
ASMTL	X	no disorder	0.997	-0.60919	0.556377
MXRA5	X	no disorder	0.398	-0.72839	0.420031
NAP1L2	X	no disorder	0.506	0.10248	0.688214
NAP1L3	X	no disorder	0.898	0.49235	0.628731
NDP	X	confirmed	0.876	0.96913	0.948507
NDUFA1	X	confirmed	1.178	0.96306	0.733333
NHS	X	confirmed	0.087	1.8225	0.788579
NONO	X	confirmed	0.244	3.5885	0.955862
NOX1	X	no disorder	1.064	-0.050681	0.726903
NR0B1	X	confirmed	0.275	1.0824	0.567516
HMGN5	X	no disorder	1.147	-0.1511	0.27927
NXF2	X	no disorder	0.861	1.477	0.494577
NXF3	X	no disorder	0.599	0.77469	0.45896
NXF5	X	no disorder	1.693	-0.3742	0.588707
FRMD7	X	confirmed	0.419	0.70381	0.777995
ATP1B4	X	no disorder	0.919	0.22358	0.909683
NYX	X	confirmed	1.131	2.1145	0.728285
TBC1D25	X	no disorder	0.471	3.1034	0.763667
OCRL	X	confirmed	0.155	2.9631	0.912158
TENM1	X	no disorder	0.193	3.4329	0.935053
OGT	X	confirmed	0.08	5.6667	0.974881
OPHN1	X	confirmed	0.161	2.5929	0.877169
ATP2B3	X	PMT	0.222	2.7453	0.774365
OTC	X	confirmed	0.406	1.3274	0.932394
P2RY4	X	no disorder	1	-0.31675	0.67878
PAK3	X	confirmed	0.286	3.5336	0.968073
PCDH11X	X	no disorder	0.56	2.2979	0.831281
ATP6AP1	X	confirmed	0.213	1.5308	0.667091
ATP7A	X	confirmed	0.216	1.5302	0.861914
CDK16	X	no disorder	0.258	2.9103	0.818444
PCYT1B	X	no disorder	0.403	2.1588	0.945946
AIFM1	X	confirmed	0.234	2.4941	0.913518
PDHA1	X	confirmed	0.266	2.572	0.895055
PDK3	X	PMT	0.546	2.3184	0.910319
ATRX	X	confirmed	0.119	3.1025	0.852654
CFP	X	confirmed	0.43	2.1655	0.489645
PFKFB1	X	no disorder	0.892	-0.048076	0.804025
PGK1	X	confirmed	0.465	0.33828	0.964833
PHEX	X	confirmed	0.143	1.7091	0.934533
PHKA1	X	confirmed	0.547	1.8803	0.85915
PHKA2	X	confirmed	0.373	1.8249	0.870739
PIGA	X	confirmed	0.296	2.1683	0.849141
AVPR2	X	confirmed	0.715	1.0114	0.447401
PIM2	X	no disorder	0.321	1.336	0.717094
PIN4	X	no disorder	0.727	-0.12202	0.958081
PLAC1	X	no disorder		0.26051	0.296088
PLP1	X	confirmed	0.355	2.0373	0.971463
PLP2	X	no disorder	1.553	0.24938	0.736166
PLS3	X	confirmed	0.283	2.7103	0.937824
PLXNA3	X	no disorder	0.384	0.67634	0.73791
PLXNB3	X	no disorder	0.371	0.2265	0.56993
POLA1	X	confirmed	0.051	1.9947	0.901044
POU3F4	X	confirmed	0.695	1.926	0.871271
PPEF1	X	no disorder	0.293	1.944	0.686086
PQBP1	X	confirmed	0.499	1.9194	0.846115
PRKX	X	no disorder	0.895	1.6002	0.771123
PRPS1	X	confirmed	0.377	3.7321	0.937304
PRPS2	X	no disorder	0.343	3.0509	0.891745
PRRG1	X	no disorder	1.123	0.40866	0.922831
PSMD10	X	no disorder	0.781	0.88324	0.937445
RAB33A	X	no disorder	0.526	1.9281	0.858263
RAB9A	X	no disorder	0.51	1.2764	0.926568
RAI2	X	no disorder	0.656	-0.060573	0.77307
RBBP7	X	no disorder	0.28	2.7889	0.939515
RBM10	X	confirmed	0.11	4.4623	0.84812
RBM3	X	no disorder	0.519	1.3192	0.931013
RBMX	X	PMT	0.432	2.9043	0.966667
OPN1LW	X	confirmed	0.263	0.4657	0.613059
RENBP	X	no disorder	0.491	0.7909	0.652181
REPS2	X	no disorder	0.486	1.3121	0.853101
RGN	X	no disorder	0.991	-0.91289	0.836111

## Sheet: 3e
Figure 3e
Approved symbol	monogenic_disorder	LME_indications	number_LME_indications
RP2	confirmed	L	1
RPGR	confirmed	L	1
RPL10	confirmed	M	1
RPL39	no disorder	E	1
RPL36A	no disorder	E	1
BEX1	no disorder		0
RPS4X	no disorder	ME	2
RPS6KA3	confirmed	LME	3
RPS6KA6	no disorder	LE	2
BGN	confirmed		0
RS1	confirmed	L	1
SAT1	no disorder		0
SCML1	no disorder	LM	2
SCML2	no disorder	LM	2
UTP14A	no disorder	L	1
BMP15	confirmed		0
BMX	no disorder		0
SH2D1A	confirmed		0
SH3BGRL	no disorder	E	1
SHOX	confirmed		0
SLC16A2	confirmed	LM	2
SLC25A14	no disorder	LM	2
SLC25A5	no disorder	M	1
SLC25A6	no disorder		0
SLC35A2	confirmed	M	1
SLC6A14	no disorder		0
SLC6A8	confirmed	LM	2
SLC7A3	no disorder	L	1
SLC9A6	confirmed	LM	2
SMARCA1	no disorder	LME	3
SMC1A	confirmed	LM	2
KDM5C	confirmed	LM	2
SMPX	confirmed		0
SMS	confirmed	LM	2
BRS3	no disorder	L	1
SOX3	confirmed	M	1
SPANXA1	no disorder		0
SPRY3	no disorder		0
SRPX	no disorder		0
SSR4	confirmed		0
BTK	confirmed	LM	2
SSX1	PMT		0
SSX2	PMT		0
SSX3	no disorder		0
SSX4	no disorder		0
SSX5	no disorder		0
STAG2	confirmed	LME	3
SRPK3	no disorder		0
CDKL5	confirmed	LME	3
STS	confirmed		0
SUV39H1	no disorder	LM	2
VAMP7	no disorder	E	1
SYN1	confirmed	LM	2
SYP	confirmed		0
TAF1	confirmed	LME	3
TAF7L	no disorder	L	1
TAZ	confirmed	M	1
SERPINA7	PMT		0
TBL1X	confirmed	LM	2
TBX22	confirmed	L	1
TCEAL1	no disorder		0
DYNLT3	no disorder		0
TEX11	confirmed	L	1
TEX13A	no disorder		0
TEX13B	no disorder		0
TFE3	confirmed	L	1
TIMM8A	confirmed		0
TIMP1	no disorder		0
TKTL1	no disorder	L	1
TSPAN7	confirmed		0
TSPAN6	no disorder		0
TMSB4X	no disorder	E	1
CD40LG	confirmed		0
MED12	confirmed	LM	2
TREX2	no disorder		0
TRO	no disorder		0
TRPC5	no disorder	LM	2
UBA1	confirmed	LM	2
UBE2A	confirmed	ME	2
UBL4A	no disorder		0
UBQLN2	confirmed		0
USP11	no disorder	LM	2
USP9X	confirmed	LME	3
KDM6A	confirmed	LME	3
UXT	no disorder		0
VBP1	no disorder		0
VCX	no disorder		0
WAS	confirmed	L	1
XG	no disorder		0
XK	confirmed	L	1
XPNPEP2	PMT		0
ZFP92	no disorder		0
ZFX	no disorder	LME	3
ZIC3	confirmed	M	1
ZNF157	no disorder		0
RNF113A	confirmed		0
ZNF185	no disorder		0
ZNF182	no disorder	L	1
ZMYM3	no disorder	LM	2
ZNF275	no disorder		0
ZNF41	no disorder		0
ZNF711	confirmed	LME	3
ZNF75D	no disorder		0
ZNF81	no disorder		0
ZXDA	no disorder		0
ZXDB	no disorder	L	1
FTSJ1	confirmed	LM	2
HDAC8	confirmed	LM	2
KIF4A	PMT	LM	2
BEX3	no disorder	E	1
NSDHL	confirmed	L	1
PNCK	no disorder		0
PPP2R3B	no disorder		0
RLIM	confirmed	LM	2
SLITRK2	no disorder	M	1
USP26	no disorder		0
USP27X	confirmed	ME	2
ATP11C	PMT	L	1
ACE2	no disorder	L	1
MAGEC2	no disorder		0
PABPC5	no disorder		0
TMEM187	no disorder		0
POF1B	PMT		0
FAM3A	no disorder		0
CA5B	no disorder		0
CHST7	no disorder		0
SH3KBP1	PMT	L	1
DMRTC1	no disorder		0
CACNA1F	confirmed	M	1
HDAC6	PMT	LM	2
RAB9B	no disorder	E	1
PCDH19	confirmed	LM	2
CRLF2	no disorder		0
NLGN4X	confirmed	LM	2
NLGN3	PMT	LM	2
SPANXA2	no disorder		0
SPANXB1	no disorder		0
SPANXC	no disorder		0
SPANXD	no disorder		0
WDR13	no disorder	M	1
S100G	no disorder		0
GABRQ	no disorder		0
H2AB3	no disorder		0
WNK3	no disorder	LM	2
ARHGEF9	confirmed	LME	3
XAGE3	no disorder		0
OR13H1	no disorder		0
CAPN6	no disorder		0
ESX1	no disorder		0
PPP1R3F	no disorder		0
GPR101	confirmed		0
CASK	confirmed	LME	3
SNX12	no disorder	E	1
MBTPS2	confirmed	L	1
P2RY8	no disorder		0
SYTL4	no disorder		0
SYTL5	no disorder		0
TLR7	confirmed	LM	2
TLR8	no disorder	M	1
GCNA	no disorder	L	1
SEPTIN6	no disorder		0
SASH3	no disorder		0
PGRMC1	no disorder		0
SYAP1	no disorder		0
PPP1R2C	no disorder		0
MAGED2	confirmed	LM	2
ATG4A	no disorder	L	1
RAB39B	confirmed	E	1
PJA1	no disorder		0
APLN	no disorder		0
ZBTB33	no disorder		0
BCAP31	confirmed		0
DACH2	no disorder		0
PUDP	no disorder		0
MTMR8	no disorder		0
CSAG2	no disorder		0
MORF4L2	no disorder		0
ARMCX2	no disorder		0
SSX4B	no disorder		0
FAM120C	no disorder	LM	2
VSIG4	no disorder		0
SLC9A7	confirmed	L	1
TMEM185A	no disorder		0
ACOT9	no disorder		0
PRDX4	no disorder		0
ASB9	no disorder		0
ASB11	no disorder		0
PCSK1N	no disorder		0
TAF9B	no disorder		0
TIMM17B	no disorder		0
BRWD3	confirmed	LME	3
EOLA2	no disorder		0
ZC3H12B	no disorder	LM	2
MAGEB17	no disorder		0
CYSLTR1	no disorder		0
GAB3	no disorder		0
NUDT10	no disorder		0
ZNF674	no disorder		0
PORCN	confirmed	LM	2
EDA2R	no disorder		0
TNMD	no disorder	E	1
GAGE12J	no disorder		0
AMOT	no disorder	L	1
APEX2	no disorder	L	1
CDR1	no disorder		0
NUDT11	no disorder		0
ARX	confirmed		0
SLC38A5	no disorder	LM	2
ARMCX1	no disorder		0
CDX4	no disorder		0
PHF6	confirmed	LME	3
NXT2	no disorder		0
VCX2	no disorder		0
VCX3A	no disorder		0
STK26	no disorder	E	1
GPR173	no disorder	M	1
CD99L2	no disorder		0
RAB40A	no disorder		0
RAB41	no disorder		0
H2AB2	no disorder		0
ATP6AP2	confirmed		0
TMLHE	PMT		0
DHRSX	no disorder		0
FAM9A	no disorder		0
FAM9B	no disorder		0
FAM9C	no disorder		0
H2AP	no disorder		0
ZDHHC9	confirmed	M	1
TMEM47	no disorder	E	1
TGIF2LX	no disorder		0
TXLNG	no disorder	L	1
CETN2	no disorder		0
NAA10	confirmed	M	1
GRIPAP1	no disorder	LM	2
CCNB3	no disorder		0
PNMA3	no disorder		0
PNMA5	no disorder		0
AKAP17A	no disorder		0
FAM50A	confirmed	LM	2
ADGRG4	no disorder		0
GPR119	no disorder		0
THOC2	confirmed	LME	3
HS6ST2	PMT		0
SPACA5B	no disorder		0
STARD8	no disorder		0
CHIC1	no disorder	E	1
MAGEA2B	no disorder		0
NKRF	no disorder	LM	2
CHM	confirmed	L	1
SSX7	no disorder		0
CNKSR2	confirmed	LME	3
ASB12	no disorder		0
CITED1	no disorder		0
RRAGB	no disorder	E	1
P2RY10	no disorder		0
DDX53	no disorder		0
GPR143	confirmed		0
CLCN4	confirmed	LM	2
CLCN5	confirmed	LM	2
ZDHHC15	no disorder	E	1
NDUFB11	confirmed		0
CLDN2	no disorder		0
UPF3B	confirmed	L	1
DUSP21	no disorder		0
MBNL3	no disorder		0
CLIC2	PMT		0
PHF8	confirmed	LM	2
PASD1	no disorder		0
SPIN2A	no disorder		0
MID1IP1	no disorder		0
ERCC6L	no disorder	LM	2
BCOR	confirmed	L	1
VGLL1	no disorder		0
ZNF449	no disorder	M	1
LONRF3	no disorder		0
RNF128	no disorder		0
RAP2C	no disorder	E	1
PDZD4	no disorder	M	1
MAGEB16	no disorder		0
CNGA2	no disorder		0
PGAM4	no disorder		0
COL4A5	confirmed	LM	2
COL4A6	PMT	L	1
VMA21	confirmed		0
SSX2B	no disorder		0
TCEAL5	no disorder		0
H2AB1	no disorder		0
ENOX2	no disorder		0
MAGED4B	no disorder		0
COX7B	confirmed		0
KLHL13	no disorder	ME	2
SLC10A3	no disorder		0
JADE3	no disorder	L	1
RTL3	no disorder		0
ZRSR2	no disorder	L	1
TRAPPC2	confirmed	E	1
USP51	no disorder		0
PLCXD1	no disorder		0
DGAT2L6	no disorder		0
AWAT2	no disorder		0
AWAT1	no disorder		0
CPXCR1	no disorder		0
MCTS1	no disorder	E	1
DOCK11	no disorder	M	1
MORC4	no disorder	L	1
SLITRK4	no disorder		0
MED14	no disorder	LME	3
MAGED4	no disorder		0
MAGEB5	no disorder		0
MAGEB6	no disorder		0
MAGEC3	no disorder		0
NXF2B	no disorder		0
APOOL	no disorder		0
ACTRT1	no disorder		0
AKAP14	no disorder		0
ARMCX3	no disorder	E	1
MAGEH1	no disorder		0
ATXN3L	no disorder		0
BRCC3	no disorder	M	1
CTAG1A	no disorder		0
RBMX2	no disorder		0
CSAG1	no disorder		0
C1GALT1C1	confirmed		0
CSF2RA	confirmed		0
TSPYL2	no disorder		0
RTL8A	no disorder		0
TCEAL6	no disorder		0
TFDP3	no disorder		0
FATE1	no disorder		0
TBC1D8B	confirmed		0
LANCL3	no disorder		0
GPRASP1	no disorder		0
CSTF2	no disorder	LM	2
PNPLA4	no disorder		0
CTAG1B	no disorder		0
CTAG2	no disorder		0
FUNDC2	no disorder		0
ZC4H2	confirmed	E	1
MAGEE1	no disorder	L	1
MAGEE2	no disorder		0
LUZP4	no disorder		0
FAM104B	no disorder		0
RIPPLY1	no disorder		0
GPRASP2	PMT	L	1
FAM199X	no disorder	ME	2
CTPS2	no disorder	M	1
PABIR3	no disorder		0
RTL4	no disorder		0
MOSPD1	no disorder	E	1
FAM47C	no disorder		0
MAGEB10	no disorder		0
NRK	no disorder	L	1
XAGE1B	no disorder		0
OTUD5	no disorder	LM	2
RAB40AL	no disorder		0
TSR2	PMT		0
BEX4	no disorder		0
RADX	no disorder		0
CUL4B	confirmed	LME	3
GNL3L	no disorder	L	1
RBM41	no disorder	L	1
TEX28	no disorder		0
BCORL1	confirmed	L	1
TASL	no disorder		0
OFD1	confirmed	L	1
MAMLD1	confirmed		0
RTL8C	no disorder		0
LAS1L	confirmed	LM	2
MAP7D3	no disorder		0
TRMT2B	no disorder		0
ARMCX5	no disorder		0
CYBB	confirmed	LM	2
CYLC1	no disorder		0
TMEM35A	no disorder		0
DIPK2B	no disorder		0
MAP7D2	no disorder		0
ZNF280C	no disorder	L	1
NUP62CL	no disorder		0
GDPD2	no disorder		0
KRBOX4	no disorder		0
GEMIN8	no disorder		0
CT55	no disorder		0
LAGE3	confirmed		0
TMEM255A	no disorder		0
ARMCX6	no disorder		0
TCEAL4	no disorder		0
TMEM164	no disorder	ME	2
EFHC2	no disorder	L	1
CSAG3	no disorder		0
CXorf56	PMT	LME	3
CXorf58	no disorder		0
CBLL2	no disorder		0
FMR1NB	no disorder		0
ARHGAP36	no disorder		0
PTCHD1	PMT	LE	2
HDX	no disorder	E	1
FAAH2	no disorder		0
RIBC1	no disorder	L	1
PWWP3B	no disorder		0
KLHL34	no disorder		0
FAM47B	no disorder		0
CFAP47	no disorder	L	1
FAM133A	no disorder		0
GAGE12B	no disorder		0
AMER1	confirmed		0
RBMXL3	no disorder		0
OPN1MW2	no disorder		0
SPIN4	no disorder	E	1
DCX	confirmed	ME	2
H2BW1	no disorder		0
SPIN3	no disorder		0
ZCCHC12	no disorder		0
INTS6L	no disorder	L	1
CT47A11	no disorder		0
BCLAF3	no disorder		0
DDX3X	confirmed	LME	3
H2BW2	no disorder		0
PABPC1L2A	no disorder		0
BEX5	no disorder		0
SATL1	no disorder		0
PDZD11	no disorder	E	1
EOLA1	no disorder		0
MMGT1	no disorder	E	1
TCEAL3	no disorder		0
PNMA6A	no disorder		0
TCEANC	no disorder		0
YIPF6	no disorder		0
UPRT	no disorder		0
TCEAL7	no disorder		0
MOSPD2	no disorder	L	1
TENT5D	no disorder		0
CT45A2	no disorder		0
GAGE12C	no disorder		0
CCNQ	confirmed		0
BEND2	no disorder		0
MAGEB18	no disorder		0
DNAAF6	confirmed		0
CXorf38	no disorder		0
TMEM31	no disorder		0
TMSB15B	no disorder		0
ARMCX4	no disorder	LM	2
VSIG1	no disorder		0
TCEAL8	no disorder		0
APOO	no disorder		0
FUNDC1	no disorder	E	1
DIAPH2	PMT	L	1
PBDC1	no disorder		0
ZNF630	no disorder		0
MAGT1	confirmed	L	1
DKC1	confirmed	LM	2
ITIH6	no disorder		0
CCDC22	confirmed	L	1
CCDC120	no disorder		0
PRAF2	no disorder		0
WDR45	confirmed	LE	2
FRMPD4	confirmed	L	1
DLG3	confirmed	LM	2
IQSEC2	confirmed	LM	2
GAGE13	no disorder		0
SHROOM4	confirmed	L	1
KIAA1210	no disorder		0
WWC3	no disorder	L	1
RTL9	no disorder	L	1
DMD	confirmed	L	1
LRCH2	no disorder	L	1
KLHL15	confirmed	LME	3
BHLHB9	no disorder		0
ZMAT1	no disorder		0
FRMPD3	no disorder		0
DCAF12L1	no disorder	LM	2
RTL5	no disorder		0
NEXMIF	confirmed	L	1
CLTRN	no disorder		0
DNASE1L1	no disorder		0
HSFX1	no disorder		0
TCEAL2	no disorder		0
XKRX	no disorder		0
CHRDL1	confirmed	E	1
NKAP	confirmed	L	1
NLRP2B	no disorder		0
FAM47A	no disorder		0
PAGE5	no disorder		0
RHOXF1	no disorder		0
MAGIX	no disorder		0
RHOXF2	no disorder		0
PIR	no disorder		0
TCEAL9	no disorder		0
FAM156A	no disorder		0
GTPBP6	no disorder		0
GPR174	no disorder		0
RPA4	no disorder		0
DRP2	no disorder		0
SAGE1	no disorder		0
FOXR2	no disorder		0
PABIR2	no disorder		0
TSC22D3	no disorder		0
WDR44	no disorder	LM	2
CXorf51A	no disorder		0
SLC25A43	no disorder		0
SRPX2	PMT		0
GPKOW	no disorder	L	1
TAB3	no disorder	E	1
FAM155B	no disorder		0
TMSB15A	no disorder		0
DUSP9	no disorder		0
PRRG3	no disorder		0
ALG13	confirmed	L	1
CXorf49	no disorder		0
HUWE1	confirmed	LME	3
XAGE5	no disorder		0
BEX2	no disorder		0
GAGE10	no disorder		0
EBP	confirmed		0
SPACA5	no disorder		0
EDA	confirmed	L	1
YY2	no disorder		0
DMRTC1B	no disorder		0
MAP3K15	no disorder		0
ARL13A	no disorder		0
UBE2NL	no disorder	E	1
ZCCHC13	no disorder		0
NCBP2L	no disorder		0
PAGE2	no disorder		0
PAGE2B	no disorder		0
DCAF8L1	no disorder		0
DCAF8L2	no disorder		0
VCX3B	no disorder		0
F8A2	no disorder		0
F8A3	no disorder		0
CENPVL1	no disorder		0
PABPC1L2B	no disorder		0
SLC25A53	no disorder		0
GAGE12D	no disorder		0
GAGE12E	no disorder		0
GAGE12F	no disorder		0
GAGE12G	no disorder		0
GAGE12H	no disorder		0
MAGEA9B	no disorder		0
GAGE2E	no disorder		0
FAM156B	no disorder		0
EFNB1	confirmed		0
OTUD6A	no disorder		0
EGFL6	no disorder		0
DGKK	no disorder		0
ZCCHC18	no disorder		0
ARSH	no disorder		0
EIF1AX	no disorder	ME	2
EIF2S3	confirmed	LME	3
HSFX2	no disorder		0
DCAF12L2	no disorder		0
SOWAHD	no disorder		0
HAUS7	no disorder	L	1
PPP4R3C	no disorder		0
SPIN2B	no disorder	E	1
RTL8B	no disorder		0
SPANXN1	no disorder		0
SPANXN2	no disorder		0
SPANXN3	no disorder		0
SPANXN4	no disorder		0
SPANXN5	no disorder		0
ELF4	no disorder		0
ELK1	no disorder	M	1
CT45A1	no disorder		0
CT45A3	no disorder		0
CT45A5	no disorder		0
CT45A6	no disorder		0
CT47A1	no disorder		0
CT47A2	no disorder		0
CT47A3	no disorder		0
CT47A4	no disorder		0
CT47A5	no disorder		0
CT47A6	no disorder		0
CT47A7	no disorder		0
CT47A8	no disorder		0
CT47A9	no disorder		0
CT47A10	no disorder		0
CT47A12	no disorder		0
CT47B1	no disorder		0
EMD	confirmed		0
GLOD5	no disorder		0
CT83	no disorder		0
RHOXF2B	no disorder		0
CXorf65	no disorder		0
NHSL2	no disorder		0
EZHIP	no disorder		0
CXorf66	no disorder		0
AGTR2	no disorder		0
CXorf49B	no disorder		0
PRR32	no disorder		0
SMIM10L2A	no disorder		0
SMIM10L2B	no disorder		0
CMC4	no disorder		0
F8	confirmed	LM	2
F8A1	no disorder		0
F9	confirmed	LM	2
ACSL4	confirmed	LM	2
FANCB	confirmed	L	1
FGD1	confirmed	LM	2
FGF13	no disorder	E	1
FGF16	confirmed		0
FHL1	confirmed	L	1
VEGFD	no disorder		0
MTRNR2L10	no disorder		0
CCDC160	no disorder		0
AKAP4	no disorder	L	1
FLNA	confirmed	LM	2
FMR1	confirmed	ME	2
AFF2	confirmed	L	1
CENPI	no disorder	L	1
ALAS2	confirmed	LM	2
FTHL17	no disorder		0
G6PD	confirmed	L	1
TRPC5OS	no disorder		0
GABRA3	no disorder	M	1
GABRE	no disorder		0
GAGE1	no disorder		0
GAGE2A	no disorder		0
PAGE1	no disorder		0
PAGE4	no disorder		0
PAGE3	no disorder		0
XAGE1A	no disorder		0
XAGE2	no disorder		0
GATA1	confirmed	L	1
SMIM10	no disorder		0
SMIM9	no disorder		0
OPN1MW	confirmed		0
GDI1	confirmed	LM	2
CXorf51B	no disorder		0
GJB1	confirmed		0
GK	confirmed	LM	2
GLA	confirmed	L	1
GLRA2	no disorder	LME	3
GLUD2	PMT		0
CENPVL2	no disorder		0
CENPVL3	no disorder		0
MPC1L	no disorder		0
FAM236A	no disorder		0
ETDB	no disorder		0
GPC3	confirmed	L	1
GPC4	confirmed		0
GPM6B	no disorder		0
ZBED1	no disorder		0
LPAR4	no disorder		0
GPR34	no disorder		0
GPR50	no disorder		0
ADGRG2	confirmed		0
GPR82	no disorder		0
CXCR3	no disorder		0
GRIA3	confirmed	LME	3
GRPR	no disorder		0
AMELX	confirmed		0
GSPT2	no disorder	LM	2
AMMECR1	confirmed	E	1
GUCY2F	no disorder		0
GYG2	no disorder		0
ABCB7	confirmed	LM	2
HSD17B10	confirmed	M	1
TCP11X2	no disorder		0
TCP11X1	no disorder		0
HCCS	confirmed		0
HCFC1	confirmed	LM	2
SERTM2	no disorder		0
HEPH	no disorder		0
HMGB3	PMT		0
HNRNPH2	confirmed	LME	3
NBDY	no disorder	E	1
PNMA6E	no disorder		0
CLDN34	no disorder		0
CT45A7	no disorder		0
CT45A8	no disorder		0
CT45A9	no disorder		0
CT45A10	no disorder		0
HPRT1	confirmed	ME	2
ERAS	no disorder		0
OPN1MW3	no disorder		0
TEX13C	no disorder		0
TEX13D	no disorder		0
HSFX3	no disorder		0
HSFX4	no disorder		0
FAM236B	no disorder		0
FAM236C	no disorder		0
FAM236D	no disorder		0
HTATSF1	no disorder	L	1
HTR2C	no disorder		0
PNMA6F	no disorder		0
ETDA	no disorder		0
ETDC	no disorder		0
IDH3G	no disorder	M	1
IDS	confirmed	L	1
IGBP1	confirmed	L	1
AP1S2	confirmed	E	1
XIAP	confirmed		0
IGSF1	confirmed	L	1
IKBKG	confirmed		0
IL13RA1	no disorder	L	1
IL13RA2	no disorder		0
IL1RAPL1	confirmed	LME	3
IL1RAPL2	no disorder	LE	2
IL2RG	confirmed	L	1
IL3RA	no disorder		0
IL9R	no disorder		0
ABCD1	confirmed	L	1
FOXP3	confirmed	L	1
IRAK1	no disorder	L	1
IRS4	confirmed		0
ITGB1BP2	no disorder		0
ITM2A	no disorder		0
ANOS1	confirmed	L	1
KCND1	no disorder		0
KCNE5	no disorder		0
SHROOM2	no disorder		0
KLF8	no disorder		0
KLHL4	no disorder		0
AR	confirmed	L	1
ARAF	no disorder	M	1
L1CAM	confirmed	LM	2
LAMP2	confirmed		0
LDOC1	no disorder		0
LHFPL1	no disorder		0
PRICKLE3	no disorder		0
ARHGAP4	no disorder	L	1
ARHGAP6	no disorder	L	1
MAGEA1	no disorder		0
MAGEA10	no disorder		0
MAGEA11	no disorder		0
MAGEA12	no disorder		0
MAGEA2	no disorder		0
MAGEA3	no disorder		0
MAGEA4	no disorder		0
MAGEA6	no disorder		0
MAGEA8	no disorder		0
MAGEA9	no disorder		0
MAGEB1	no disorder		0
MAGEB2	no disorder		0
MAGEB3	no disorder		0
MAGEB4	no disorder		0
MAGEC1	no disorder		0
MAGED1	no disorder	LM	2
MAOA	confirmed	LM	2
MAOB	no disorder	L	1
ARHGEF6	no disorder	L	1
MCF2	no disorder	L	1
MECP2	confirmed		0
CD99	no disorder		0
MID1	confirmed	LM	2
MID2	PMT		0
ARR3	confirmed		0
FOXO4	no disorder		0
ARSD	no disorder		0
ARSL	confirmed		0
ARSF	no disorder		0
MPP1	no disorder	L	1
MSL3	confirmed	L	1
MSN	confirmed	LME	3
MTCP1	no disorder	E	1
MTM1	confirmed	LM	2
MTMR1	no disorder	L	1
ASMT	no disorder		0
ASMTL	no disorder		0
MXRA5	no disorder		0
NAP1L2	no disorder		0
NAP1L3	no disorder		0
NDP	confirmed		0
NDUFA1	confirmed		0
NHS	confirmed	L	1
NONO	confirmed	LME	3
NOX1	no disorder		0
NR0B1	confirmed	L	1
HMGN5	no disorder		0
NXF2	no disorder		0
NXF3	no disorder		0
NXF5	no disorder		0
FRMD7	confirmed		0
ATP1B4	no disorder		0
NYX	confirmed		0
TBC1D25	no disorder	M	1
OCRL	confirmed	LM	2
TENM1	no disorder	LM	2
OGT	confirmed	LME	3
OPHN1	confirmed	LM	2
ATP2B3	PMT	LM	2
OTC	confirmed		0
P2RY4	no disorder		0
PAK3	confirmed	LME	3
PCDH11X	no disorder	M	1
ATP6AP1	confirmed	L	1
ATP7A	confirmed	L	1
CDK16	no disorder	LM	2
PCYT1B	no disorder		0
AIFM1	confirmed	LM	2
PDHA1	confirmed	LM	2
PDK3	PMT	M	1
ATRX	confirmed	LM	2
CFP	confirmed	M	1
PFKFB1	no disorder		0
PGK1	confirmed	E	1
PHEX	confirmed	L	1
PHKA1	confirmed		0
PHKA2	confirmed		0
PIGA	confirmed	LM	2
AVPR2	confirmed		0
PIM2	no disorder	L	1
PIN4	no disorder	E	1
PLAC1	no disorder		0
PLP1	confirmed	E	1
PLP2	no disorder		0
PLS3	confirmed	LM	2
PLXNA3	no disorder		0
PLXNB3	no disorder		0
POLA1	confirmed	L	1
POU3F4	confirmed		0
PPEF1	no disorder	L	1
PQBP1	confirmed		0
PRKX	no disorder		0
PRPS1	confirmed	M	1
PRPS2	no disorder	M	1
PRRG1	no disorder		0
PSMD10	no disorder		0
RAB33A	no disorder		0
RAB9A	no disorder		0
RAI2	no disorder		0
RBBP7	no disorder	LM	2
RBM10	confirmed	LM	2
RBM3	no disorder		0
RBMX	PMT	ME	2
OPN1LW	confirmed	L	1
RENBP	no disorder		0
REPS2	no disorder		0
RGN	no disorder		0

## Sheet: 4c
Figure 4c
Approved symbol	chr	monogenic_disorder	AdaBoostClassifier	RandomForestClassifier	BaggingClassifier	MLPClassifier	LinearSVC	AdaBoostClassifier_class_prob_0_5	RandomForestClassifier_class_prob_0_5	BaggingClassifier_class_prob_0_5	MLPClassifier_class_prob_0_5	LinearSVC_class_prob_0_5
ACE2	X	no disorder	0.928995	0.917394	0.848131	0.936232	0.882512	X	X	X	X	X
ACOT9	X	no disorder	0.741406	0.827588	0.809654	0.857158	0.805032	X	X	X	X	X
ACTRT1	X	no disorder	0.408397	0.143211	0.249766	0.0614508	0.0076819
ADGRG4	X	no disorder	0.189348	0.173431	0.225702	0.096891	0.16866
AGTR2	X	no disorder	0.102545	0.101071	0.14451	0.462165	0.543903					X
AKAP4	X	no disorder	0.927991	0.917389	0.881724	0.933302	0.829845	X	X	X	X	X
AKAP14	X	no disorder	0.433075	0.702708	0.373948	0.713325	0.422		X		X
AKAP17A	X	no disorder	0.938717	0.932618	0.862849	0.945691	0.986423	X	X	X	X	X
AMOT	X	no disorder	0.985775	0.943997	0.93025	0.944609	0.96865	X	X	X	X	X
APEX2	X	no disorder	0.977057	0.930676	0.885457	0.945676	0.973396	X	X	X	X	X
APLN	X	no disorder	0.83411	0.801406	0.829703	0.928285	0.921311	X	X	X	X	X
APOO	X	no disorder	0.972244	0.876844	0.922806	0.945112	0.981395	X	X	X	X	X
APOOL	X	no disorder	0.896906	0.864388	0.825679	0.928198	0.949005	X	X	X	X	X
ARAF	X	no disorder	0.989939	0.947192	0.889852	0.947852	0.986013	X	X	X	X	X
ARHGAP4	X	no disorder	0.977858	0.943173	0.856927	0.943779	0.961445	X	X	X	X	X
ARHGAP6	X	no disorder	0.962906	0.951932	0.918662	0.943646	0.959176	X	X	X	X	X
ARHGAP36	X	no disorder	0.941666	0.936176	0.894817	0.931969	0.863753	X	X	X	X	X
ARHGEF6	X	no disorder	0.989722	0.953209	0.934755	0.946404	0.97949	X	X	X	X	X
ARL13A	X	no disorder	0.25186	0.100534	0.111877	0.0869158	0.0979848
ARMCX1	X	no disorder	0.949954	0.937872	0.897145	0.929788	0.932995	X	X	X	X	X
ARMCX2	X	no disorder	0.959232	0.945654	0.890963	0.939111	0.926418	X	X	X	X	X
ARMCX3	X	no disorder	0.972682	0.939192	0.901563	0.945458	0.978791	X	X	X	X	X
ARMCX4	X	no disorder	0.686312	0.881443	0.387004	0.89254	0.650765	X	X		X	X
ARMCX5	X	no disorder	0.853679	0.823369	0.687852	0.862519	0.847992	X	X	X	X	X
ARMCX6	X	no disorder	0.809516	0.766157	0.813413	0.922901	0.945017	X	X	X	X	X
ARSD	X	no disorder	0.501485	0.539737	0.293254	0.740331	0.782326	X	X		X	X
ARSF	X	no disorder	0.0779519	0.118109	0.192141	0.103518	0.183842
ARSH	X	no disorder	0.253124	0.109294	0.134121	0.0875355	0.152821
ASB9	X	no disorder	0.839007	0.840839	0.813386	0.93187	0.871032	X	X	X	X	X
ASB11	X	no disorder	0.522677	0.256439	0.498033	0.547042	0.540251	X			X	X
ASB12	X	no disorder	0.296127	0.128954	0.283579	0.215206	0.376511
ASMT	X	no disorder	0.019681	0.0610607	0.177936	0.186011	0.36231
ASMTL	X	no disorder	0.376827	0.380481	0.301171	0.871126	0.885605				X	X
ATG4A	X	no disorder	0.978798	0.926744	0.87787	0.946636	0.980449	X	X	X	X	X
ATP1B4	X	no disorder	0.77206	0.604206	0.731147	0.90584	0.900212	X	X	X	X	X
ATXN3L	X	no disorder	0.503979	0.442711	0.369511	0.94136	0.778777	X			X	X
AWAT1	X	no disorder	0.330674	0.147625	0.469403	0.272113	0.40158
AWAT2	X	no disorder	0.729984	0.771938	0.782783	0.82578	0.698561	X	X	X	X	X
BCLAF3	X	no disorder	0.948529	0.917266	0.914864	0.941009	0.948019	X	X	X	X	X
BEND2	X	no disorder	0.187333	0.770915	0.395013	0.335155	0.412844		X
BEX1	X	no disorder	0.999964	0.914479	0.695399	0.944147	0.926809	X	X	X	X	X
BEX2	X	no disorder	0.999938	0.933569	0.91274	0.91609	0.867755	X	X	X	X	X
BEX3	X	no disorder	0.999994	0.893004	0.885435	0.949294	0.997469	X	X	X	X	X
BEX4	X	no disorder	0.999847	0.905097	0.705163	0.940626	0.915527	X	X	X	X	X
BEX5	X	no disorder	0.689349	0.885896	0.809215	0.619126	0.546587	X	X	X	X	X
BHLHB9	X	no disorder	0.628288	0.830029	0.771776	0.261975	0.517981	X	X	X		X
BMX	X	no disorder	0.855079	0.88951	0.894731	0.914469	0.92667	X	X	X	X	X
BRCC3	X	no disorder	0.926989	0.856571	0.840869	0.939555	0.968112	X	X	X	X	X
BRS3	X	no disorder	0.9447	0.92855	0.878072	0.941014	0.937294	X	X	X	X	X
CA5B	X	no disorder	0.523532	0.560803	0.491951	0.802938	0.814816	X	X		X	X
CAPN6	X	no disorder	0.944328	0.94997	0.876772	0.943635	0.956243	X	X	X	X	X
CBLL2	X	no disorder	0.511009	0.487397	0.366426	0.945098	0.993251	X			X	X
CCDC120	X	no disorder	0.963937	0.925748	0.911063	0.935509	0.938986	X	X	X	X	X
CCDC160	X	no disorder	0.327732	0.260119	0.362701	0.419017	0.549781					X
CCNB3	X	no disorder	0.431299	0.880065	0.484648	0.704451	0.30471		X		X
CD99	X	no disorder	0.362557	0.612402	0.478873	0.592004	0.753747		X		X	X
CD99L2	X	no disorder	0.757912	0.929888	0.754578	0.870585	0.869233	X	X	X	X	X
CDK16	X	no disorder	0.985452	0.954582	0.926604	0.946643	0.971774	X	X	X	X	X
CDR1	X	no disorder	0.842561	0.889249	0.699891	0.634662	0.189346	X	X	X	X
CDX4	X	no disorder	0.447472	0.273208	0.558743	0.537952	0.545907			X	X	X
CENPI	X	no disorder	0.901676	0.924456	0.806393	0.935888	0.862621	X	X	X	X	X
CENPVL1	X	no disorder	0.0317965	0.0624334	0.130264	0.470653	0.715805					X
CENPVL2	X	no disorder	0.0243514	0.389356	0.154038	0.487083	0.62632					X
CENPVL3	X	no disorder	0.033935	0.3293	0.120936	0.135499	0.0666157
CETN2	X	no disorder	0.961509	0.902558	0.911096	0.94261	0.95709	X	X	X	X	X
CFAP47	X	no disorder	0.562569	0.82488	0.606074	0.925356	0.82369	X	X	X	X	X
CHIC1	X	no disorder	0.97297	0.86898	0.859262	0.947941	0.99234	X	X	X	X	X
CHST7	X	no disorder	0.88529	0.888777	0.840869	0.913853	0.911273	X	X	X	X	X
CITED1	X	no disorder	0.644309	0.690589	0.816446	0.627256	0.576326	X	X	X	X	X
CLDN2	X	no disorder	0.841767	0.766328	0.881638	0.922423	0.783999	X	X	X	X	X
CLDN34	X	no disorder	0.121803	0.0981248	0.148747	0.102881	0.0650767
CLTRN	X	no disorder	0.228067	0.228547	0.389593	0.226262	0.396052
CMC4	X	no disorder	0.81485	0.784057	0.535635	0.905752	0.966141	X	X	X	X	X
CNGA2	X	no disorder	0.772626	0.814753	0.7701	0.198678	0.0610879	X	X	X
CPXCR1	X	no disorder	0.0825592	0.246327	0.129466	0.919203	0.337343				X
CRLF2	X	no disorder	0.00965917	0.0849223	0.187523	0.0757879	0.155278
CSAG1	X	no disorder	0.0320679	0.113869	0.235002	0.0729317	0.154452
CSAG2	X	no disorder	0.0207725	0.0390134	0.213456	0.0573969	0.0382692
CSAG3	X	no disorder	0.0207725	0.0390134	0.178853	0.0574136	0.0375634
CSTF2	X	no disorder	0.989927	0.948136	0.914831	0.946899	0.976891	X	X	X	X	X
CT45A1	X	no disorder	0.0188065	0.0410191	0.213288	0.0531111	0.0149754
CT45A2	X	no disorder	0.0296608	0.0448752	0.164344	0.0931641	0.39068
CT45A3	X	no disorder	0.0234387	0.0409473	0.146533	0.0525016	0.000222904
CT45A5	X	no disorder	0.0234387	0.0406644	0.122701	0.052293	0.00016678
CT45A6	X	no disorder	0.0296608	0.0448752	0.164344	0.0901018	0.371224
CT45A7	X	no disorder	0.0296608	0.311491	0.164344	0.142712	0.366766
CT45A8	X	no disorder	0.0233537	0.304748	0.164344	0.137827	0.351601
CT45A9	X	no disorder	0.0296608	0.315192	0.164344	0.152189	0.393492
CT45A10	X	no disorder	0.0439224	0.255852	0.213288	0.106529	0.0481768
CT47A1	X	no disorder	0.0233537	0.04577	0.121464	0.0554628	0.0417277
CT47A2	X	no disorder	0.0233537	0.04577	0.121464	0.0555146	0.0432603
CT47A3	X	no disorder	0.0233537	0.0504286	0.121464	0.0555269	0.0435021
CT47A4	X	no disorder	0.0233537	0.0504286	0.121464	0.0555797	0.0445479
CT47A5	X	no disorder	0.0233537	0.04577	0.121464	0.0555331	0.0436241
CT47A6	X	no disorder	0.0233537	0.0504286	0.121464	0.055664	0.0460576
CT47A7	X	no disorder	0.0233537	0.04577	0.121464	0.0554281	0.0417962
CT47A8	X	no disorder	0.0233537	0.0524508	0.121464	0.0555267	0.0435851
CT47A9	X	no disorder	0.0233537	0.0498096	0.121464	0.0555263	0.0435667
CT47A10	X	no disorder	0.0233537	0.0504286	0.121464	0.0556251	0.0455188
CT47A11	X	no disorder	0.0233537	0.04577	0.121464	0.0555248	0.0436294
CT47A12	X	no disorder	0.0233537	0.0504286	0.121464	0.0555647	0.0442433
CT47B1	X	no disorder	0.0155566	0.0778501	0.147684	0.0521762	0.00043632
CT55	X	no disorder	0.623582	0.634335	0.418023	0.830521	0.611717	X	X		X	X
CT83	X	no disorder	0.0235182	0.083166	0.226213	0.0584276	0.0396764
CTAG1A	X	no disorder	0.0207725	0.0409741	0.170462	0.0578757	0.0412986
CTAG1B	X	no disorder	0.0207725	0.042766	0.16472	0.054187	0.000407302
CTAG2	X	no disorder	0.0444078	0.190174	0.412255	0.06193	0.0610524
CTPS2	X	no disorder	0.973189	0.943614	0.902882	0.946254	0.976823	X	X	X	X	X
CXCR3	X	no disorder	0.669949	0.450287	0.294045	0.356615	0.353793	X
CXorf38	X	no disorder	0.642524	0.64418	0.702619	0.885833	0.87935	X	X	X	X	X
CXorf49	X	no disorder	0.0207725	0.0407096	0.121464	0.0540421	0.000290746
CXorf49B	X	no disorder	0.0207725	0.0407096	0.121464	0.0540721	0.00029591
CXorf51A	X	no disorder	0.0231731	0.0408111	0.206627	0.054267	0.000389095
CXorf51B	X	no disorder	0.0231731	0.0408111	0.206627	0.0543084	0.000400713
CXorf58	X	no disorder	0.0292317	0.0502082	0.14451	0.139609	0.188861
CXorf65	X	no disorder	0.887196	0.80054	0.620679	0.934169	0.872283	X	X	X	X	X
CXorf66	X	no disorder	0.0448647	0.0990156	0.249766	0.0650481	0.0741018
CYLC1	X	no disorder	0.57428	0.814146	0.503594	0.861678	0.619556	X	X	X	X	X
CYSLTR1	X	no disorder	0.629571	0.382625	0.40419	0.87762	0.857064	X			X	X
DACH2	X	no disorder	0.874597	0.914215	0.859262	0.907007	0.888301	X	X	X	X	X
DCAF8L1	X	no disorder	0.667076	0.638751	0.515862	0.947053	0.998475	X	X	X	X	X
DCAF8L2	X	no disorder	0.822726	0.889775	0.737844	0.91671	0.766833	X	X	X	X	X
DCAF12L1	X	no disorder	0.93042	0.939411	0.877221	0.938943	0.902223	X	X	X	X	X
DCAF12L2	X	no disorder	0.738331	0.788095	0.769672	0.780128	0.723875	X	X	X	X	X
DDX53	X	no disorder	0.768237	0.733437	0.6278	0.897419	0.751335	X	X	X	X	X
DGAT2L6	X	no disorder	0.0999085	0.0924064	0.20816	0.0998693	0.15589
DGKK	X	no disorder	0.428035	0.157871	0.377491	0.182155	0.412637
DHRSX	X	no disorder	0.627483	0.485151	0.516759	0.892219	0.905962	X		X	X	X
DIPK2B	X	no disorder	0.645761	0.65629	0.595094	0.774693	0.731606	X	X	X	X	X
DMRTC1	X	no disorder	0.0286498	0.0357391	0.0856219	0.0607782	0.0551619
DMRTC1B	X	no disorder	0.0286498	0.0443138	0.0856219	0.0610719	0.0607078
DNASE1L1	X	no disorder	0.886264	0.863196	0.530057	0.933559	0.934622	X	X	X	X	X
DOCK11	X	no disorder	0.902653	0.924019	0.894403	0.933156	0.961924	X	X	X	X	X
DRP2	X	no disorder	0.836939	0.882219	0.645144	0.888997	0.851582	X	X	X	X	X
DUSP9	X	no disorder	0.856579	0.913477	0.87787	0.934131	0.889245	X	X	X	X	X
DUSP21	X	no disorder	0.20963	0.0615377	0.233858	0.0539282	0.000860358
DYNLT3	X	no disorder	0.97055	0.8913	0.902945	0.947716	0.991946	X	X	X	X	X
EDA2R	X	no disorder	0.591804	0.393191	0.426209	0.868163	0.83994	X			X	X
EFHC2	X	no disorder	0.959145	0.936429	0.894817	0.939031	0.903946	X	X	X	X	X
EGFL6	X	no disorder	0.603106	0.312533	0.582472	0.548226	0.484793	X		X	X
EIF1AX	X	no disorder	0.972526	0.904016	0.910887	0.947878	0.985047	X	X	X	X	X
ELF4	X	no disorder	0.821514	0.903088	0.881638	0.920754	0.933313	X	X	X	X	X
ELK1	X	no disorder	0.980867	0.951188	0.934755	0.944996	0.95599	X	X	X	X	X
ENOX2	X	no disorder	0.883321	0.843437	0.790611	0.928261	0.95778	X	X	X	X	X
EOLA1	X	no disorder	0.852897	0.83477	0.726351	0.935188	0.936214	X	X	X	X	X
EOLA2	X	no disorder	0.464671	0.774343	0.690541	0.729253	0.807983		X	X	X	X
ERAS	X	no disorder	0.448405	0.32926	0.379491	0.564789	0.462971				X
ERCC6L	X	no disorder	0.887327	0.914225	0.826853	0.931673	0.811191	X	X	X	X	X
ESX1	X	no disorder	0.242905	0.68162	0.3333	0.825429	0.641146		X		X	X
ETDA	X	no disorder	0.0207725	0.253935	0.159955	0.0939965	0.0297419
ETDB	X	no disorder	0.0207725	0.268545	0.18844	0.0648253	0.000342096
ETDC	X	no disorder	0.0439419	0.294098	0.26166	0.572063	0.657678				X	X
EZHIP	X	no disorder	0.104981	0.442889	0.107425	0.940174	0.964742				X	X
F8A1	X	no disorder	0.216759	0.598461	0.383051	0.107699	0.332635		X
F8A2	X	no disorder	0.0585907	0.0664524	0.16295	0.060433	0.0754249
F8A3	X	no disorder	0.0258179	0.0668527	0.163219	0.0716459	0.16217
FAAH2	X	no disorder	0.0500278	0.10703	0.233349	0.587487	0.7095				X	X
FAM3A	X	no disorder	0.978166	0.915821	0.906713	0.9473	0.989407	X	X	X	X	X
FAM9A	X	no disorder	0.1585	0.0860402	0.153457	0.0619384	0.060439
FAM9B	X	no disorder	0.215657	0.101306	0.143273	0.117361	0.25905
FAM9C	X	no disorder	0.0803289	0.0740689	0.185088	0.171664	0.279845
FAM47A	X	no disorder	0.10131	0.408067	0.142719	0.926807	0.438587				X
FAM47B	X	no disorder	0.104981	0.448475	0.17921	0.928158	0.468435				X
FAM47C	X	no disorder	0.113352	0.441885	0.147922	0.939587	0.96478				X	X
FAM104B	X	no disorder	0.57709	0.53934	0.580624	0.362474	0.543773	X	X	X		X
FAM120C	X	no disorder	0.991127	0.951701	0.906643	0.947043	0.981742	X	X	X	X	X
FAM133A	X	no disorder	0.794976	0.760544	0.796844	0.916582	0.863196	X	X	X	X	X
FAM155B	X	no disorder	0.961423	0.921767	0.850216	0.942208	0.966853	X	X	X	X	X
FAM156A	X	no disorder	0.0286498	0.0357391	0.0595986	0.0651042	0.0880109
FAM156B	X	no disorder	0.0670076	0.0492467	0.0705417	0.0832891	0.211948
FAM199X	X	no disorder	0.974575	0.929745	0.922806	0.946066	0.977669	X	X	X	X	X
FAM236A	X	no disorder	0.0188066	0.25992	0.133324	0.0649193	0.000321454
FAM236B	X	no disorder	0.0188066	0.262867	0.133324	0.0654919	0.000347664
FAM236C	X	no disorder	0.0188066	0.242873	0.14419	0.0925223	0.0309803
FAM236D	X	no disorder	0.0188066	0.262867	0.133324	0.0654045	0.000344644
FATE1	X	no disorder	0.0176329	0.107679	0.240647	0.0770863	0.126811
FGF13	X	no disorder	0.970974	0.913985	0.885435	0.943956	0.961646	X	X	X	X	X
FMR1NB	X	no disorder	0.155053	0.539747	0.311641	0.212834	0.332111		X
FOXO4	X	no disorder	0.975856	0.94495	0.922836	0.943838	0.957626	X	X	X	X	X
FOXR2	X	no disorder	0.284693	0.0978577	0.240529	0.0607637	0.00516659
FRMPD3	X	no disorder	0.774484	0.897572	0.843219	0.884104	0.858805	X	X	X	X	X
FTHL17	X	no disorder	0.338608	0.242463	0.16655	0.943773	0.984929				X	X
FUNDC1	X	no disorder	0.862169	0.920543	0.880284	0.929942	0.948432	X	X	X	X	X
FUNDC2	X	no disorder	0.919346	0.891315	0.852851	0.927379	0.951804	X	X	X	X	X
GAB3	X	no disorder	0.935363	0.931927	0.902882	0.941174	0.936727	X	X	X	X	X
GABRA3	X	no disorder	0.6085	0.818385	0.615019	0.880637	0.832083	X	X	X	X	X
GABRE	X	no disorder	0.560932	0.444739	0.33868	0.707639	0.782507	X			X	X
GABRQ	X	no disorder	0.37488	0.322227	0.327367	0.131318	0.339802
GAGE1	X	no disorder	0.0138158	0.0640978	0.266963	0.051447	0.000262893
GAGE2A	X	no disorder	0.0157027	0.0741201	0.153962	0.0516796	0.000303034
GAGE2E	X	no disorder	0.0402789	0.0503153	0.151135	0.274779	0.496445
GAGE10	X	no disorder	0.0321098	0.074166	0.113114	0.059563	0.0715396
GAGE12B	X	no disorder	0.0523413	0.0588349	0.151135	0.630288	0.770513				X	X
GAGE12C	X	no disorder	0.0233537	0.0471878	0.151135	0.0690745	0.193285
GAGE12D	X	no disorder	0.0233537	0.0494553	0.151135	0.0703294	0.208647
GAGE12E	X	no disorder	0.0233537	0.0471878	0.151135	0.0698275	0.202577
GAGE12F	X	no disorder	0.0233537	0.0489279	0.151135	0.0681735	0.200005
GAGE12G	X	no disorder	0.0233537	0.0489279	0.151135	0.0680886	0.198723
GAGE12H	X	no disorder	0.0260442	0.0958626	0.254813	0.0798556	0.474066
GAGE12J	X	no disorder	0.0175201	0.0652029	0.200544	0.0515514	0.000311597
GAGE13	X	no disorder	0.0233537	0.0489279	0.151135	0.0695042	0.211503
GCNA	X	no disorder	0.582594	0.873573	0.456273	0.88308	0.549561	X	X		X	X
GDPD2	X	no disorder	0.908635	0.908897	0.902945	0.899641	0.778826	X	X	X	X	X
GEMIN8	X	no disorder	0.968152	0.89669	0.7659	0.943036	0.951642	X	X	X	X	X
GLOD5	X	no disorder	0.53416	0.185902	0.460667	0.507277	0.611825	X			X	X
GLRA2	X	no disorder	0.97432	0.95083	0.882037	0.942709	0.941279	X	X	X	X	X
GNL3L	X	no disorder	0.981873	0.94265	0.904347	0.945728	0.967097	X	X	X	X	X
GPKOW	X	no disorder	0.981937	0.950423	0.901528	0.946744	0.977944	X	X	X	X	X
GPM6B	X	no disorder	0.999995	0.919759	0.914655	0.947293	0.984748	X	X	X	X	X
GPR34	X	no disorder	0.79649	0.839632	0.778667	0.890732	0.811867	X	X	X	X	X
GPR50	X	no disorder	0.738599	0.870735	0.672528	0.890593	0.751447	X	X	X	X	X
GPR82	X	no disorder	0.716783	0.479565	0.70013	0.910013	0.875249	X		X	X	X
GPR119	X	no disorder	0.57704	0.375506	0.73719	0.757394	0.682365	X		X	X	X
GPR173	X	no disorder	0.980751	0.944902	0.88958	0.944564	0.956692	X	X	X	X	X
GPR174	X	no disorder	0.828213	0.804581	0.869742	0.910909	0.828093	X	X	X	X	X
GPRASP1	X	no disorder	0.571248	0.916306	0.498735	0.727784	0.613672	X	X		X	X
GRIPAP1	X	no disorder	0.993481	0.957953	0.934431	0.946815	0.973156	X	X	X	X	X
GRPR	X	no disorder	0.85682	0.843182	0.821552	0.898785	0.846402	X	X	X	X	X
GSPT2	X	no disorder	0.985497	0.954841	0.902673	0.946257	0.974802	X	X	X	X	X
GTPBP6	X	no disorder	0.471705	0.510536	0.563995	0.874376	0.847907		X	X	X	X
GUCY2F	X	no disorder	0.341593	0.282749	0.267423	0.726367	0.693097				X	X
GYG2	X	no disorder	0.381189	0.439826	0.429143	0.121521	0.218354
H2AB1	X	no disorder	0.201399	0.116622	0.346997	0.0958282	0.260082
H2AB2	X	no disorder	0.22788	0.182519	0.464049	0.854067	0.934021				X	X
H2AB3	X	no disorder	0.19014	0.103264	0.319526	0.0628102	0.00386982
H2AP	X	no disorder	0.0844458	0.192278	0.220317	0.942142	0.980132				X	X
H2BW1	X	no disorder	0.0751792	0.0825344	0.203523	0.0553268	0.00246122
H2BW2	X	no disorder	0.0298743	0.0805756	0.172675	0.0775142	0.0175423
HAUS7	X	no disorder	0.947383	0.904063	0.533444	0.937691	0.909512	X	X	X	X	X
HDX	X	no disorder	0.860074	0.901278	0.822282	0.931697	0.957951	X	X	X	X	X
HEPH	X	no disorder	0.810073	0.813253	0.748923	0.908602	0.922953	X	X	X	X	X
HMGN5	X	no disorder	0.584588	0.615297	0.389746	0.24377	0.313915	X	X
HSFX1	X	no disorder	0.0231731	0.039348	0.154046	0.0600921	0.0485783
HSFX2	X	no disorder	0.0231731	0.0392041	0.152652	0.0574661	0.0297662
HSFX3	X	no disorder	0.0231731	0.242305	0.118049	0.0942077	0.0283168
HSFX4	X	no disorder	0.0231731	0.238699	0.118049	0.0925617	0.0246782
HTATSF1	X	no disorder	0.984463	0.952681	0.852962	0.945264	0.96742	X	X	X	X	X
HTR2C	X	no disorder	0.743042	0.812746	0.723437	0.84445	0.784327	X	X	X	X	X
IDH3G	X	no disorder	0.972767	0.942842	0.926604	0.941228	0.970216	X	X	X	X	X
IL1RAPL2	X	no disorder	0.953668	0.951358	0.902673	0.939355	0.925317	X	X	X	X	X
IL3RA	X	no disorder	0.00230321	0.0663005	0.179862	0.0802499	0.167791
IL9R	X	no disorder	0.00570426	0.0596698	0.195747	0.0625731	0.0783135
IL13RA1	X	no disorder	0.974999	0.926297	0.902967	0.945243	0.971566	X	X	X	X	X
IL13RA2	X	no disorder	0.541912	0.278098	0.36726	0.184236	0.324602	X
INTS6L	X	no disorder	0.981783	0.948511	0.896872	0.946963	0.987247	X	X	X	X	X
IRAK1	X	no disorder	0.98044	0.95345	0.758115	0.943018	0.945778	X	X	X	X	X
ITGB1BP2	X	no disorder	0.52102	0.206698	0.473152	0.573575	0.516376	X			X	X
ITIH6	X	no disorder	0.0564201	0.111384	0.220952	0.0776438	0.123456
ITM2A	X	no disorder	0.999994	0.931097	0.897145	0.944431	0.982114	X	X	X	X	X
JADE3	X	no disorder	0.990125	0.948005	0.899199	0.94604	0.978459	X	X	X	X	X
KCND1	X	no disorder	0.891403	0.939247	0.881638	0.926452	0.908633	X	X	X	X	X
KCNE5	X	no disorder	0.543846	0.516267	0.659857	0.209206	0.30458	X	X	X
KIAA1210	X	no disorder	0.118473	0.692958	0.422183	0.182164	0.309156		X
KLF8	X	no disorder	0.772269	0.683107	0.731981	0.801026	0.790901	X	X	X	X	X
KLHL4	X	no disorder	0.963154	0.930889	0.902882	0.938416	0.933806	X	X	X	X	X
KLHL13	X	no disorder	0.925431	0.915943	0.890963	0.928725	0.953564	X	X	X	X	X
KLHL34	X	no disorder	0.413901	0.279892	0.57441	0.338424	0.384115			X
KRBOX4	X	no disorder	0.597931	0.773004	0.335211	0.900004	0.785523	X	X		X	X
LANCL3	X	no disorder	0.836575	0.88482	0.761855	0.93624	0.970153	X	X	X	X	X
LDOC1	X	no disorder	0.969668	0.941097	0.897354	0.944695	0.957436	X	X	X	X	X
LHFPL1	X	no disorder	0.664176	0.468194	0.675802	0.855627	0.790545	X		X	X	X
LONRF3	X	no disorder	0.904432	0.931729	0.902882	0.936479	0.94669	X	X	X	X	X
LPAR4	X	no disorder	0.559728	0.313343	0.570814	0.764724	0.698037	X		X	X	X
LRCH2	X	no disorder	0.983446	0.947765	0.864944	0.945122	0.967158	X	X	X	X	X
LUZP4	X	no disorder	0.0345432	0.0712151	0.155687	0.0569157	0.035843
MAGEA1	X	no disorder	0.0564097	0.218126	0.158596	0.9003	0.200846				X
MAGEA2	X	no disorder	0.0188065	0.0397129	0.16472	0.0534185	0.000264668
MAGEA2B	X	no disorder	0.0188065	0.0397129	0.16472	0.053363	0.000252684
MAGEA3	X	no disorder	0.065971	0.296912	0.255905	0.931442	0.645339				X	X
MAGEA4	X	no disorder	0.0696455	0.304401	0.19471	0.921831	0.45523				X
MAGEA6	X	no disorder	0.065971	0.279309	0.205334	0.928908	0.64875				X	X
MAGEA8	X	no disorder	0.0615588	0.235777	0.124376	0.9294	0.883332				X	X
MAGEA9	X	no disorder	0.0278539	0.173036	0.16504	0.871076	0.158744				X
MAGEA9B	X	no disorder	0.0196748	0.0392155	0.16472	0.0535556	0.000288479
MAGEA10	X	no disorder	0.0949954	0.301371	0.212981	0.941734	0.976499				X	X
MAGEA11	X	no disorder	0.214242	0.638703	0.322087	0.641313	0.371025		X		X
MAGEA12	X	no disorder	0.073091	0.323675	0.202665	0.943219	0.99032				X	X
MAGEB1	X	no disorder	0.124946	0.300743	0.228123	0.941756	0.976497				X	X
MAGEB2	X	no disorder	0.0811948	0.240289	0.196221	0.937336	0.960948				X	X
MAGEB3	X	no disorder	0.0962177	0.129205	0.341494	0.0623827	0.00366227
MAGEB4	X	no disorder	0.0893782	0.301198	0.202665	0.940888	0.968904				X	X
MAGEB5	X	no disorder	0.0632702	0.193645	0.13591	0.911942	0.263327				X
MAGEB6	X	no disorder	0.100724	0.364431	0.171907	0.927733	0.452795				X
MAGEB10	X	no disorder	0.0810235	0.274361	0.17805	0.941682	0.970525				X	X
MAGEB16	X	no disorder	0.0186019	0.113819	0.394086	0.0575075	0.00219728
MAGEB17	X	no disorder	0.125849	0.308763	0.107425	0.942977	0.97999				X	X
MAGEB18	X	no disorder	0.0704344	0.0763493	0.125292	0.0527059	0.000490168
MAGEC1	X	no disorder	0.0528048	0.100603	0.240537	0.0776635	0.173959
MAGEC2	X	no disorder	0.104981	0.376508	0.27415	0.942355	0.983914				X	X
MAGEC3	X	no disorder	0.0305913	0.100074	0.126323	0.0587473	0.04516
MAGED1	X	no disorder	0.980389	0.94954	0.90668	0.946097	0.96958	X	X	X	X	X
MAGED4	X	no disorder	0.266098	0.0985232	0.275364	0.139232	0.169474
MAGED4B	X	no disorder	0.213731	0.0491808	0.206958	0.0907991	0.234115
MAGEE1	X	no disorder	0.969613	0.950554	0.731421	0.938109	0.890876	X	X	X	X	X
MAGEE2	X	no disorder	0.671447	0.490963	0.527725	0.328671	0.406615	X		X
MAGEH1	X	no disorder	0.822036	0.936758	0.814406	0.916478	0.864254	X	X	X	X	X
MAGIX	X	no disorder	0.299193	0.179773	0.0778995	0.106657	0.2516
MAOB	X	no disorder	0.995013	0.954993	0.922806	0.947852	0.986198	X	X	X	X	X
MAP3K15	X	no disorder	0.229118	0.212246	0.305669	0.363269	0.435812
MAP7D2	X	no disorder	0.886533	0.866452	0.810277	0.915689	0.92268	X	X	X	X	X
MAP7D3	X	no disorder	0.0590915	0.206071	0.266917	0.149043	0.375671
MBNL3	X	no disorder	0.867928	0.910681	0.786138	0.933437	0.889347	X	X	X	X	X
MCF2	X	no disorder	0.949589	0.94066	0.865973	0.938284	0.909148	X	X	X	X	X
MCTS1	X	no disorder	0.97785	0.88887	0.907056	0.946953	0.97927	X	X	X	X	X
MED14	X	no disorder	0.992051	0.953821	0.916296	0.947602	0.985633	X	X	X	X	X
MID1IP1	X	no disorder	0.979382	0.942519	0.897354	0.947835	0.992039	X	X	X	X	X
MMGT1	X	no disorder	0.974264	0.914497	0.910887	0.947164	0.984941	X	X	X	X	X
MORC4	X	no disorder	0.979913	0.947143	0.923045	0.946378	0.982401	X	X	X	X	X
MORF4L2	X	no disorder	0.977898	0.833008	0.922806	0.947569	0.985388	X	X	X	X	X
MOSPD1	X	no disorder	0.987493	0.904718	0.89245	0.947985	0.990993	X	X	X	X	X
MOSPD2	X	no disorder	0.97013	0.923265	0.777914	0.945031	0.962717	X	X	X	X	X
MPC1L	X	no disorder	0.123554	0.320903	0.158437	0.0836386	0.00128429
MPP1	X	no disorder	0.986435	0.951139	0.934755	0.946344	0.976805	X	X	X	X	X
MTCP1	X	no disorder	0.930004	0.828485	0.807054	0.943129	0.965632	X	X	X	X	X
MTMR1	X	no disorder	0.985541	0.953319	0.914831	0.947036	0.982705	X	X	X	X	X
MTMR8	X	no disorder	0.232844	0.111417	0.137881	0.132888	0.290253
MTRNR2L10	X	no disorder	0.56538	0.503068	0.556608	0.948661	0.999836	X	X	X	X	X
MXRA5	X	no disorder	0.64022	0.843577	0.556688	0.890708	0.908947	X	X	X	X	X
NAP1L2	X	no disorder	0.97291	0.925668	0.905296	0.944856	0.972747	X	X	X	X	X
NAP1L3	X	no disorder	0.899072	0.918745	0.838771	0.897492	0.825623	X	X	X	X	X
NBDY	X	no disorder	0.70211	0.637809	0.529436	0.871039	0.849038	X	X	X	X	X
NCBP2L	X	no disorder	0.402404	0.423457	0.136946	0.94613	0.996231				X	X
NHSL2	X	no disorder	0.230667	0.644335	0.687106	0.899038	0.883967		X	X	X	X
NKRF	X	no disorder	0.986337	0.953129	0.906713	0.946717	0.980986	X	X	X	X	X
NLRP2B	X	no disorder	0.0426464	0.256091	0.139066	0.134218	0.0593833
NOX1	X	no disorder	0.212338	0.12106	0.202899	0.32993	0.485108
NRK	X	no disorder	0.958228	0.926279	0.914864	0.937472	0.921114	X	X	X	X	X
NUDT10	X	no disorder	0.782948	0.906175	0.885435	0.912302	0.889827	X	X	X	X	X
NUDT11	X	no disorder	0.821311	0.913406	0.901528	0.936035	0.942075	X	X	X	X	X
NUP62CL	X	no disorder	0.380912	0.15325	0.457011	0.378724	0.480645
NXF2	X	no disorder	0.165087	0.0377953	0.134121	0.0727689	0.147569
NXF2B	X	no disorder	0.181003	0.0400963	0.152173	0.0750362	0.161975
NXF3	X	no disorder	0.531117	0.763477	0.520608	0.508062	0.531745	X	X	X	X	X
NXF5	X	no disorder	0.0262909	0.095508	0.141548	0.055299	0.00349579
NXT2	X	no disorder	0.97051	0.881433	0.873538	0.945109	0.965691	X	X	X	X	X
OPN1MW2	X	no disorder	0.386225	0.207166	0.515394	0.93133	0.974568			X	X	X
OPN1MW3	X	no disorder	0.263083	0.583145	0.390457	0.778044	0.902533		X		X	X
OR13H1	X	no disorder	0.0598404	0.0698977	0.136555	0.413601	0.547536					X
OTUD5	X	no disorder	0.992547	0.950086	0.934755	0.948643	0.991919	X	X	X	X	X
OTUD6A	X	no disorder	0.426988	0.182447	0.247088	0.0670546	0.00424177
P2RY4	X	no disorder	0.743801	0.489382	0.71149	0.753412	0.696878	X		X	X	X
P2RY8	X	no disorder	0.597624	0.184866	0.558346	0.580824	0.60263	X		X	X	X
P2RY10	X	no disorder	0.821538	0.484117	0.653453	0.796091	0.668662	X		X	X	X
PABIR2	X	no disorder	0.98201	0.893287	0.907056	0.94776	0.991154	X	X	X	X	X
PABIR3	X	no disorder	0.251201	0.158708	0.16099	0.1745	0.386992
PABPC1L2A	X	no disorder	0.473715	0.578776	0.596277	0.914049	0.808818		X	X	X	X
PABPC1L2B	X	no disorder	0.473715	0.548101	0.578318	0.904828	0.781757		X	X	X	X
PABPC5	X	no disorder	0.962683	0.950651	0.867413	0.945279	0.973617	X	X	X	X	X
PAGE1	X	no disorder	0.252195	0.613052	0.35842	0.169631	0.00996719		X
PAGE2	X	no disorder	0.0417264	0.110329	0.172488	0.0692733	0.0945741
PAGE2B	X	no disorder	0.0266692	0.0836211	0.106669	0.0590156	0.0434556
PAGE3	X	no disorder	0.0408637	0.0945617	0.143069	0.0539755	0.0018625
PAGE4	X	no disorder	0.128814	0.513341	0.371629	0.548159	0.339404		X		X
PAGE5	X	no disorder	0.0351169	0.108185	0.263662	0.0911994	0.161137
PASD1	X	no disorder	0.319877	0.874933	0.607581	0.784704	0.52188		X	X	X	X
PBDC1	X	no disorder	0.964703	0.908048	0.901563	0.946193	0.980873	X	X	X	X	X
PCDH11X	X	no disorder	0.890757	0.919795	0.848131	0.878828	0.849489	X	X	X	X	X
PCSK1N	X	no disorder	0.999976	0.907815	0.794439	0.927555	0.741173	X	X	X	X	X
PCYT1B	X	no disorder	0.977107	0.939139	0.893314	0.945239	0.96512	X	X	X	X	X
PDZD4	X	no disorder	0.999997	0.954917	0.930987	0.946607	0.975577	X	X	X	X	X
PDZD11	X	no disorder	0.964958	0.913277	0.843594	0.943773	0.969216	X	X	X	X	X
PFKFB1	X	no disorder	0.735098	0.692952	0.760677	0.687123	0.736685	X	X	X	X	X
PGAM4	X	no disorder	0.590353	0.54135	0.598662	0.946666	0.997108	X	X	X	X	X
PGRMC1	X	no disorder	0.999992	0.917248	0.894817	0.946213	0.981282	X	X	X	X	X
PIM2	X	no disorder	0.982421	0.930776	0.922806	0.944593	0.962748	X	X	X	X	X
PIN4	X	no disorder	0.965438	0.902178	0.755103	0.947882	0.993204	X	X	X	X	X
PIR	X	no disorder	0.392497	0.460845	0.52595	0.740894	0.694407			X	X	X
PJA1	X	no disorder	0.976313	0.94725	0.92224	0.941285	0.92403	X	X	X	X	X
PLAC1	X	no disorder	0.232646	0.277297	0.107425	0.943437	0.983466				X	X
PLCXD1	X	no disorder	0.0411877	0.130198	0.225702	0.529949	0.593756				X	X
PLP2	X	no disorder	0.484311	0.580838	0.354403	0.867848	0.836837		X		X	X
PLXNA3	X	no disorder	0.937324	0.915683	0.918662	0.94309	0.988353	X	X	X	X	X
PLXNB3	X	no disorder	0.900979	0.926603	0.88875	0.937903	0.964785	X	X	X	X	X
PNCK	X	no disorder	0.809076	0.860116	0.865973	0.861478	0.823439	X	X	X	X	X
PNMA3	X	no disorder	0.247748	0.831352	0.606231	0.942079	0.975696		X	X	X	X
PNMA5	X	no disorder	0.163457	0.605936	0.278914	0.939854	0.96448		X		X	X
PNMA6A	X	no disorder	0.0563319	0.254009	0.189085	0.0682031	0.102227
PNMA6E	X	no disorder	0.0395215	0.285328	0.147179	0.119265	0.0562279
PNMA6F	X	no disorder	0.0395215	0.243111	0.171549	0.113477	0.0521499
PNPLA4	X	no disorder	0.770836	0.87408	0.781977	0.905373	0.920985	X	X	X	X	X
PPEF1	X	no disorder	0.943241	0.940262	0.93025	0.931125	0.766769	X	X	X	X	X
PPP1R2C	X	no disorder	0.123554	0.0408956	0.109774	0.0690351	0.103437
PPP1R3F	X	no disorder	0.82908	0.870315	0.844016	0.81509	0.770133	X	X	X	X	X
PPP2R3B	X	no disorder	0.794407	0.783427	0.812964	0.932911	0.97337	X	X	X	X	X
PPP4R3C	X	no disorder	0.303741	0.0839861	0.311326	0.0683912	0.00387191
PRAF2	X	no disorder	0.957357	0.909359	0.877221	0.939133	0.908731	X	X	X	X	X
PRDX4	X	no disorder	0.915348	0.905827	0.87207	0.934926	0.96229	X	X	X	X	X
PRICKLE3	X	no disorder	0.793669	0.909802	0.854751	0.938341	0.932144	X	X	X	X	X
PRKX	X	no disorder	0.92902	0.901758	0.84214	0.932017	0.950503	X	X	X	X	X
PRPS2	X	no disorder	0.985676	0.943048	0.922773	0.946675	0.973728	X	X	X	X	X
PRR32	X	no disorder	0.0438745	0.0637152	0.13862	0.0594146	0.0462032
PRRG1	X	no disorder	0.841599	0.861781	0.789027	0.937834	0.964477	X	X	X	X	X
PRRG3	X	no disorder	0.632794	0.688797	0.62216	0.810524	0.746946	X	X	X	X	X
PSMD10	X	no disorder	0.972511	0.913227	0.922806	0.945691	0.98103	X	X	X	X	X
PUDP	X	no disorder	0.900254	0.897266	0.868713	0.934867	0.960947	X	X	X	X	X
PWWP3B	X	no disorder	0.871991	0.906832	0.601897	0.913904	0.853632	X	X	X	X	X
RAB9A	X	no disorder	0.979429	0.883159	0.902673	0.946092	0.97567	X	X	X	X	X
RAB9B	X	no disorder	0.969927	0.913725	0.87207	0.946354	0.976047	X	X	X	X	X
RAB33A	X	no disorder	0.971287	0.91564	0.905296	0.943128	0.94787	X	X	X	X	X
RAB40A	X	no disorder	0.402792	0.494252	0.332789	0.946678	0.996705				X	X
RAB40AL	X	no disorder	0.455094	0.349174	0.507394	0.681553	0.613064			X	X	X
RAB41	X	no disorder	0.344386	0.373632	0.524306	0.475932	0.494279			X
RADX	X	no disorder	0.85455	0.839192	0.805481	0.864715	0.831385	X	X	X	X	X
RAI2	X	no disorder	0.969245	0.944567	0.918662	0.943074	0.977443	X	X	X	X	X
RAP2C	X	no disorder	0.93591	0.89559	0.852232	0.94538	0.985042	X	X	X	X	X
RBBP7	X	no disorder	0.992126	0.948155	0.905296	0.948468	0.993565	X	X	X	X	X
RBM3	X	no disorder	0.979762	0.883096	0.919038	0.948073	0.990269	X	X	X	X	X
RBM41	X	no disorder	0.973493	0.93584	0.865324	0.946927	0.982542	X	X	X	X	X
RBMX2	X	no disorder	0.965798	0.910144	0.889203	0.943503	0.956239	X	X	X	X	X
RBMXL3	X	no disorder	0.152519	0.559566	0.193134	0.942748	0.985081		X		X	X
RENBP	X	no disorder	0.88285	0.922108	0.832084	0.938594	0.952606	X	X	X	X	X
REPS2	X	no disorder	0.953851	0.932717	0.902673	0.939398	0.966556	X	X	X	X	X
RGN	X	no disorder	0.762014	0.812679	0.763438	0.881543	0.892454	X	X	X	X	X
RHOXF1	X	no disorder	0.279165	0.692604	0.345504	0.677631	0.434278		X		X
RHOXF2	X	no disorder	0.00100897	0.0547246	0.14451	0.0602589	0.0523496
RHOXF2B	X	no disorder	0.0565892	0.162501	0.390704	0.0932898	0.145077
RIBC1	X	no disorder	0.863795	0.894351	0.658852	0.91462	0.675396	X	X	X	X	X
RIPPLY1	X	no disorder	0.207518	0.101931	0.130655	0.149923	0.299933
RNF128	X	no disorder	0.903734	0.913101	0.885372	0.917349	0.903869	X	X	X	X	X
RPA4	X	no disorder	0.0595361	0.21283	0.0955656	0.937674	0.932335				X	X
RPL36A	X	no disorder	0.944712	0.831548	0.793858	0.948201	0.99357	X	X	X	X	X
RPL39	X	no disorder	0.951517	0.807209	0.825395	0.947136	0.980905	X	X	X	X	X
RPS4X	X	no disorder	0.999997	0.88579	0.841673	0.948501	0.986989	X	X	X	X	X
RPS6KA6	X	no disorder	0.975051	0.943115	0.873453	0.943844	0.956766	X	X	X	X	X
RRAGB	X	no disorder	0.989149	0.922587	0.910824	0.947892	0.988456	X	X	X	X	X
RTL3	X	no disorder	0.0245358	0.113867	0.17849	0.0621732	0.0691248
RTL4	X	no disorder	0.187463	0.0729956	0.124973	0.0645344	0.0726067
RTL5	X	no disorder	0.748279	0.872805	0.79197	0.762031	0.758431	X	X	X	X	X
RTL8A	X	no disorder	0.939124	0.933487	0.899199	0.945867	0.985596	X	X	X	X	X
RTL8B	X	no disorder	0.758207	0.662939	0.700235	0.891889	0.871937	X	X	X	X	X
RTL8C	X	no disorder	0.999981	0.922045	0.911096	0.948134	0.983193	X	X	X	X	X
RTL9	X	no disorder	0.865638	0.917471	0.551795	0.908421	0.701816	X	X	X	X	X
S100G	X	no disorder	0.355362	0.226682	0.441892	0.939949	0.979006				X	X
SAGE1	X	no disorder	0.0251952	0.0918602	0.247091	0.0667191	0.0643371
SASH3	X	no disorder	0.932237	0.934274	0.870472	0.940191	0.950106	X	X	X	X	X
SAT1	X	no disorder	0.994028	0.861158	0.922806	0.94932	0.997619	X	X	X	X	X
SATL1	X	no disorder	0.00307917	0.0933083	0.211894	0.0583919	0.0292029
SCML1	X	no disorder	0.610864	0.87622	0.438353	0.927842	0.802023	X	X		X	X
SCML2	X	no disorder	0.9744	0.939534	0.842532	0.941959	0.934972	X	X	X	X	X
SEPTIN6	X	no disorder	0.986092	0.947238	0.914622	0.945117	0.972053	X	X	X	X	X
SERTM2	X	no disorder	0.599931	0.460636	0.522956	0.719315	0.543208	X		X	X	X
SH3BGRL	X	no disorder	0.96705	0.926662	0.897794	0.946378	0.984442	X	X	X	X	X
SHROOM2	X	no disorder	0.830427	0.861616	0.577631	0.899768	0.923757	X	X	X	X	X
SLC6A14	X	no disorder	0.552814	0.155675	0.447326	0.214756	0.434297	X
SLC7A3	X	no disorder	0.959238	0.942804	0.878072	0.938905	0.895618	X	X	X	X	X
SLC10A3	X	no disorder	0.97139	0.938994	0.914916	0.946	0.979362	X	X	X	X	X
SLC25A5	X	no disorder	0.988436	0.928805	0.901563	0.94805	0.985704	X	X	X	X	X
SLC25A6	X	no disorder	0.9527	0.909275	0.774426	0.946224	0.990113	X	X	X	X	X
SLC25A14	X	no disorder	0.984047	0.941067	0.893314	0.946583	0.976653	X	X	X	X	X
SLC25A43	X	no disorder	0.779835	0.818883	0.715531	0.929199	0.938724	X	X	X	X	X
SLC25A53	X	no disorder	0.38711	0.19185	0.40592	0.425971	0.591986					X
SLC38A5	X	no disorder	0.983297	0.946525	0.934755	0.943368	0.926829	X	X	X	X	X
SLITRK2	X	no disorder	0.931476	0.928417	0.860793	0.930946	0.948995	X	X	X	X	X
SLITRK4	X	no disorder	0.965086	0.950236	0.922806	0.942332	0.961544	X	X	X	X	X
SMARCA1	X	no disorder	0.993238	0.95943	0.942199	0.947178	0.987937	X	X	X	X	X
SMIM9	X	no disorder	0.0431963	0.0698301	0.144134	0.0584223	0.0375783
SMIM10	X	no disorder	0.505128	0.360813	0.358443	0.596791	0.533728	X			X	X
SMIM10L2A	X	no disorder	0.430689	0.50771	0.391642	0.565596	0.469281		X		X
SMIM10L2B	X	no disorder	0.452007	0.570979	0.391642	0.621462	0.527865		X		X	X
SNX12	X	no disorder	0.973218	0.885754	0.914655	0.947177	0.978027	X	X	X	X	X
SOWAHD	X	no disorder	0.577095	0.399122	0.373749	0.660984	0.460109	X			X
SPACA5	X	no disorder	0.281771	0.112411	0.36075	0.0749407	0.00729355
SPACA5B	X	no disorder	0.286818	0.11093	0.275364	0.0830876	0.0109096
SPANXA1	X	no disorder	0.0188066	0.0426455	0.18844	0.0539426	0.000353685
SPANXA2	X	no disorder	0.0572308	0.0615526	0.28906	0.0558726	0.00086284
SPANXB1	X	no disorder	0.047334	0.0591934	0.236259	0.0640397	0.0820302
SPANXC	X	no disorder	0.0287887	0.092356	0.310695	0.0547871	0.00351585
SPANXD	X	no disorder	0.0623815	0.0985985	0.282568	0.0553182	0.00425762
SPANXN1	X	no disorder	0.0752319	0.150465	0.412907	0.0621549	0.00520028
SPANXN2	X	no disorder	0.0395215	0.0389997	0.146533	0.0550798	0.000479921
SPANXN3	X	no disorder	0.0752319	0.15219	0.384478	0.0668649	0.00598063
SPANXN4	X	no disorder	0.05085	0.0966674	0.240611	0.053789	0.0012074
SPANXN5	X	no disorder	0.0325181	0.0874455	0.242629	0.065908	0.0835567
SPIN2A	X	no disorder	0.359323	0.203674	0.581337	0.484981	0.639571			X		X
SPIN2B	X	no disorder	0.762129	0.788184	0.745444	0.913112	0.905015	X	X	X	X	X
SPIN3	X	no disorder	0.952371	0.895713	0.848463	0.941	0.939867	X	X	X	X	X
SPIN4	X	no disorder	0.948341	0.907715	0.806277	0.943042	0.953042	X	X	X	X	X
SPRY3	X	no disorder	0.574932	0.391557	0.652937	0.873303	0.870323	X		X	X	X
SRPK3	X	no disorder	0.838326	0.913152	0.856927	0.936192	0.959536	X	X	X	X	X
SRPX	X	no disorder	0.911398	0.891992	0.830377	0.927122	0.956075	X	X	X	X	X
SSX2B	X	no disorder	0.0196748	0.0423701	0.114107	0.0541923	0.000359391
SSX3	X	no disorder	0.0350724	0.145523	0.2245	0.13038	0.286784
SSX4	X	no disorder	0.024307	0.0406013	0.114107	0.0545447	0.000433935
SSX4B	X	no disorder	0.024307	0.0406013	0.114107	0.0545546	0.000436824
SSX5	X	no disorder	0.0064613	0.07506	0.258463	0.0696492	0.102916
SSX7	X	no disorder	0.0156432	0.076463	0.285629	0.0522547	0.000462198
STARD8	X	no disorder	0.808975	0.837286	0.74994	0.88542	0.877381	X	X	X	X	X
STK26	X	no disorder	0.892566	0.924209	0.864876	0.934923	0.941311	X	X	X	X	X
SUV39H1	X	no disorder	0.977268	0.943743	0.902967	0.946032	0.964712	X	X	X	X	X
SYAP1	X	no disorder	0.985757	0.929574	0.914864	0.94669	0.980494	X	X	X	X	X
SYTL4	X	no disorder	0.643879	0.840284	0.525068	0.901134	0.908103	X	X	X	X	X
SYTL5	X	no disorder	0.770547	0.86371	0.766273	0.900424	0.904093	X	X	X	X	X
TAB3	X	no disorder	0.958338	0.925447	0.886223	0.944423	0.972025	X	X	X	X	X
TAF7L	X	no disorder	0.888631	0.919289	0.885457	0.929502	0.825594	X	X	X	X	X
TAF9B	X	no disorder	0.801947	0.907776	0.798357	0.883051	0.798492	X	X	X	X	X
TASL	X	no disorder	0.940926	0.842911	0.894731	0.939405	0.923222	X	X	X	X	X
TBC1D25	X	no disorder	0.974269	0.934151	0.934755	0.943168	0.95767	X	X	X	X	X
TCEAL1	X	no disorder	0.949883	0.943447	0.893586	0.941617	0.943622	X	X	X	X	X
TCEAL2	X	no disorder	0.30023	0.91187	0.739774	0.801519	0.616936		X	X	X	X
TCEAL3	X	no disorder	0.869595	0.905447	0.808547	0.926785	0.830408	X	X	X	X	X
TCEAL4	X	no disorder	0.877561	0.906079	0.754294	0.938018	0.903944	X	X	X	X	X
TCEAL5	X	no disorder	0.502294	0.876931	0.525087	0.894982	0.649895	X	X	X	X	X
TCEAL6	X	no disorder	0.107145	0.825967	0.72377	0.0662913	0.0904699		X	X
TCEAL7	X	no disorder	0.881788	0.921095	0.890963	0.937433	0.912195	X	X	X	X	X
TCEAL8	X	no disorder	0.962014	0.929621	0.891048	0.943011	0.96227	X	X	X	X	X
TCEAL9	X	no disorder	0.906658	0.863247	0.842027	0.930009	0.933674	X	X	X	X	X
TCEANC	X	no disorder	0.482166	0.336992	0.471262	0.710963	0.743729				X	X
TCP11X1	X	no disorder	0.130857	0.274416	0.148747	0.192125	0.131774
TCP11X2	X	no disorder	0.130857	0.277074	0.141389	0.191574	0.13032
TENM1	X	no disorder	0.989794	0.954468	0.880599	0.943102	0.95934	X	X	X	X	X
TENT5D	X	no disorder	0.892058	0.818785	0.828037	0.936234	0.889181	X	X	X	X	X
TEX13A	X	no disorder	0.0560425	0.0376749	0.114107	0.0570283	0.000833023
TEX13B	X	no disorder	0.004039	0.06308	0.154097	0.0540064	0.00137992
TEX13C	X	no disorder	0.0426464	0.26116	0.128992	0.108678	0.0369017
TEX13D	X	no disorder	0.0426464	0.243263	0.147179	0.117297	0.0499424
TEX28	X	no disorder	0.239316	0.0499351	0.16472	0.0613103	0.00224144
TFDP3	X	no disorder	0.710901	0.668818	0.515862	0.947198	0.998888	X	X	X	X	X
TGIF2LX	X	no disorder	0.336581	0.309117	0.128435	0.935153	0.523363				X	X
TIMM17B	X	no disorder	0.945883	0.914132	0.798439	0.938692	0.964373	X	X	X	X	X
TIMP1	X	no disorder	0.926812	0.914532	0.844782	0.928678	0.862664	X	X	X	X	X
TKTL1	X	no disorder	0.979553	0.949137	0.870472	0.942424	0.963574	X	X	X	X	X
TLR8	X	no disorder	0.7847	0.894489	0.486545	0.835115	0.675579	X	X		X	X
TMEM31	X	no disorder	0.0576751	0.0810802	0.162051	0.0611996	0.0422711
TMEM35A	X	no disorder	0.99999	0.913209	0.889203	0.940131	0.926257	X	X	X	X	X
TMEM47	X	no disorder	0.981167	0.880946	0.922806	0.947976	0.991988	X	X	X	X	X
TMEM164	X	no disorder	0.987197	0.920178	0.911096	0.947705	0.988106	X	X	X	X	X
TMEM185A	X	no disorder	0.767043	0.787133	0.685963	0.865592	0.890554	X	X	X	X	X
TMEM187	X	no disorder	0.633556	0.572441	0.478725	0.747751	0.770314	X	X		X	X
TMEM255A	X	no disorder	0.880021	0.809009	0.716888	0.897098	0.894258	X	X	X	X	X
TMSB4X	X	no disorder	0.999988	0.864927	0.883103	0.949691	0.996758	X	X	X	X	X
TMSB15A	X	no disorder	0.999911	0.671747	0.712917	0.881778	0.8409	X	X	X	X	X
TMSB15B	X	no disorder	0.617724	0.450369	0.633394	0.444811	0.515863	X		X		X
TNMD	X	no disorder	0.857694	0.798969	0.785288	0.91439	0.908517	X	X	X	X	X
TREX2	X	no disorder	0.141432	0.134474	0.220936	0.829403	0.729846				X	X
TRMT2B	X	no disorder	0.495754	0.549674	0.447508	0.889003	0.879165		X		X	X
TRO	X	no disorder	0.773032	0.890744	0.557723	0.507482	0.631706	X	X	X	X	X
TRPC5	X	no disorder	0.974167	0.95337	0.884923	0.943784	0.953209	X	X	X	X	X
TRPC5OS	X	no disorder	0.123554	0.0377636	0.0852604	0.0654647	0.056939
TSC22D3	X	no disorder	0.981191	0.917289	0.901528	0.945729	0.977112	X	X	X	X	X
TSPAN6	X	no disorder	0.934046	0.891067	0.873535	0.931277	0.951201	X	X	X	X	X
TSPYL2	X	no disorder	0.962099	0.952515	0.805795	0.946861	0.978052	X	X	X	X	X
TXLNG	X	no disorder	0.987865	0.942312	0.926813	0.947092	0.990184	X	X	X	X	X
UBE2NL	X	no disorder	0.0891231	0.293687	0.25537	0.0578397	0.00304897
UBL4A	X	no disorder	0.935583	0.94145	0.852851	0.942267	0.970569	X	X	X	X	X
UPRT	X	no disorder	0.949299	0.863845	0.889203	0.941937	0.947007	X	X	X	X	X
USP11	X	no disorder	0.992881	0.958371	0.914864	0.948174	0.986223	X	X	X	X	X
USP26	X	no disorder	0.145668	0.36192	0.179862	0.930186	0.493193				X
USP51	X	no disorder	0.915909	0.925977	0.878686	0.93649	0.965052	X	X	X	X	X
UTP14A	X	no disorder	0.976399	0.93612	0.914831	0.943019	0.949066	X	X	X	X	X
UXT	X	no disorder	0.988069	0.910761	0.914655	0.947884	0.989605	X	X	X	X	X
VAMP7	X	no disorder	0.896764	0.810152	0.643221	0.938352	0.97586	X	X	X	X	X
VBP1	X	no disorder	0.991275	0.899729	0.914655	0.948568	0.994125	X	X	X	X	X
VCX	X	no disorder	0.0610915	0.151672	0.219557	0.172607	0.430389
VCX2	X	no disorder	0.0327992	0.0616764	0.299562	0.118322	0.423054
VCX3A	X	no disorder	0.0610915	0.144131	0.216395	0.187896	0.41348
VCX3B	X	no disorder	0.0641321	0.150584	0.207698	0.157794	0.340622
VEGFD	X	no disorder	0.634315	0.559222	0.641449	0.896628	0.881173	X	X	X	X	X
VGLL1	X	no disorder	0.579882	0.720849	0.457286	0.887704	0.673171	X	X		X	X
VSIG1	X	no disorder	0.696535	0.599756	0.39188	0.530738	0.591536	X	X		X	X
VSIG4	X	no disorder	0.235586	0.280531	0.258706	0.134835	0.255416
WDR13	X	no disorder	0.991409	0.953338	0.926604	0.948256	0.989145	X	X	X	X	X
WDR44	X	no disorder	0.991307	0.953874	0.934755	0.947126	0.983626	X	X	X	X	X
WNK3	X	no disorder	0.97098	0.947795	0.804033	0.938703	0.898378	X	X	X	X	X
WWC3	X	no disorder	0.993248	0.948392	0.886223	0.947268	0.988772	X	X	X	X	X
XAGE1A	X	no disorder	0.0231731	0.0406163	0.151135	0.0548505	0.00044384
XAGE1B	X	no disorder	0.0231731	0.0389331	0.151135	0.0545969	0.000368775
XAGE2	X	no disorder	0.0357182	0.0390334	0.135859	0.059526	0.0426166
XAGE3	X	no disorder	0.037916	0.0972987	0.225311	0.0621044	0.0737833
XAGE5	X	no disorder	0.0238756	0.0794183	0.148466	0.0522062	0.000388594
XG	X	no disorder	0.0588831	0.115725	0.100934	0.0679053	0.0918755
XKRX	X	no disorder	0.603125	0.324477	0.641449	0.766668	0.72901	X		X	X	X
YIPF6	X	no disorder	0.981291	0.877381	0.914864	0.946233	0.973082	X	X	X	X	X
YY2	X	no disorder	0.756208	0.759217	0.539779	0.912426	0.829637	X	X	X	X	X
ZBED1	X	no disorder	0.893256	0.866358	0.742146	0.937519	0.973786	X	X	X	X	X
ZBTB33	X	no disorder	0.981669	0.946925	0.894731	0.944611	0.966906	X	X	X	X	X
ZC3H12B	X	no disorder	0.960222	0.945127	0.881724	0.945002	0.955993	X	X	X	X	X
ZCCHC12	X	no disorder	0.896938	0.935345	0.882037	0.854772	0.772289	X	X	X	X	X
ZCCHC13	X	no disorder	0.414193	0.197795	0.54479	0.0673253	0.00648045			X
ZCCHC18	X	no disorder	0.194748	0.419621	0.250815	0.647294	0.507871				X	X
ZDHHC15	X	no disorder	0.9707	0.914385	0.852962	0.945185	0.969701	X	X	X	X	X
ZFP92	X	no disorder	0.341558	0.829827	0.39129	0.783226	0.531693		X		X	X
ZFX	X	no disorder	0.986899	0.951008	0.885372	0.947794	0.991452	X	X	X	X	X
ZMAT1	X	no disorder	0.756178	0.779616	0.719199	0.835639	0.845837	X	X	X	X	X
ZMYM3	X	no disorder	0.995642	0.958365	0.934048	0.947882	0.989826	X	X	X	X	X
ZNF41	X	no disorder	0.706301	0.758087	0.376807	0.733635	0.759172	X	X		X	X
ZNF75D	X	no disorder	0.09181	0.18075	0.196221	0.372666	0.610678					X
ZNF81	X	no disorder	0.549507	0.838017	0.487292	0.888445	0.772248	X	X		X	X
ZNF157	X	no disorder	0.221359	0.125255	0.145835	0.0986851	0.195418
ZNF182	X	no disorder	0.952639	0.910691	0.438257	0.934221	0.85834	X	X		X	X
ZNF185	X	no disorder	0.334113	0.257928	0.199202	0.136826	0.246548
ZNF275	X	no disorder	0.342359	0.744356	0.33234	0.282672	0.472931		X
ZNF280C	X	no disorder	0.954687	0.938841	0.880468	0.942969	0.945759	X	X	X	X	X
ZNF449	X	no disorder	0.765822	0.897224	0.589213	0.93386	0.89124	X	X	X	X	X
ZNF630	X	no disorder	0.0482938	0.165572	0.275713	0.146373	0.398102
ZNF674	X	no disorder	0.0109353	0.0596436	0.154097	0.116859	0.247369
ZRSR2	X	no disorder	0.988269	0.94323	0.887217	0.94733	0.984297	X	X	X	X	X
ZXDA	X	no disorder	0.705343	0.713101	0.732237	0.863361	0.866405	X	X	X	X	X
ZXDB	X	no disorder	0.974178	0.931228	0.803625	0.945881	0.978449	X	X	X	X	X

## Sheet: 4d
Figure 4d
Approved symbol	monogenic_disorder	LME_indications	prediction	prediction_FDR_0_05	LME_ML
RP2	confirmed	L	0.940653	predicted	ML+LME
RPGR	confirmed	L	0.882287	predicted	ML+LME
RPL10	confirmed	M	0.947696	predicted	ML+LME
RPL39	no disorder	E	0.902432	predicted	ML+LME
RPL36A	no disorder	E	0.902378	predicted	ML+LME
BEX1	no disorder		0.89616	predicted	ML
RPS4X	no disorder	ME	0.93259	predicted	ML+LME
RPS6KA3	confirmed	LME	0.956741	predicted	ML+LME
RPS6KA6	no disorder	LE	0.938446	predicted	ML+LME
BGN	confirmed		0.926255	predicted	ML
RS1	confirmed	L	0.9143	predicted	ML+LME
SAT1	no disorder		0.944986	predicted	ML
SCML1	no disorder	LM	0.73106	not predicted	LME
SCML2	no disorder	LM	0.92668	predicted	ML+LME
UTP14A	no disorder	L	0.943887	predicted	ML+LME
BMP15	confirmed		0.153242	not predicted	none
BMX	no disorder		0.896092	predicted	ML
SH2D1A	confirmed		0.840154	predicted	ML
SH3BGRL	no disorder	E	0.944465	predicted	ML+LME
SHOX	confirmed		0.907567	predicted	ML
SLC16A2	confirmed	LM	0.956907	predicted	ML+LME
SLC25A14	no disorder	LM	0.948333	predicted	ML+LME
SLC25A5	no disorder	M	0.950512	predicted	ML+LME
SLC25A6	no disorder		0.914548	predicted	ML
SLC35A2	confirmed	M	0.950107	predicted	ML+LME
SLC6A14	no disorder		0.360974	not predicted	none
SLC6A8	confirmed	LM	0.962238	predicted	ML+LME
SLC7A3	no disorder	L	0.922927	predicted	ML+LME
SLC9A6	confirmed	LM	0.96011	predicted	ML+LME
SMARCA1	no disorder	LME	0.965996	predicted	ML+LME
SMC1A	confirmed	LM	0.965715	predicted	ML+LME
KDM5C	confirmed	LM	0.963087	predicted	ML+LME
SMPX	confirmed		0.894368	predicted	ML
SMS	confirmed	LM	0.960118	predicted	ML+LME
BRS3	no disorder	L	0.925926	predicted	ML+LME
SOX3	confirmed	M	0.886452	predicted	ML+LME
SPANXA1	no disorder		0.0608377	not predicted	none
SPRY3	no disorder		0.672611	not predicted	none
SRPX	no disorder		0.903393	predicted	ML
SSR4	confirmed		0.955532	predicted	ML
BTK	confirmed	LM	0.938617	predicted	ML+LME
SSX1	PMT		0.0647239	not predicted	none
SSX2	PMT		0.0508167	not predicted	none
SSX3	no disorder		0.164452	not predicted	none
SSX4	no disorder		0.0467987	not predicted	none
SSX5	no disorder		0.10251	not predicted	none
STAG2	confirmed	LME	0.963262	predicted	ML+LME
SRPK3	no disorder		0.900827	predicted	ML
CDKL5	confirmed	LME	0.962251	predicted	ML+LME
STS	confirmed		0.910236	predicted	ML
SUV39H1	no disorder	LM	0.946945	predicted	ML+LME
VAMP7	no disorder	E	0.85287	predicted	ML+LME
SYN1	confirmed	LM	0.954779	predicted	ML+LME
SYP	confirmed		0.953425	predicted	ML
TAF1	confirmed	LME	0.953411	predicted	ML+LME
TAF7L	no disorder	L	0.889695	predicted	ML+LME
TAZ	confirmed	M	0.93575	predicted	ML+LME
SERPINA7	PMT		0.385751	not predicted	none
TBL1X	confirmed	LM	0.955696	predicted	ML+LME
TBX22	confirmed	L	0.90455	predicted	ML+LME
TCEAL1	no disorder		0.934431	predicted	ML
DYNLT3	no disorder		0.940891	predicted	ML
TEX11	confirmed	L	0.920647	predicted	ML+LME
TEX13A	no disorder		0.0531371	not predicted	none
TEX13B	no disorder		0.0553204	not predicted	none
TFE3	confirmed	L	0.957971	predicted	ML+LME
TIMM8A	confirmed		0.925173	predicted	ML
TIMP1	no disorder		0.895494	predicted	ML
TKTL1	no disorder	L	0.941032	predicted	ML+LME
TSPAN7	confirmed		0.944461	predicted	ML
TSPAN6	no disorder		0.916225	predicted	ML
TMSB4X	no disorder	E	0.938893	predicted	ML+LME
CD40LG	confirmed		0.866332	predicted	ML
MED12	confirmed	LM	0.961669	predicted	ML+LME
TREX2	no disorder		0.411218	not predicted	none
TRO	no disorder		0.672137	not predicted	none
TRPC5	no disorder	LM	0.941891	predicted	ML+LME
UBA1	confirmed	LM	0.964801	predicted	ML+LME
UBE2A	confirmed	ME	0.941355	predicted	ML+LME
UBL4A	no disorder		0.928544	predicted	ML
UBQLN2	confirmed		0.962246	predicted	ML
USP11	no disorder	LM	0.960103	predicted	ML+LME
USP9X	confirmed	LME	0.96289	predicted	ML+LME
KDM6A	confirmed	LME	0.956392	predicted	ML+LME
UXT	no disorder		0.950195	predicted	ML
VBP1	no disorder		0.94967	predicted	ML
VCX	no disorder		0.207064	not predicted	none
WAS	confirmed	L	0.914675	predicted	ML+LME
XG	no disorder		0.0870646	not predicted	none
XK	confirmed	L	0.937818	predicted	ML+LME
XPNPEP2	PMT		0.471336	not predicted	none
ZFP92	no disorder		0.575519	not predicted	none
ZFX	no disorder	LME	0.952505	predicted	ML+LME
ZIC3	confirmed	M	0.93077	predicted	ML+LME
ZNF157	no disorder		0.15731	not predicted	none
RNF113A	confirmed		0.945892	predicted	ML
ZNF185	no disorder		0.234923	not predicted	none
ZNF182	no disorder	L	0.81883	not predicted	LME
ZMYM3	no disorder	LM	0.965152	predicted	ML+LME
ZNF275	no disorder		0.434932	not predicted	none
ZNF41	no disorder		0.6668	not predicted	none
ZNF711	confirmed	LME	0.95598	predicted	ML+LME
ZNF75D	no disorder		0.290425	not predicted	none
ZNF81	no disorder		0.707102	not predicted	none
ZXDA	no disorder		0.776089	not predicted	none
ZXDB	no disorder	L	0.926672	predicted	ML+LME
FTSJ1	confirmed	LM	0.956959	predicted	ML+LME
HDAC8	confirmed	LM	0.939691	predicted	ML+LME
KIF4A	PMT	LM	0.935484	predicted	ML+LME
BEX3	no disorder	E	0.945039	predicted	ML+LME
NSDHL	confirmed	L	0.959088	predicted	ML+LME
PNCK	no disorder		0.844016	predicted	ML
PPP2R3B	no disorder		0.859416	predicted	ML
RLIM	confirmed	LM	0.961321	predicted	ML+LME
SLITRK2	no disorder	M	0.920125	predicted	ML+LME
USP26	no disorder		0.422166	not predicted	none
USP27X	confirmed	ME	0.77676	not predicted	LME
ATP11C	PMT	L	0.952543	predicted	ML+LME
ACE2	no disorder	L	0.902653	predicted	ML+LME
MAGEC2	no disorder		0.536382	not predicted	none
PABPC5	no disorder		0.939929	predicted	ML
TMEM187	no disorder		0.640557	not predicted	none
POF1B	PMT		0.59421	not predicted	none
FAM3A	no disorder		0.947481	predicted	ML
CA5B	no disorder		0.638808	not predicted	none
CHST7	no disorder		0.888012	predicted	ML
SH3KBP1	PMT	L	0.965349	predicted	ML+LME
DMRTC1	no disorder		0.0531902	not predicted	none
CACNA1F	confirmed	M	0.834759	predicted	ML+LME
HDAC6	PMT	LM	0.952141	predicted	ML+LME
RAB9B	no disorder	E	0.935625	predicted	ML+LME
PCDH19	confirmed	LM	0.95552	predicted	ML+LME
CRLF2	no disorder		0.102634	not predicted	none
NLGN4X	confirmed	LM	0.956727	predicted	ML+LME
NLGN3	PMT	LM	0.951299	predicted	ML+LME
SPANXA2	no disorder		0.0929158	not predicted	none
SPANXB1	no disorder		0.0977713	not predicted	none
SPANXC	no disorder		0.0980286	not predicted	none
SPANXD	no disorder		0.100625	not predicted	none
WDR13	no disorder	M	0.96175	predicted	ML+LME
S100G	no disorder		0.588578	not predicted	none
GABRQ	no disorder		0.299119	not predicted	none
H2AB3	no disorder		0.135922	not predicted	none
WNK3	no disorder	LM	0.911978	predicted	ML+LME
ARHGEF9	confirmed	LME	0.95477	predicted	ML+LME
XAGE3	no disorder		0.0992828	not predicted	none
OR13H1	no disorder		0.245486	not predicted	none
CAPN6	no disorder		0.93419	predicted	ML
ESX1	no disorder		0.54488	not predicted	none
PPP1R3F	no disorder		0.825727	predicted	ML
GPR101	confirmed		0.769272	not predicted	none
CASK	confirmed	LME	0.962168	predicted	ML+LME
SNX12	no disorder	E	0.939766	predicted	ML+LME
MBTPS2	confirmed	L	0.952623	predicted	ML+LME
P2RY8	no disorder		0.504858	not predicted	none
SYTL4	no disorder		0.763693	not predicted	none
SYTL5	no disorder		0.841009	predicted	ML
TLR7	confirmed	LM	0.926811	predicted	ML+LME
TLR8	no disorder	M	0.735286	not predicted	LME
GCNA	no disorder	L	0.669016	not predicted	LME
SEPTIN6	no disorder		0.953024	predicted	ML
SASH3	no disorder		0.925456	predicted	ML
PGRMC1	no disorder		0.94791	predicted	ML
SYAP1	no disorder		0.951476	predicted	ML
PPP1R2C	no disorder		0.0893392	not predicted	none
MAGED2	confirmed	LM	0.96248	predicted	ML+LME
ATG4A	no disorder	L	0.942099	predicted	ML+LME
RAB39B	confirmed	E	0.923502	predicted	ML+LME
PJA1	no disorder		0.942224	predicted	ML
APLN	no disorder		0.862963	predicted	ML
ZBTB33	no disorder		0.946968	predicted	ML
BCAP31	confirmed		0.948064	predicted	ML
DACH2	no disorder		0.888677	predicted	ML
PUDP	no disorder		0.912409	predicted	ML
MTMR8	no disorder		0.181057	not predicted	none
CSAG2	no disorder		0.0737816	not predicted	none
MORF4L2	no disorder		0.933334	predicted	ML
ARMCX2	no disorder		0.932276	predicted	ML
SSX4B	no disorder		0.0468013	not predicted	none
FAM120C	no disorder	LM	0.955651	predicted	ML+LME
VSIG4	no disorder		0.233015	not predicted	none
SLC9A7	confirmed	L	0.952633	predicted	ML+LME
TMEM185A	no disorder		0.799257	not predicted	none
ACOT9	no disorder		0.808168	not predicted	none
PRDX4	no disorder		0.918092	predicted	ML
ASB9	no disorder		0.859227	predicted	ML
ASB11	no disorder		0.472888	not predicted	none
PCSK1N	no disorder		0.874192	predicted	ML
TAF9B	no disorder		0.837924	predicted	ML
TIMM17B	no disorder		0.912304	predicted	ML
BRWD3	confirmed	LME	0.960377	predicted	ML+LME
EOLA2	no disorder		0.693358	not predicted	none
ZC3H12B	no disorder	LM	0.937613	predicted	ML+LME
MAGEB17	no disorder		0.493001	not predicted	none
CYSLTR1	no disorder		0.630214	not predicted	none
GAB3	no disorder		0.929615	predicted	ML
NUDT10	no disorder		0.875338	predicted	ML
ZNF674	no disorder		0.117781	not predicted	none
PORCN	confirmed	LM	0.932525	predicted	ML+LME
EDA2R	no disorder		0.623861	not predicted	none
TNMD	no disorder	E	0.852972	predicted	ML+LME
GAGE12J	no disorder		0.067026	not predicted	none
AMOT	no disorder	L	0.954656	predicted	ML+LME
APEX2	no disorder	L	0.942453	predicted	ML+LME
CDR1	no disorder		0.651142	not predicted	none
NUDT11	no disorder		0.902871	predicted	ML
ARX	confirmed		0.938219	predicted	ML
SLC38A5	no disorder	LM	0.946955	predicted	ML+LME
ARMCX1	no disorder		0.929551	predicted	ML
CDX4	no disorder		0.472656	not predicted	none
PHF6	confirmed	LME	0.949323	predicted	ML+LME
NXT2	no disorder		0.927256	predicted	ML
VCX2	no disorder		0.187083	not predicted	none
VCX3A	no disorder		0.204599	not predicted	none
STK26	no disorder	E	0.911577	predicted	ML+LME
GPR173	no disorder	M	0.943298	predicted	ML+LME
CD99L2	no disorder		0.836439	predicted	ML
RAB40A	no disorder		0.634643	not predicted	none
RAB41	no disorder		0.442507	not predicted	none
H2AB2	no disorder		0.532507	not predicted	none
ATP6AP2	confirmed		0.95781	predicted	ML
TMLHE	PMT		0.829666	predicted	ML
DHRSX	no disorder		0.685515	not predicted	none
FAM9A	no disorder		0.104075	not predicted	none
FAM9B	no disorder		0.167329	not predicted	none
FAM9C	no disorder		0.158199	not predicted	none
H2AP	no disorder		0.483863	not predicted	none
ZDHHC9	confirmed	M	0.956846	predicted	ML+LME
TMEM47	no disorder	E	0.944977	predicted	ML+LME
TGIF2LX	no disorder		0.44653	not predicted	none
TXLNG	no disorder	L	0.958853	predicted	ML+LME
CETN2	no disorder		0.934973	predicted	ML
NAA10	confirmed	M	0.949474	predicted	ML+LME
GRIPAP1	no disorder	LM	0.961167	predicted	ML+LME
CCNB3	no disorder		0.561035	not predicted	none
PNMA3	no disorder		0.720621	not predicted	none
PNMA5	no disorder		0.590528	not predicted	none
AKAP17A	no disorder		0.93326	predicted	ML
FAM50A	confirmed	LM	0.959945	predicted	ML+LME
ADGRG4	no disorder		0.170806	not predicted	none
GPR119	no disorder		0.625899	not predicted	none
THOC2	confirmed	LME	0.961229	predicted	ML+LME
HS6ST2	PMT		0.839818	predicted	ML
SPACA5B	no disorder		0.153422	not predicted	none
STARD8	no disorder		0.8318	predicted	ML
CHIC1	no disorder	E	0.928299	predicted	ML+LME
MAGEA2B	no disorder		0.055371	not predicted	none
NKRF	no disorder	LM	0.954776	predicted	ML+LME
CHM	confirmed	L	0.946677	predicted	ML+LME
SSX7	no disorder		0.0860904	not predicted	none
CNKSR2	confirmed	LME	0.944754	predicted	ML+LME
ASB12	no disorder		0.260075	not predicted	none
CITED1	no disorder		0.670985	not predicted	none
RRAGB	no disorder	E	0.951782	predicted	ML+LME
P2RY10	no disorder		0.684772	not predicted	none
DDX53	no disorder		0.755646	not predicted	none
GPR143	confirmed		0.903744	predicted	ML
CLCN4	confirmed	LM	0.957535	predicted	ML+LME
CLCN5	confirmed	LM	0.82626	predicted	ML+LME
ZDHHC15	no disorder	E	0.930587	predicted	ML+LME
NDUFB11	confirmed		0.946218	predicted	ML
CLDN2	no disorder		0.839231	predicted	ML
UPF3B	confirmed	L	0.957832	predicted	ML+LME
DUSP21	no disorder		0.111963	not predicted	none
MBNL3	no disorder		0.877506	predicted	ML
CLIC2	PMT		0.774566	not predicted	none
PHF8	confirmed	LM	0.954235	predicted	ML+LME
PASD1	no disorder		0.621795	not predicted	none
SPIN2A	no disorder		0.453777	not predicted	none
MID1IP1	no disorder		0.951826	predicted	ML
ERCC6L	no disorder	LM	0.874254	predicted	ML+LME
BCOR	confirmed	L	0.954182	predicted	ML+LME
VGLL1	no disorder		0.663778	not predicted	none
ZNF449	no disorder	M	0.815472	not predicted	LME
LONRF3	no disorder		0.924442	predicted	ML
RNF128	no disorder		0.904685	predicted	ML
RAP2C	no disorder	E	0.922831	predicted	ML+LME
PDZD4	no disorder	M	0.961617	predicted	ML+LME
MAGEB16	no disorder		0.117242	not predicted	none
CNGA2	no disorder		0.523449	not predicted	none
PGAM4	no disorder		0.734828	not predicted	none
COL4A5	confirmed	LM	0.957359	predicted	ML+LME
COL4A6	PMT	L	0.910503	predicted	ML+LME
VMA21	confirmed		0.943957	predicted	ML
SSX2B	no disorder		0.0461406	not predicted	none
TCEAL5	no disorder		0.689838	not predicted	none
H2AB1	no disorder		0.204186	not predicted	none
ENOX2	no disorder		0.880682	predicted	ML
MAGED4B	no disorder		0.158957	not predicted	none
COX7B	confirmed		0.944385	predicted	ML
KLHL13	no disorder	ME	0.922925	predicted	ML+LME
SLC10A3	no disorder		0.950132	predicted	ML
JADE3	no disorder	L	0.952366	predicted	ML+LME
RTL3	no disorder		0.0896383	not predicted	none
ZRSR2	no disorder	L	0.950069	predicted	ML+LME
TRAPPC2	confirmed	E	0.755799	not predicted	LME
USP51	no disorder		0.924423	predicted	ML
PLCXD1	no disorder		0.304159	not predicted	none
DGAT2L6	no disorder		0.131247	not predicted	none
AWAT2	no disorder		0.761809	not predicted	none
AWAT1	no disorder		0.324279	not predicted	none
CPXCR1	no disorder		0.34298	not predicted	none
MCTS1	no disorder	E	0.94	predicted	ML+LME
DOCK11	no disorder	M	0.923231	predicted	ML+LME
MORC4	no disorder	L	0.955776	predicted	ML+LME
SLITRK4	no disorder		0.948401	predicted	ML
MED14	no disorder	LME	0.95908	predicted	ML+LME
MAGED4	no disorder		0.189738	not predicted	none
MAGEB5	no disorder		0.313619	not predicted	none
MAGEB6	no disorder		0.403518	not predicted	none
MAGEC3	no disorder		0.0721791	not predicted	none
NXF2B	no disorder		0.122057	not predicted	none
APOOL	no disorder		0.892835	predicted	ML
ACTRT1	no disorder		0.174101	not predicted	none
AKAP14	no disorder		0.529011	not predicted	none
ARMCX3	no disorder	E	0.947537	predicted	ML+LME
MAGEH1	no disorder		0.870787	predicted	ML
ATXN3L	no disorder		0.607268	not predicted	none
BRCC3	no disorder	M	0.906419	predicted	ML+LME
CTAG1A	no disorder		0.0662767	not predicted	none
RBMX2	no disorder		0.932977	predicted	ML
CSAG1	no disorder		0.121664	not predicted	none
C1GALT1C1	confirmed		0.94143	predicted	ML
CSF2RA	confirmed		0.155295	not predicted	none
TSPYL2	no disorder		0.929064	predicted	ML
RTL8A	no disorder		0.940654	predicted	ML
TCEAL6	no disorder		0.362729	not predicted	none
TFDP3	no disorder		0.768333	not predicted	none
FATE1	no disorder		0.113971	not predicted	none
TBC1D8B	confirmed		0.780009	not predicted	none
LANCL3	no disorder		0.877929	predicted	ML
GPRASP1	no disorder		0.665549	not predicted	none
CSTF2	no disorder	LM	0.955337	predicted	ML+LME
PNPLA4	no disorder		0.85065	predicted	ML
CTAG1B	no disorder		0.0565706	not predicted	none
CTAG2	no disorder		0.153964	not predicted	none
FUNDC2	no disorder		0.908539	predicted	ML
ZC4H2	confirmed	E	0.94219	predicted	ML+LME
MAGEE1	no disorder	L	0.896115	predicted	ML+LME
MAGEE2	no disorder		0.485084	not predicted	none
LUZP4	no disorder		0.0708408	not predicted	none
FAM104B	no disorder		0.52066	not predicted	none
RIPPLY1	no disorder		0.177992	not predicted	none
GPRASP2	PMT	L	0.896307	predicted	ML+LME
FAM199X	no disorder	ME	0.950172	predicted	ML+LME
CTPS2	no disorder	M	0.948553	predicted	ML+LME
PABIR3	no disorder		0.226478	not predicted	none
RTL4	no disorder		0.104515	not predicted	none
MOSPD1	no disorder	E	0.944728	predicted	ML+LME
FAM47C	no disorder		0.521505	not predicted	none
MAGEB10	no disorder		0.489128	not predicted	none
NRK	no disorder	L	0.931591	predicted	ML+LME
XAGE1B	no disorder		0.0536413	not predicted	none
OTUD5	no disorder	LM	0.96359	predicted	ML+LME
RAB40AL	no disorder		0.521256	not predicted	none
TSR2	PMT		0.942403	predicted	ML
BEX4	no disorder		0.893252	predicted	ML
RADX	no disorder		0.839065	predicted	ML
CUL4B	confirmed	LME	0.962147	predicted	ML+LME
GNL3L	no disorder	L	0.948339	predicted	ML+LME
RBM41	no disorder	L	0.940825	predicted	ML+LME
TEX28	no disorder		0.103505	not predicted	none
BCORL1	confirmed	L	0.95039	predicted	ML+LME
TASL	no disorder		0.908239	predicted	ML
OFD1	confirmed	L	0.899685	predicted	ML+LME
MAMLD1	confirmed		0.923752	predicted	ML
RTL8C	no disorder		0.95289	predicted	ML
LAS1L	confirmed	LM	0.956397	predicted	ML+LME
MAP7D3	no disorder		0.211359	not predicted	none
TRMT2B	no disorder		0.652221	not predicted	none
ARMCX5	no disorder		0.815082	not predicted	none
CYBB	confirmed	LM	0.927621	predicted	ML+LME
CYLC1	no disorder		0.674651	not predicted	none
TMEM35A	no disorder		0.933758	predicted	ML
DIPK2B	no disorder		0.680689	not predicted	none
MAP7D2	no disorder		0.880326	predicted	ML
ZNF280C	no disorder	L	0.932545	predicted	ML+LME
NUP62CL	no disorder		0.370108	not predicted	none
GDPD2	no disorder		0.879789	predicted	ML
KRBOX4	no disorder		0.678335	not predicted	none
GEMIN8	no disorder		0.905084	predicted	ML
CT55	no disorder		0.623636	not predicted	none
LAGE3	confirmed		0.629996	not predicted	none
TMEM255A	no disorder		0.839455	predicted	ML
ARMCX6	no disorder		0.851401	predicted	ML
TCEAL4	no disorder		0.875979	predicted	ML
TMEM164	no disorder	ME	0.950857	predicted	ML+LME
EFHC2	no disorder	L	0.926674	predicted	ML+LME
CSAG3	no disorder		0.0667232	not predicted	none
CXorf56	PMT	LME	0.939822	predicted	ML+LME
CXorf58	no disorder		0.110484	not predicted	none
CBLL2	no disorder		0.660636	not predicted	none
FMR1NB	no disorder		0.310277	not predicted	none
ARHGAP36	no disorder		0.913676	predicted	ML
PTCHD1	PMT	LE	0.945367	predicted	ML+LME
HDX	no disorder	E	0.894657	predicted	ML+LME
FAAH2	no disorder		0.337479	not predicted	none
RIBC1	no disorder	L	0.801403	not predicted	LME
PWWP3B	no disorder		0.829651	predicted	ML
KLHL34	no disorder		0.398148	not predicted	none
FAM47B	no disorder		0.425852	not predicted	none
CFAP47	no disorder	L	0.748514	not predicted	LME
FAM133A	no disorder		0.826429	predicted	ML
GAGE12B	no disorder		0.332622	not predicted	none
AMER1	confirmed		0.911397	predicted	ML
RBMXL3	no disorder		0.56661	not predicted	none
OPN1MW2	no disorder		0.602936	not predicted	none
SPIN4	no disorder	E	0.911683	predicted	ML+LME
DCX	confirmed	ME	0.913448	predicted	ML+LME
H2BW1	no disorder		0.0838049	not predicted	none
SPIN3	no disorder		0.915483	predicted	ML
ZCCHC12	no disorder		0.868276	predicted	ML
INTS6L	no disorder	L	0.952275	predicted	ML+LME
CT47A11	no disorder		0.0579485	not predicted	none
BCLAF3	no disorder		0.933938	predicted	ML
DDX3X	confirmed	LME	0.964109	predicted	ML+LME
H2BW2	no disorder		0.0756362	not predicted	none
PABPC1L2A	no disorder		0.674327	not predicted	none
BEX5	no disorder		0.710035	not predicted	none
SATL1	no disorder		0.0791752	not predicted	none
PDZD11	no disorder	E	0.926964	predicted	ML+LME
EOLA1	no disorder		0.857084	predicted	ML
MMGT1	no disorder	E	0.946351	predicted	ML+LME
TCEAL3	no disorder		0.868156	predicted	ML
PNMA6A	no disorder		0.133971	not predicted	none
TCEANC	no disorder		0.549022	not predicted	none
YIPF6	no disorder		0.93857	predicted	ML
UPRT	no disorder		0.918258	predicted	ML
TCEAL7	no disorder		0.908695	predicted	ML
MOSPD2	no disorder	L	0.915812	predicted	ML+LME
TENT5D	no disorder		0.872859	predicted	ML
CT45A2	no disorder		0.144545	not predicted	none
GAGE12C	no disorder		0.0968072	not predicted	none
CCNQ	confirmed		0.83443	predicted	ML
BEND2	no disorder		0.420252	not predicted	none
MAGEB18	no disorder		0.0650544	not predicted	none
DNAAF6	confirmed		0.857086	predicted	ML
CXorf38	no disorder		0.750901	not predicted	none
TMEM31	no disorder		0.0808555	not predicted	none
TMSB15B	no disorder		0.532432	not predicted	none
ARMCX4	no disorder	LM	0.699613	not predicted	LME
VSIG1	no disorder		0.562089	not predicted	none
TCEAL8	no disorder		0.937593	predicted	ML
APOO	no disorder		0.93968	predicted	ML
FUNDC1	no disorder	E	0.908274	predicted	ML+LME
DIAPH2	PMT	L	0.955215	predicted	ML+LME
PBDC1	no disorder		0.940276	predicted	ML
ZNF630	no disorder		0.206811	not predicted	none
MAGT1	confirmed	L	0.957255	predicted	ML+LME
DKC1	confirmed	LM	0.953421	predicted	ML+LME
ITIH6	no disorder		0.117971	not predicted	none
CCDC22	confirmed	L	0.960033	predicted	ML+LME
CCDC120	no disorder		0.935049	predicted	ML
PRAF2	no disorder		0.91836	predicted	ML
WDR45	confirmed	LE	0.953063	predicted	ML+LME
FRMPD4	confirmed	L	0.953415	predicted	ML+LME
DLG3	confirmed	LM	0.962526	predicted	ML+LME
IQSEC2	confirmed	LM	0.944816	predicted	ML+LME
GAGE13	no disorder		0.100885	not predicted	none
SHROOM4	confirmed	L	0.73586	not predicted	LME
KIAA1210	no disorder		0.344987	not predicted	none
WWC3	no disorder	L	0.952781	predicted	ML+LME
RTL9	no disorder	L	0.789028	not predicted	LME
DMD	confirmed	L	0.9083	predicted	ML+LME
LRCH2	no disorder	L	0.941687	predicted	ML+LME
KLHL15	confirmed	LME	0.954057	predicted	ML+LME
BHLHB9	no disorder		0.60201	not predicted	none
ZMAT1	no disorder		0.787294	not predicted	none
FRMPD3	no disorder		0.851637	predicted	ML
DCAF12L1	no disorder	LM	0.917644	predicted	ML+LME
RTL5	no disorder		0.786703	not predicted	none
NEXMIF	confirmed	L	0.950987	predicted	ML+LME
CLTRN	no disorder		0.293704	not predicted	none
DNASE1L1	no disorder		0.82954	predicted	ML
HSFX1	no disorder		0.0650476	not predicted	none
TCEAL2	no disorder		0.674066	not predicted	none
XKRX	no disorder		0.612946	not predicted	none
CHRDL1	confirmed	E	0.950011	predicted	ML+LME
NKAP	confirmed	L	0.938978	predicted	ML+LME
NLRP2B	no disorder		0.126281	not predicted	none
FAM47A	no disorder		0.403498	not predicted	none
PAGE5	no disorder		0.13186	not predicted	none
RHOXF1	no disorder		0.485836	not predicted	none
MAGIX	no disorder		0.183025	not predicted	none
RHOXF2	no disorder		0.0625704	not predicted	none
PIR	no disorder		0.562918	not predicted	none
TCEAL9	no disorder		0.895123	predicted	ML
FAM156A	no disorder		0.0554205	not predicted	none
GTPBP6	no disorder		0.653704	not predicted	none
GPR174	no disorder		0.848307	predicted	ML
RPA4	no disorder		0.447588	not predicted	none
DRP2	no disorder		0.820976	predicted	ML
SAGE1	no disorder		0.0990406	not predicted	none
FOXR2	no disorder		0.137802	not predicted	none
PABIR2	no disorder		0.944253	predicted	ML
TSC22D3	no disorder		0.94457	predicted	ML
WDR44	no disorder	LM	0.962138	predicted	ML+LME
CXorf51A	no disorder		0.0650535	not predicted	none
SLC25A43	no disorder		0.836434	predicted	ML
SRPX2	PMT		0.88505	predicted	ML
GPKOW	no disorder	L	0.951715	predicted	ML+LME
TAB3	no disorder	E	0.937291	predicted	ML+LME
FAM155B	no disorder		0.928494	predicted	ML
TMSB15A	no disorder		0.821451	predicted	ML
DUSP9	no disorder		0.894261	predicted	ML
PRRG3	no disorder		0.700244	not predicted	none
ALG13	confirmed	L	0.954773	predicted	ML+LME
CXorf49	no disorder		0.0474559	not predicted	none
HUWE1	confirmed	LME	0.965608	predicted	ML+LME
XAGE5	no disorder		0.0608709	not predicted	none
BEX2	no disorder		0.926018	predicted	ML
GAGE10	no disorder		0.0700984	not predicted	none
EBP	confirmed		0.946082	predicted	ML
SPACA5	no disorder		0.167433	not predicted	none
EDA	confirmed	L	0.939969	predicted	ML+LME
YY2	no disorder		0.759453	not predicted	none
DMRTC1B	no disorder		0.056073	not predicted	none
MAP3K15	no disorder		0.309223	not predicted	none
ARL13A	no disorder		0.129834	not predicted	none
UBE2NL	no disorder	E	0.139814	not predicted	LME
ZCCHC13	no disorder		0.246117	not predicted	none
NCBP2L	no disorder		0.581034	not predicted	none
PAGE2	no disorder		0.0976782	not predicted	none
PAGE2B	no disorder		0.0638862	not predicted	none
DCAF8L1	no disorder		0.753443	not predicted	none
DCAF8L2	no disorder		0.826777	predicted	ML
VCX3B	no disorder		0.184166	not predicted	none
F8A2	no disorder		0.0847701	not predicted	none
F8A3	no disorder		0.097941	not predicted	none
CENPVL1	no disorder		0.28219	not predicted	none
PABPC1L2B	no disorder		0.657344	not predicted	none
SLC25A53	no disorder		0.400567	not predicted	none
GAGE12D	no disorder		0.100584	not predicted	none
GAGE12E	no disorder		0.0988161	not predicted	none
GAGE12F	no disorder		0.0983191	not predicted	none
GAGE12G	no disorder		0.0980456	not predicted	none
GAGE12H	no disorder		0.186128	not predicted	none
MAGEA9B	no disorder		0.0554909	not predicted	none
GAGE2E	no disorder		0.202591	not predicted	none
FAM156B	no disorder		0.0964066	not predicted	none
EFNB1	confirmed		0.949844	predicted	ML
OTUD6A	no disorder		0.185564	not predicted	none
EGFL6	no disorder		0.506226	not predicted	none
DGKK	no disorder		0.311638	not predicted	none
ZCCHC18	no disorder		0.40407	not predicted	none
ARSH	no disorder		0.147379	not predicted	none
EIF1AX	no disorder	ME	0.944071	predicted	ML+LME
EIF2S3	confirmed	LME	0.955697	predicted	ML+LME
HSFX2	no disorder		0.0604522	not predicted	none
DCAF12L2	no disorder		0.76002	not predicted	none
SOWAHD	no disorder		0.494212	not predicted	none
HAUS7	no disorder	L	0.846419	predicted	ML+LME
PPP4R3C	no disorder		0.154263	not predicted	none
SPIN2B	no disorder	E	0.822777	predicted	ML+LME
RTL8B	no disorder		0.777041	not predicted	none
SPANXN1	no disorder		0.141192	not predicted	none
SPANXN2	no disorder		0.0561228	not predicted	none
SPANXN3	no disorder		0.136949	not predicted	none
SPANXN4	no disorder		0.0886249	not predicted	none
SPANXN5	no disorder		0.102411	not predicted	none
ELF4	no disorder		0.892062	predicted	ML
ELK1	no disorder	M	0.953559	predicted	ML+LME
CT45A1	no disorder		0.0682401	not predicted	none
CT45A3	no disorder		0.0527288	not predicted	none
CT45A5	no disorder		0.0478527	not predicted	none
CT45A6	no disorder		0.140041	not predicted	none
CT47A1	no disorder		0.0575557	not predicted	none
CT47A2	no disorder		0.0578726	not predicted	none
CT47A3	no disorder		0.0588552	not predicted	none
CT47A4	no disorder		0.0590749	not predicted	none
CT47A5	no disorder		0.0579491	not predicted	none
CT47A6	no disorder		0.0593937	not predicted	none
CT47A7	no disorder		0.0575625	not predicted	none
CT47A8	no disorder		0.0592762	not predicted	none
CT47A9	no disorder		0.0587441	not predicted	none
CT47A10	no disorder		0.0592781	not predicted	none
CT47A12	no disorder		0.0590109	not predicted	none
CT47B1	no disorder		0.0587407	not predicted	none
EMD	confirmed		0.943945	predicted	ML
GLOD5	no disorder		0.459966	not predicted	none
CT83	no disorder		0.0862002	not predicted	none
RHOXF2B	no disorder		0.169632	not predicted	none
CXorf65	no disorder		0.822973	predicted	ML
NHSL2	no disorder		0.669022	not predicted	none
EZHIP	no disorder		0.512042	not predicted	none
CXorf66	no disorder		0.106559	not predicted	none
AGTR2	no disorder		0.270839	not predicted	none
CXorf49B	no disorder		0.0474629	not predicted	none
PRR32	no disorder		0.0703654	not predicted	none
SMIM10L2A	no disorder		0.472984	not predicted	none
SMIM10L2B	no disorder		0.512791	not predicted	none
CMC4	no disorder		0.801287	not predicted	none
F8	confirmed	LM	0.854415	predicted	ML+LME
F8A1	no disorder		0.327721	not predicted	none
F9	confirmed	LM	0.903627	predicted	ML+LME
ACSL4	confirmed	LM	0.960781	predicted	ML+LME
FANCB	confirmed	L	0.875483	predicted	ML+LME
FGD1	confirmed	LM	0.958719	predicted	ML+LME
FGF13	no disorder	E	0.935199	predicted	ML+LME
FGF16	confirmed		0.861779	predicted	ML
FHL1	confirmed	L	0.946197	predicted	ML+LME
VEGFD	no disorder		0.722557	not predicted	none
MTRNR2L10	no disorder		0.714711	not predicted	none
CCDC160	no disorder		0.38387	not predicted	none
AKAP4	no disorder	L	0.89805	predicted	ML+LME
FLNA	confirmed	LM	0.965693	predicted	ML+LME
FMR1	confirmed	ME	0.833781	predicted	ML+LME
AFF2	confirmed	L	0.943154	predicted	ML+LME
CENPI	no disorder	L	0.886207	predicted	ML+LME
ALAS2	confirmed	LM	0.930404	predicted	ML+LME
FTHL17	no disorder		0.535265	not predicted	none
G6PD	confirmed	L	0.963268	predicted	ML+LME
TRPC5OS	no disorder		0.0737962	not predicted	none
GABRA3	no disorder	M	0.750925	not predicted	LME
GABRE	no disorder		0.566899	not predicted	none
GAGE1	no disorder		0.0793173	not predicted	none
GAGE2A	no disorder		0.0591534	not predicted	none
PAGE1	no disorder		0.280653	not predicted	none
PAGE4	no disorder		0.380269	not predicted	none
PAGE3	no disorder		0.0668665	not predicted	none
XAGE1A	no disorder		0.0540437	not predicted	none
XAGE2	no disorder		0.0625507	not predicted	none
GATA1	confirmed	L	0.899944	predicted	ML+LME
SMIM10	no disorder		0.470981	not predicted	none
SMIM9	no disorder		0.0706321	not predicted	none
OPN1MW	confirmed		0.474855	not predicted	none
GDI1	confirmed	LM	0.964777	predicted	ML+LME
CXorf51B	no disorder		0.0650641	not predicted	none
GJB1	confirmed		0.92876	predicted	ML
GK	confirmed	LM	0.919574	predicted	ML+LME
GLA	confirmed	L	0.948018	predicted	ML+LME
GLRA2	no disorder	LME	0.938235	predicted	ML+LME
GLUD2	PMT		0.841097	predicted	ML
CENPVL2	no disorder		0.33623	not predicted	none
CENPVL3	no disorder		0.137257	not predicted	none
MPC1L	no disorder		0.137563	not predicted	none
FAM236A	no disorder		0.0954582	not predicted	none
ETDB	no disorder		0.108585	not predicted	none
GPC3	confirmed	L	0.954852	predicted	ML+LME
GPC4	confirmed		0.949137	predicted	ML
GPM6B	no disorder		0.95329	predicted	ML
ZBED1	no disorder		0.882613	predicted	ML
LPAR4	no disorder		0.581329	not predicted	none
GPR34	no disorder		0.823478	predicted	ML
GPR50	no disorder		0.78478	not predicted	none
ADGRG2	confirmed		0.92215	predicted	ML
GPR82	no disorder		0.736348	not predicted	none
CXCR3	no disorder		0.424938	not predicted	none
GRIA3	confirmed	LME	0.950033	predicted	ML+LME
GRPR	no disorder		0.853348	predicted	ML
AMELX	confirmed		0.580289	not predicted	none
GSPT2	no disorder	LM	0.952814	predicted	ML+LME
AMMECR1	confirmed	E	0.917711	predicted	ML+LME
GUCY2F	no disorder		0.462246	not predicted	none
GYG2	no disorder		0.318007	not predicted	none
ABCB7	confirmed	LM	0.868864	predicted	ML+LME
HSD17B10	confirmed	M	0.953085	predicted	ML+LME
TCP11X2	no disorder		0.174243	not predicted	none
TCP11X1	no disorder		0.175584	not predicted	none
HCCS	confirmed		0.948969	predicted	ML
HCFC1	confirmed	LM	0.961636	predicted	ML+LME
SERTM2	no disorder		0.569209	not predicted	none
HEPH	no disorder		0.840761	predicted	ML
HMGB3	PMT		0.934067	predicted	ML
HNRNPH2	confirmed	LME	0.960699	predicted	ML+LME
NBDY	no disorder	E	0.717886	not predicted	LME
PNMA6E	no disorder		0.129504	not predicted	none
CLDN34	no disorder		0.107327	not predicted	none
CT45A7	no disorder		0.202995	not predicted	none
CT45A8	no disorder		0.196375	not predicted	none
CT45A9	no disorder		0.210976	not predicted	none
CT45A10	no disorder		0.133554	not predicted	none
HPRT1	confirmed	ME	0.914437	predicted	ML+LME
ERAS	no disorder		0.436983	not predicted	none
OPN1MW3	no disorder		0.583452	not predicted	none
TEX13C	no disorder		0.115676	not predicted	none
TEX13D	no disorder		0.120065	not predicted	none
HSFX3	no disorder		0.10121	not predicted	none
HSFX4	no disorder		0.0994321	not predicted	none
FAM236B	no disorder		0.0961675	not predicted	none
FAM236C	no disorder		0.105874	not predicted	none
FAM236D	no disorder		0.0961494	not predicted	none
HTATSF1	no disorder	L	0.940558	predicted	ML+LME
HTR2C	no disorder		0.7816	not predicted	none
PNMA6F	no disorder		0.123962	not predicted	none
ETDA	no disorder		0.11168	not predicted	none
ETDC	no disorder		0.365888	not predicted	none
IDH3G	no disorder	M	0.950732	predicted	ML+LME
IDS	confirmed	L	0.962597	predicted	ML+LME
IGBP1	confirmed	L	0.955767	predicted	ML+LME
AP1S2	confirmed	E	0.945263	predicted	ML+LME
XIAP	confirmed		0.950841	predicted	ML
IGSF1	confirmed	L	0.935832	predicted	ML+LME
IKBKG	confirmed		0.706222	not predicted	none
IL13RA1	no disorder	L	0.944214	predicted	ML+LME
IL13RA2	no disorder		0.339222	not predicted	none
IL1RAPL1	confirmed	LME	0.939614	predicted	ML+LME
IL1RAPL2	no disorder	LE	0.934474	predicted	ML+LME
IL2RG	confirmed	L	0.92881	predicted	ML+LME
IL3RA	no disorder		0.0993014	not predicted	none
IL9R	no disorder		0.0804014	not predicted	none
ABCD1	confirmed	L	0.951402	predicted	ML+LME
FOXP3	confirmed	L	0.914199	predicted	ML+LME
IRAK1	no disorder	L	0.91616	predicted	ML+LME
IRS4	confirmed		0.904752	predicted	ML
ITGB1BP2	no disorder		0.458164	not predicted	none
ITM2A	no disorder		0.950956	predicted	ML
ANOS1	confirmed	L	0.9517	predicted	ML+LME
KCND1	no disorder		0.909475	predicted	ML
KCNE5	no disorder		0.446751	not predicted	none
SHROOM2	no disorder		0.81864	not predicted	none
KLF8	no disorder		0.755857	not predicted	none
KLHL4	no disorder		0.93383	predicted	ML
AR	confirmed	L	0.890919	predicted	ML+LME
ARAF	no disorder	M	0.95217	predicted	ML+LME
L1CAM	confirmed	LM	0.948044	predicted	ML+LME
LAMP2	confirmed		0.919302	predicted	ML
LDOC1	no disorder		0.94205	predicted	ML
LHFPL1	no disorder		0.690869	not predicted	none
PRICKLE3	no disorder		0.885741	predicted	ML
ARHGAP4	no disorder	L	0.936637	predicted	ML+LME
ARHGAP6	no disorder	L	0.947264	predicted	ML+LME
MAGEA1	no disorder		0.306856	not predicted	none
MAGEA10	no disorder		0.505516	not predicted	none
MAGEA11	no disorder		0.437474	not predicted	none
MAGEA12	no disorder		0.506594	not predicted	none
MAGEA2	no disorder		0.0553845	not predicted	none
MAGEA3	no disorder		0.439114	not predicted	none
MAGEA4	no disorder		0.389163	not predicted	none
MAGEA6	no disorder		0.425654	not predicted	none
MAGEA8	no disorder		0.446889	not predicted	none
MAGEA9	no disorder		0.27915	not predicted	none
MAGEB1	no disorder		0.514413	not predicted	none
MAGEB2	no disorder		0.483198	not predicted	none
MAGEB3	no disorder		0.126592	not predicted	none
MAGEB4	no disorder		0.500606	not predicted	none
MAGEC1	no disorder		0.129113	not predicted	none
MAGED1	no disorder	LM	0.950457	predicted	ML+LME
MAOA	confirmed	LM	0.9557	predicted	ML+LME
MAOB	no disorder	L	0.961372	predicted	ML+LME
ARHGEF6	no disorder	L	0.960716	predicted	ML+LME
MCF2	no disorder	L	0.920731	predicted	ML+LME
MECP2	confirmed		0.962336	predicted	ML
CD99	no disorder		0.559916	not predicted	none
MID1	confirmed	LM	0.95535	predicted	ML+LME
MID2	PMT		0.921315	predicted	ML
ARR3	confirmed		0.854863	predicted	ML
FOXO4	no disorder		0.949021	predicted	ML
ARSD	no disorder		0.571427	not predicted	none
ARSL	confirmed		0.789899	not predicted	none
ARSF	no disorder		0.135113	not predicted	none
MPP1	no disorder	L	0.959096	predicted	ML+LME
MSL3	confirmed	L	0.955631	predicted	ML+LME
MSN	confirmed	LME	0.962121	predicted	ML+LME
MTCP1	no disorder	E	0.894861	predicted	ML+LME
MTM1	confirmed	LM	0.950336	predicted	ML+LME
MTMR1	no disorder	L	0.956686	predicted	ML+LME
ASMT	no disorder		0.1614	not predicted	none
ASMTL	no disorder		0.563042	not predicted	none
MXRA5	no disorder		0.768028	not predicted	none
NAP1L2	no disorder		0.944295	predicted	ML
NAP1L3	no disorder		0.875941	predicted	ML
NDP	confirmed		0.933762	predicted	ML
NDUFA1	confirmed		0.940863	predicted	ML
NHS	confirmed	L	0.944389	predicted	ML+LME
NONO	confirmed	LME	0.958717	predicted	ML+LME
NOX1	no disorder		0.270267	not predicted	none
NR0B1	confirmed	L	0.890473	predicted	ML+LME
HMGN5	no disorder		0.429463	not predicted	none
NXF2	no disorder		0.111468	not predicted	none
NXF3	no disorder		0.571002	not predicted	none
NXF5	no disorder		0.0644283	not predicted	none
FRMD7	confirmed		0.900793	predicted	ML
ATP1B4	no disorder		0.782693	not predicted	none
NYX	confirmed		0.450921	not predicted	none
TBC1D25	no disorder	M	0.948803	predicted	ML+LME
OCRL	confirmed	LM	0.965035	predicted	ML+LME
TENM1	no disorder	LM	0.945461	predicted	ML+LME
OGT	confirmed	LME	0.963593	predicted	ML+LME
OPHN1	confirmed	LM	0.953744	predicted	ML+LME
ATP2B3	PMT	LM	0.94374	predicted	ML+LME
OTC	confirmed		0.929673	predicted	ML
P2RY4	no disorder		0.678993	not predicted	none
PAK3	confirmed	LME	0.948363	predicted	ML+LME
PCDH11X	no disorder	M	0.8774	predicted	ML+LME
ATP6AP1	confirmed	L	0.960554	predicted	ML+LME
ATP7A	confirmed	L	0.941699	predicted	ML+LME
CDK16	no disorder	LM	0.957011	predicted	ML+LME
PCYT1B	no disorder		0.943984	predicted	ML
AIFM1	confirmed	LM	0.961254	predicted	ML+LME
PDHA1	confirmed	LM	0.954965	predicted	ML+LME
PDK3	PMT	M	0.912066	predicted	ML+LME
ATRX	confirmed	LM	0.96255	predicted	ML+LME
CFP	confirmed	M	0.780367	not predicted	LME
PFKFB1	no disorder		0.722507	not predicted	none
PGK1	confirmed	E	0.945661	predicted	ML+LME
PHEX	confirmed	L	0.944706	predicted	ML+LME
PHKA1	confirmed		0.881031	predicted	ML
PHKA2	confirmed		0.951139	predicted	ML
PIGA	confirmed	LM	0.936534	predicted	ML+LME
AVPR2	confirmed		0.81155	not predicted	none
PIM2	no disorder	L	0.948669	predicted	ML+LME
PIN4	no disorder	E	0.912761	predicted	ML+LME
PLAC1	no disorder		0.508854	not predicted	none
PLP1	confirmed	E	0.944883	predicted	ML+LME
PLP2	no disorder		0.624847	not predicted	none
PLS3	confirmed	LM	0.960922	predicted	ML+LME
PLXNA3	no disorder		0.940623	predicted	ML
PLXNB3	no disorder		0.923804	predicted	ML
POLA1	confirmed	L	0.961051	predicted	ML+LME
POU3F4	confirmed		0.927183	predicted	ML
PPEF1	no disorder	L	0.902329	predicted	ML+LME
PQBP1	confirmed		0.949191	predicted	ML
PRKX	no disorder		0.911087	predicted	ML
PRPS1	confirmed	M	0.949713	predicted	ML+LME
PRPS2	no disorder	M	0.95438	predicted	ML+LME
PRRG1	no disorder		0.878944	predicted	ML
PSMD10	no disorder		0.947053	predicted	ML
RAB33A	no disorder		0.936644	predicted	ML
RAB9A	no disorder		0.937405	predicted	ML
RAI2	no disorder		0.950598	predicted	ML
RBBP7	no disorder	LM	0.957522	predicted	ML+LME
RBM10	confirmed	LM	0.961099	predicted	ML+LME
RBM3	no disorder		0.944048	predicted	ML
RBMX	PMT	ME	0.956532	predicted	ML+LME
OPN1LW	confirmed	L	0.674177	not predicted	LME
RENBP	no disorder		0.905648	predicted	ML
REPS2	no disorder		0.939039	predicted	ML
RGN	no disorder		0.822426	predicted	ML

## Sheet: 6bc
Figure 6bc
Approved symbol	prediction_approaches	prediction_status	HGMD_Decipher_mutations	HGMD_Decipher_mutations_perKb
RPL39	predicted ML + LME>=1	predicted	0	0
RPL36A	predicted ML + LME>=1	predicted	0	0
BEX1	predicted ML	predicted	0	0
RPS4X	predicted ML + LME>=1	predicted	0	0
RPS6KA6	predicted ML + LME>=1	predicted	4	1.78731
SAT1	predicted ML	predicted	0	0
SCML2	predicted ML + LME>=1	predicted	2	0.951022
UTP14A	predicted ML + LME>=1	predicted	2	0.863558
BMX	predicted ML	predicted	1	0.493097
SH3BGRL	predicted ML + LME>=1	predicted	0	0
SLC25A14	predicted ML + LME>=1	predicted	0	0
SLC25A5	predicted ML + LME>=1	predicted	0	0
SLC25A6	predicted ML	predicted	1	1.11483
SLC6A14	not predicted	not predicted	1	0.518403
SLC7A3	predicted ML + LME>=1	predicted	4	2.15054
ARHGEF6	predicted ML + LME>=1	predicted	2	0.858001
BRS3	predicted ML + LME>=1	predicted	1	0.833333
SPANXA1	not predicted	not predicted	0	0
SPRY3	not predicted	not predicted	0	0
SRPX	predicted ML	predicted	2	1.43369
SSX3	not predicted	not predicted	1	1.76367
SSX4	not predicted	not predicted	0	0
SSX5	not predicted	not predicted	0	0
SRPK3	predicted ML	predicted	3	1.76056
SUV39H1	predicted ML + LME>=1	predicted	0	0
VAMP7	predicted ML + LME>=1	predicted	0	0
TAF7L	predicted ML + LME>=1	predicted	4	3.53669
TCEAL1	predicted ML	predicted	2	4.16667
DYNLT3	predicted ML	predicted	0	0
TEX13A	not predicted	not predicted	2	1.62602
TEX13B	not predicted	not predicted	1	1.06496
TIMP1	predicted ML	predicted	0	0
TKTL1	predicted ML + LME>=1	predicted	0	0
TSPAN6	predicted ML	predicted	0	0
TMSB4X	predicted ML + LME>=1	predicted	0	0
TREX2	not predicted	not predicted	1	1.40647
TRO	not predicted	not predicted	1	0.232775
TRPC5	predicted ML + LME>=1	predicted	6	2.05339
UBL4A	predicted ML	predicted	1	2.1097
USP11	predicted ML + LME>=1	predicted	2	0.723851
UXT	predicted ML	predicted	0	0
VBP1	predicted ML	predicted	1	1.6835
VCX	not predicted	not predicted	0	0
XG	not predicted	not predicted	0	0
ZFP92	not predicted	not predicted	0	0
PJA1	predicted ML	predicted	3	1.69779
ZNF157	not predicted	not predicted	2	1.31492
ZNF185	not predicted	not predicted	3	1.58479
MMGT1	predicted ML + LME>=1	predicted	1	2.52525
ZNF275	not predicted	not predicted	1	0.775194
ZNF41	not predicted	not predicted	4	1.7094
ZNF75D	not predicted	not predicted	1	0.652316
ZNF81	not predicted	not predicted	1	0.503525
ZXDA	not predicted	not predicted	1	0.416667
ZXDB	predicted ML + LME>=1	predicted	3	1.24378
BEX3	predicted ML + LME>=1	predicted	0	0
PNCK	predicted ML	predicted	0	0
PPP2R3B	predicted ML	predicted	0	0
SLITRK2	predicted ML + LME>=1	predicted	4	1.57604
USP26	not predicted	not predicted	26	9.48213
ACE2	predicted ML + LME>=1	predicted	2	0.82713
MAGEC2	not predicted	not predicted	0	0
PABPC5	predicted ML	predicted	1	0.870322
TMEM187	not predicted	not predicted	3	3.81679
FAM3A	predicted ML	predicted	1	1.443
CA5B	not predicted	not predicted	2	2.09644
CHST7	predicted ML	predicted	0	0
DMRTC1	not predicted	not predicted	0	0
RAB9B	predicted ML + LME>=1	predicted	0	0
CRLF2	not predicted	not predicted	0	0
SPANXA2	not predicted	not predicted	0	0
SPANXB1	not predicted	not predicted	0	0
SPANXC	not predicted	not predicted	2	6.80272
SPANXD	not predicted	not predicted	0	0
SMARCA1	predicted ML + LME>=1	predicted	9	2.80112
S100G	not predicted	not predicted	0	0
GABRQ	not predicted	not predicted	3	1.57978
H2AB3	not predicted	not predicted	0	0
WNK3	predicted ML + LME>=1	predicted	4	0.764526
XAGE3	not predicted	not predicted	0	0
OR13H1	not predicted	not predicted	2	2.1575
CAPN6	predicted ML	predicted	0	0
ESX1	not predicted	not predicted	1	0.819001
PPP1R3F	predicted ML	predicted	2	0.833333
SNX12	predicted ML + LME>=1	predicted	0	0
P2RY8	not predicted	not predicted	0	0
SYTL4	not predicted	not predicted	2	0.992063
SYTL5	predicted ML	predicted	2	0.911993
WDR13	predicted ML + LME>=1	predicted	3	2.05761
SASH3	predicted ML	predicted	1	0.874891
PGRMC1	predicted ML	predicted	3	5.10204
SYAP1	predicted ML	predicted	0	0
PPP1R2C	not predicted	not predicted	0	0
ATG4A	predicted ML + LME>=1	predicted	2	1.67084
ZDHHC15	predicted ML + LME>=1	predicted	2	1.97239
APLN	predicted ML	predicted	0	0
ZBTB33	predicted ML	predicted	3	1.48588
DACH2	predicted ML	predicted	1	0.555556
PUDP	predicted ML	predicted	0	0
MTMR8	not predicted	not predicted	1	0.472813
CSAG2	not predicted	not predicted	0	0
MORF4L2	predicted ML	predicted	1	1.1534
ARMCX2	predicted ML	predicted	0	0
SSX4B	not predicted	not predicted	0	0
GSPT2	predicted ML + LME>=1	predicted	5	2.64971
VSIG4	not predicted	not predicted	1	0.833333
TMEM185A	not predicted	not predicted	0	0
ACOT9	not predicted	not predicted	0	0
PRDX4	predicted ML	predicted	0	0
ASB9	predicted ML	predicted	2	2.25989
ASB11	not predicted	not predicted	1	1.02881
PCSK1N	predicted ML	predicted	0	0
TAF9B	predicted ML	predicted	1	1.32275
TIMM17B	predicted ML	predicted	0	0
EOLA2	not predicted	not predicted	0	0
ZC3H12B	predicted ML + LME>=1	predicted	5	1.99124
MAGEB17	not predicted	not predicted	1	0.98912
CYSLTR1	not predicted	not predicted	0	0
GAB3	predicted ML	predicted	1	0.566893
NUDT10	predicted ML	predicted	0	0
ZNF674	not predicted	not predicted	2	1.14548
EDA2R	not predicted	not predicted	3	3.3557
TNMD	predicted ML + LME>=1	predicted	1	1.04822
GAGE12J	not predicted	not predicted	0	0
AMOT	predicted ML + LME>=1	predicted	2	0.614439
APEX2	predicted ML + LME>=1	predicted	2	1.28452
CDR1	not predicted	not predicted	2	2.53485
NUDT11	predicted ML	predicted	1	2.0202
SLC38A5	predicted ML + LME>=1	predicted	1	0.704722
ARMCX1	predicted ML	predicted	0	0
CDX4	not predicted	not predicted	1	1.16959
NXT2	predicted ML	predicted	0	0
VCX2	not predicted	not predicted	0	0
VCX3A	not predicted	not predicted	0	0
STK26	predicted ML + LME>=1	predicted	0	0
GPR173	predicted ML + LME>=1	predicted	1	0.891266
CD99L2	predicted ML	predicted	5	6.33714
RAB40A	not predicted	not predicted	1	1.19904
RAB41	not predicted	not predicted	1	1.49477
H2AB2	not predicted	not predicted	0	0
DHRSX	not predicted	not predicted	0	0
FAM9A	not predicted	not predicted	0	0
FAM9B	not predicted	not predicted	0	0
FAM9C	not predicted	not predicted	1	1.99601
H2AP	not predicted	not predicted	0	0
TMEM47	predicted ML + LME>=1	predicted	1	1.8315
TGIF2LX	not predicted	not predicted	0	0
TXLNG	predicted ML + LME>=1	predicted	1	0.63012
CETN2	predicted ML	predicted	0	0
GRIPAP1	predicted ML + LME>=1	predicted	6	2.3753
CCNB3	not predicted	not predicted	2	0.477555
PNMA3	not predicted	not predicted	2	1.46199
PNMA5	not predicted	not predicted	1	0.74239
AKAP17A	predicted ML	predicted	0	0
ADGRG4	not predicted	not predicted	13	1.40647
GPR119	not predicted	not predicted	2	1.98413
SPACA5B	not predicted	not predicted	0	0
STARD8	predicted ML	predicted	4	1.20773
CHIC1	predicted ML + LME>=1	predicted	1	1.62602
MAGEA2B	not predicted	not predicted	0	0
NKRF	predicted ML + LME>=1	predicted	1	0.482393
SSX7	not predicted	not predicted	0	0
ASB12	not predicted	not predicted	0	0
CITED1	not predicted	not predicted	0	0
RRAGB	predicted ML + LME>=1	predicted	1	0.960615
P2RY10	not predicted	not predicted	1	0.980392
DDX53	not predicted	not predicted	2	1.05485
CDK16	predicted ML + LME>=1	predicted	2	1.34138
CLDN2	predicted ML	predicted	2	2.886
DUSP21	not predicted	not predicted	1	1.7452
ZFX	predicted ML + LME>=1	predicted	6	2.48139
PASD1	not predicted	not predicted	1	0.430663
SPIN2A	not predicted	not predicted	0	0
MID1IP1	predicted ML	predicted	1	1.81159
ERCC6L	predicted ML + LME>=1	predicted	4	1.06581
VGLL1	not predicted	not predicted	0	0
LONRF3	predicted ML	predicted	0	0
RNF128	predicted ML	predicted	1	0.777001
RAP2C	predicted ML + LME>=1	predicted	0	0
PDZD4	predicted ML + LME>=1	predicted	2	0.859107
MAGEB16	not predicted	not predicted	0	0
CNGA2	not predicted	not predicted	2	1.00251
PGAM4	not predicted	not predicted	0	0
SSX2B	not predicted	not predicted	0	0
TCEAL5	not predicted	not predicted	0	0
H2AB1	not predicted	not predicted	0	0
ENOX2	predicted ML	predicted	1	0.545554
MAGED4B	not predicted	not predicted	0	0
KLHL13	predicted ML + LME>=1	predicted	1	0.520833
SLC10A3	predicted ML	predicted	1	0.69735
JADE3	predicted ML + LME>=1	predicted	0	0
RTL3	not predicted	not predicted	1	0.70028
ZRSR2	predicted ML + LME>=1	predicted	3	2.07039
USP51	predicted ML	predicted	1	0.468165
PLCXD1	not predicted	not predicted	0	0
DGAT2L6	not predicted	not predicted	4	3.94477
AWAT2	not predicted	not predicted	0	0
AWAT1	not predicted	not predicted	2	2.02634
CPXCR1	not predicted	not predicted	2	2.20751
MCTS1	predicted ML + LME>=1	predicted	0	0
DOCK11	predicted ML + LME>=1	predicted	3	0.481232
MORC4	predicted ML + LME>=1	predicted	1	0.355366
SLITRK4	predicted ML	predicted	2	0.795545
MED14	predicted ML + LME>=1	predicted	3	0.687285
MAGED4	not predicted	not predicted	0	0
MAGEB5	not predicted	not predicted	0	0
MAGEB6	not predicted	not predicted	0	0
MAGEC3	not predicted	not predicted	5	2.58799
NXF2B	not predicted	not predicted	0	0
APOOL	predicted ML	predicted	0	0
ACTRT1	not predicted	not predicted	4	3.53669
AKAP14	not predicted	not predicted	0	0
ARMCX3	predicted ML + LME>=1	predicted	0	0
MAGEH1	predicted ML	predicted	0	0
ATXN3L	not predicted	not predicted	1	0.93633
BRCC3	predicted ML + LME>=1	predicted	0	0
CTAG1A	not predicted	not predicted	0	0
RBMX2	predicted ML	predicted	0	0
CSAG1	not predicted	not predicted	0	0
TSPYL2	predicted ML	predicted	4	1.92123
RTL8A	predicted ML	predicted	0	0
TCEAL6	not predicted	not predicted	0	0
TFDP3	not predicted	not predicted	1	0.821018
FATE1	not predicted	not predicted	3	5.43478
LANCL3	predicted ML	predicted	0	0
GPRASP1	not predicted	not predicted	6	1.43266
ZMYM3	predicted ML + LME>=1	predicted	3	0.729395
PNPLA4	predicted ML	predicted	3	3.93701
CTAG1B	not predicted	not predicted	0	0
CTAG2	not predicted	not predicted	1	1.84162
FUNDC2	predicted ML	predicted	1	1.75439
MAGEE1	predicted ML + LME>=1	predicted	1	0.347947
MAGEE2	not predicted	not predicted	1	0.636132
LUZP4	not predicted	not predicted	4	4.24628
FAM104B	not predicted	not predicted	0	0
RIPPLY1	not predicted	not predicted	3	6.57895
FAM199X	predicted ML + LME>=1	predicted	2	1.7138
CTPS2	predicted ML + LME>=1	predicted	1	0.567859
PABIR3	not predicted	not predicted	0
RTL4	not predicted	not predicted	3	3.21543
MOSPD1	predicted ML + LME>=1	predicted	0	0
FAM47C	not predicted	not predicted	1	0.32175
MAGEB10	not predicted	not predicted	0	0
NRK	predicted ML + LME>=1	predicted	10	2.10571
XAGE1B	not predicted	not predicted	0	0
OTUD5	predicted ML + LME>=1	predicted	2	1.17578
RAB40AL	not predicted	not predicted	3	3.58423
BEX4	predicted ML	predicted	0	0
RADX	predicted ML	predicted	0	0
GNL3L	predicted ML + LME>=1	predicted	2	1.14351
RBM41	predicted ML + LME>=1	predicted	0	0
TEX28	not predicted	not predicted	0	0
TASL	predicted ML	predicted	0
RTL8C	predicted ML	predicted	0	0
MAP7D3	not predicted	not predicted	4	1.52033
TRMT2B	not predicted	not predicted	1	0.660066
ARMCX5	not predicted	not predicted	0	0
CYLC1	not predicted	not predicted	0	0
TMEM35A	predicted ML	predicted	0	0
DIPK2B	not predicted	not predicted	2	1.5361
MAP7D2	predicted ML	predicted	2	0.861326
ZNF280C	predicted ML + LME>=1	predicted	1	0.451671
NUP62CL	not predicted	not predicted	0	0
GDPD2	predicted ML	predicted	0	0
KRBOX4	not predicted	not predicted	1	1.93798
GEMIN8	predicted ML	predicted	0	0
CT55	not predicted	not predicted	0	0
TMEM255A	predicted ML	predicted	0	0
ARMCX6	predicted ML	predicted	0	0
TCEAL4	predicted ML	predicted	0	0
TMEM164	predicted ML + LME>=1	predicted	0	0
EFHC2	predicted ML + LME>=1	predicted	3	1.33333
CSAG3	not predicted	not predicted	0	0
CXorf58	not predicted	not predicted	1	1.001
CBLL2	not predicted	not predicted	0	0
FMR1NB	not predicted	not predicted	0	0
ARHGAP36	predicted ML	predicted	0	0
HDX	predicted ML + LME>=1	predicted	0	0
FAAH2	not predicted	not predicted	5	3.12695
PWWP3B	predicted ML	predicted	0	0
KLHL34	not predicted	not predicted	0	0
FAM47B	not predicted	not predicted	2	1.03199
FAM133A	predicted ML	predicted	0	0
GAGE12B	not predicted	not predicted	0	0
RBMXL3	not predicted	not predicted	1	0.31211
OPN1MW2	not predicted	not predicted	0	0
SPIN4	predicted ML + LME>=1	predicted	0	0
H2BW1	not predicted	not predicted	0	0
SPIN3	predicted ML	predicted	2	2.574
ZCCHC12	predicted ML	predicted	2	1.65426
INTS6L	predicted ML + LME>=1	predicted	1	0.370782
CT47A11	not predicted	not predicted	0	0
BCLAF3	predicted ML	predicted	1	0.468165
H2BW2	not predicted	not predicted	2	4.30108
PABPC1L2A	not predicted	not predicted	0	0
BEX5	not predicted	not predicted	1	2.97619
SATL1	not predicted	not predicted	5	2.39464
PDZD11	predicted ML + LME>=1	predicted	0	0
EOLA1	predicted ML	predicted	0	0
FAM120C	predicted ML + LME>=1	predicted	2	0.607718
TCEAL3	predicted ML	predicted	0	0
PNMA6A	not predicted	not predicted	0	0
TCEANC	not predicted	not predicted	0	0
YIPF6	predicted ML	predicted	0	0
UPRT	predicted ML	predicted	0	0
TCEAL7	predicted ML	predicted	0	0
MOSPD2	predicted ML + LME>=1	predicted	0	0
TENT5D	predicted ML	predicted	1	0.854701
CT45A2	not predicted	not predicted	0	0
GAGE12C	not predicted	not predicted	0	0
BEND2	not predicted	not predicted	1	0.416667
MAGEB18	not predicted	not predicted	0	0
CXorf38	not predicted	not predicted	0	0
TMEM31	not predicted	not predicted	1	1.97239
TMSB15B	not predicted	not predicted	0	0
VSIG1	not predicted	not predicted	2	1.71821
TCEAL8	predicted ML	predicted	0	0
MBNL3	predicted ML	predicted	1	0.971817
FUNDC1	predicted ML + LME>=1	predicted	0	0
PBDC1	predicted ML	predicted	0	0
ZNF630	not predicted	not predicted	2	1.01317
ITIH6	not predicted	not predicted	4	1.01471
CCDC120	predicted ML	predicted	3	1.43472
PRAF2	predicted ML	predicted	0	0
GAGE13	not predicted	not predicted	0	0
KIAA1210	not predicted	not predicted	0	0
WWC3	predicted ML + LME>=1	predicted	4	1.21988
LRCH2	predicted ML + LME>=1	predicted	0	0
BHLHB9	not predicted	not predicted	1	0.608273
ZMAT1	not predicted	not predicted	0	0
FRMPD3	predicted ML	predicted	3	0.552181
DCAF12L1	predicted ML + LME>=1	predicted	2	1.43678
RTL5	not predicted	not predicted	2	1.16959
CLTRN	not predicted	not predicted	0	0
DNASE1L1	predicted ML	predicted	1	1.10011
HSFX1	not predicted	not predicted	0	0
TCEAL2	not predicted	not predicted	1	1.46199
XKRX	not predicted	not predicted	1	0.740741
NLRP2B	not predicted	not predicted	0	0
FAM47A	not predicted	not predicted	3	1.2837
PAGE5	not predicted	not predicted	0	0
RHOXF1	not predicted	not predicted	0	0
MAGIX	not predicted	not predicted	1	1.20773
RHOXF2	not predicted	not predicted	3	3.46021
PIR	not predicted	not predicted	2	2.29095
TCEAL9	predicted ML	predicted	0	0
FAM156A	not predicted	not predicted	0	0
GTPBP6	not predicted	not predicted	0	0
GPR174	predicted ML	predicted	10	9.98004
RPA4	not predicted	not predicted	0	0
CSTF2	predicted ML + LME>=1	predicted	1	0.576701
SAGE1	not predicted	not predicted	2	0.736648
FOXR2	not predicted	not predicted	1	1.06838
PABIR2	predicted ML	predicted	1
TSC22D3	predicted ML	predicted	0	0
WDR44	predicted ML + LME>=1	predicted	2	0.729395
CXorf51A	not predicted	not predicted	0	0
SLC25A43	predicted ML	predicted	4	3.89864
GPKOW	predicted ML + LME>=1	predicted	3	2.09644
TAB3	predicted ML + LME>=1	predicted	0	0
FAM155B	predicted ML	predicted	1	0.704722
TMSB15A	predicted ML	predicted	0	0
DUSP9	predicted ML	predicted	0	0
PRRG3	not predicted	not predicted	0	0
CXorf49	not predicted	not predicted	0	0
XAGE5	not predicted	not predicted	0	0
BEX2	predicted ML	predicted	0	0
GAGE10	not predicted	not predicted	0	0
SPACA5	not predicted	not predicted	0	0
YY2	not predicted	not predicted	0	0
DMRTC1B	not predicted	not predicted	0	0
MAP3K15	not predicted	not predicted	11	2.79046
ARL13A	not predicted	not predicted	2	2.59403
ZCCHC13	not predicted	not predicted	2	3.99202
NCBP2L	not predicted	not predicted	0	0
PAGE2	not predicted	not predicted	0	0
PAGE2B	not predicted	not predicted	0	0
DCAF8L1	not predicted	not predicted	1	0.554631
DCAF8L2	predicted ML	predicted	1	0.527426
VCX3B	not predicted	not predicted	1	1.34953
F8A2	not predicted	not predicted	0	0
F8A3	not predicted	not predicted	0	0
CENPVL1	not predicted	not predicted	0	0
PABPC1L2B	not predicted	not predicted	0	0
SLC25A53	not predicted	not predicted	1	1.08225
GAGE12D	not predicted	not predicted	0	0
GAGE12E	not predicted	not predicted	0	0
GAGE12F	not predicted	not predicted	0	0
GAGE12G	not predicted	not predicted	0	0
GAGE12H	not predicted	not predicted	0	0
MAGEA9B	not predicted	not predicted	0	0
GAGE2E	not predicted	not predicted	0	0
FAM156B	not predicted	not predicted	0	0
OTUD6A	not predicted	not predicted	1	1.1534
EGFL6	not predicted	not predicted	4	2.40674
DGKK	not predicted	not predicted	0	0
ZCCHC18	not predicted	not predicted	1	0.825083
ARSH	not predicted	not predicted	5	2.96033
EIF1AX	predicted ML + LME>=1	predicted	0	0
HSFX2	not predicted	not predicted	0	0
DCAF12L2	not predicted	not predicted	2	1.43678
SOWAHD	not predicted	not predicted	0	0
HAUS7	predicted ML + LME>=1	predicted	2	5.20833
PPP4R3C	not predicted	not predicted	0	0
SPIN2B	predicted ML + LME>=1	predicted	1	1.287
RTL8B	not predicted	not predicted	0	0
SPANXN1	not predicted	not predicted	1	4.56621
SPANXN2	not predicted	not predicted	0	0
SPANXN3	not predicted	not predicted	0	0
SPANXN4	not predicted	not predicted	0	0
SPANXN5	not predicted	not predicted	0	0
ELF4	predicted ML	predicted	3	1.50602
ELK1	predicted ML + LME>=1	predicted	3	2.331
CT45A1	not predicted	not predicted	0	0
CT45A3	not predicted	not predicted	0	0
CT45A5	not predicted	not predicted	1	1.75439
CT45A6	not predicted	not predicted	0	0
CT47A1	not predicted	not predicted	0	0
CT47A2	not predicted	not predicted	0	0
CT47A3	not predicted	not predicted	0	0
CT47A4	not predicted	not predicted	0	0
CT47A5	not predicted	not predicted	0	0
CT47A6	not predicted	not predicted	0	0
CT47A7	not predicted	not predicted	0	0
CT47A8	not predicted	not predicted	0	0
CT47A9	not predicted	not predicted	0	0
CT47A10	not predicted	not predicted	0	0
CT47A12	not predicted	not predicted	0	0
CT47B1	not predicted	not predicted	1	1.11111
GLOD5	not predicted	not predicted	0	0
CT83	not predicted	not predicted	0	0
RHOXF2B	not predicted	not predicted	1	1.1534
CXorf65	predicted ML	predicted	0	0
NHSL2	not predicted	not predicted	2	0.543774
EZHIP	not predicted	not predicted	0	0
CXorf66	not predicted	not predicted	1	0.92081
AGTR2	not predicted	not predicted	8	7.32601
CXorf49B	not predicted	not predicted	0	0
PRR32	not predicted	not predicted	0	0
SMIM10L2A	not predicted	not predicted	0	0
SMIM10L2B	not predicted	not predicted	0	0
CMC4	not predicted	not predicted	0	0
F8A1	not predicted	not predicted	0	0
FGF13	predicted ML + LME>=1	predicted	1	1.35501
VEGFD	not predicted	not predicted	2	1.87793
MTRNR2L10	not predicted	not predicted	0	0
CCDC160	not predicted	not predicted	2	2.04499
AKAP4	predicted ML + LME>=1	predicted	2	0.779727
CENPI	predicted ML + LME>=1	predicted	3	1.321
FTHL17	not predicted	not predicted	1	1.81159
TRPC5OS	not predicted	not predicted	0	0
GABRE	not predicted	not predicted	8	5.2597
GAGE1	not predicted	not predicted	0	0
GAGE2A	not predicted	not predicted	0	0
PAGE1	not predicted	not predicted	0	0
PAGE4	not predicted	not predicted	0	0
PAGE3	not predicted	not predicted	1	2.92398
XAGE1A	not predicted	not predicted	0	0
XAGE2	not predicted	not predicted	0	0
SMIM10	not predicted	not predicted	0	0
SMIM9	not predicted	not predicted	1	3.33333
CXorf51B	not predicted	not predicted	0	0
GLRA2	predicted ML + LME>=1	predicted	7	5.15085
CENPVL2	not predicted	not predicted	0	0
CENPVL3	not predicted	not predicted	0	0
MPC1L	not predicted	not predicted	0	0
FAM236A	not predicted	not predicted	0	0
ETDB	not predicted	not predicted	0	0
GPM6B	predicted ML	predicted	0	0
ZBED1	predicted ML	predicted	0	0
LPAR4	not predicted	not predicted	1	0.898473
GPR34	predicted ML	predicted	1	0.8726
GPR50	not predicted	not predicted	3	1.61812
GPR82	not predicted	not predicted	2	1.97824
CXCR3	not predicted	not predicted	0	0
GRPR	predicted ML	predicted	5	4.329
SEPTIN6	predicted ML	predicted	1	0.778816
GUCY2F	not predicted	not predicted	4	1.20228
GYG2	not predicted	not predicted	3	2.12314
TCP11X2	not predicted	not predicted	0	0
TCP11X1	not predicted	not predicted	0	0
SERTM2	not predicted	not predicted	0	0
HEPH	predicted ML	predicted	2	0.574218
PNMA6E	not predicted	not predicted	0	0
CLDN34	not predicted	not predicted	0	0
CT45A7	not predicted	not predicted	0	0
CT45A8	not predicted	not predicted	0	0
CT45A9	not predicted	not predicted	0	0
CT45A10	not predicted	not predicted	0	0
ERAS	not predicted	not predicted	0	0
OPN1MW3	not predicted	not predicted	0	0
TEX13C	not predicted	not predicted	1	0.335345
TEX13D	not predicted	not predicted	0	0
HSFX3	not predicted	not predicted	0	0
HSFX4	not predicted	not predicted	0	0
FAM236B	not predicted	not predicted	0	0
FAM236C	not predicted	not predicted	0	0
FAM236D	not predicted	not predicted	0	0
HTATSF1	predicted ML + LME>=1	predicted	4	1.76367
HTR2C	not predicted	not predicted	1	0.726216
PNMA6F	not predicted	not predicted	0	0
ETDA	not predicted	not predicted	0	0
ETDC	not predicted	not predicted	0	0
IDH3G	predicted ML + LME>=1	predicted	0	0
IL13RA1	predicted ML + LME>=1	predicted	1	0.778816
IL13RA2	not predicted	not predicted	1	0.874891
IL1RAPL2	predicted ML + LME>=1	predicted	1	0.485201
IL3RA	not predicted	not predicted	0	0
IL9R	not predicted	not predicted	1	0.63857
IRAK1	predicted ML + LME>=1	predicted	4	1.87003
ITGB1BP2	not predicted	not predicted	1	0.957854
ITM2A	predicted ML	predicted	2	2.52525
KCND1	predicted ML	predicted	2	1.02881
KCNE5	not predicted	not predicted	6	13.986
SHROOM2	not predicted	not predicted	12	2.47372
KLF8	not predicted	not predicted	0	0
KLHL4	predicted ML	predicted	2	0.927214
ARAF	predicted ML + LME>=1	predicted	1	0.549149
LDOC1	predicted ML	predicted	0	0
LHFPL1	not predicted	not predicted	2	3.01659
PRICKLE3	predicted ML	predicted	4	2.1645
ARHGAP4	predicted ML + LME>=1	predicted	3	1.05597
ARHGAP6	predicted ML + LME>=1	predicted	5	1.7094
MAGEA1	not predicted	not predicted	0	0
MAGEA10	not predicted	not predicted	0	0
MAGEA11	not predicted	not predicted	1	0.775194
MAGEA12	not predicted	not predicted	0	0
MAGEA2	not predicted	not predicted	0	0
MAGEA3	not predicted	not predicted	2	2.1164
MAGEA4	not predicted	not predicted	1	1.04822
MAGEA6	not predicted	not predicted	0	0
MAGEA8	not predicted	not predicted	1	1.04493
MAGEA9	not predicted	not predicted	0	0
MAGEB1	not predicted	not predicted	0	0
MAGEB2	not predicted	not predicted	3	3.125
MAGEB3	not predicted	not predicted	1	0.960615
MAGEB4	not predicted	not predicted	2	1.92123
MAGEC1	not predicted	not predicted	7	2.04141
MAGED1	predicted ML + LME>=1	predicted	3	1.2837
MAOB	predicted ML + LME>=1	predicted	2	1.27959
APOO	predicted ML	predicted	0	0
MCF2	predicted ML + LME>=1	predicted	4	1.35227
CD99	not predicted	not predicted	0	0
FOXO4	predicted ML	predicted	0	0
ARSD	not predicted	not predicted	0	0
ARSF	not predicted	not predicted	4	2.25606
MPP1	predicted ML + LME>=1	predicted	0	0
MTCP1	predicted ML + LME>=1	predicted	0	0
MTMR1	predicted ML + LME>=1	predicted	0	0
ASMT	not predicted	not predicted	7	6.23886
ASMTL	not predicted	not predicted	1	0.535906
MXRA5	not predicted	not predicted	3	0.353482
NAP1L2	predicted ML	predicted	2	1.44613
NAP1L3	predicted ML	predicted	0	0
NOX1	not predicted	not predicted	11	6.48968
HMGN5	not predicted	not predicted	0	0
NXF2	not predicted	not predicted	0	0
NXF3	not predicted	not predicted	3	1.8797
NXF5	not predicted	not predicted	2	1.82149
ATP1B4	not predicted	not predicted	0	0
TBC1D25	predicted ML + LME>=1	predicted	2	0.967586
TENM1	predicted ML + LME>=1	predicted	6	0.731797
P2RY4	not predicted	not predicted	1	0.910747
PCDH11X	predicted ML + LME>=1	predicted	4	0.98912
DRP2	predicted ML	predicted	4	1.39179
PCYT1B	predicted ML	predicted	0	0
PFKFB1	not predicted	not predicted	1	0.706215
PIM2	predicted ML + LME>=1	predicted	0	0
PIN4	predicted ML + LME>=1	predicted	3	7.57576
PLAC1	not predicted	not predicted	0	0
PLP2	not predicted	not predicted	1	2.17865
PLXNA3	predicted ML	predicted	17	3.02707
PLXNB3	predicted ML	predicted	4	0.69808
PPEF1	predicted ML + LME>=1	predicted	1	0.509684
PRKX	predicted ML	predicted	1	0.928505
PRPS2	predicted ML + LME>=1	predicted	3	3.1348
PRRG1	predicted ML	predicted	0	0
PSMD10	predicted ML	predicted	0	0
RAB33A	predicted ML	predicted	0	0
RAB9A	predicted ML	predicted	0	0
RAI2	predicted ML	predicted	1	0.627746
RBBP7	predicted ML + LME>=1	predicted	1	0.782473
RBM3	predicted ML	predicted	1	2.1097
RENBP	predicted ML	predicted	3	2.33645
REPS2	predicted ML	predicted	2	1.00857
RGN	predicted ML	predicted	2	2.22222

## Sheet: 6d
Figure 6d
Approved symbol	prediction_approaches	SysNDD	Gene2Phenotype	PanelApp	Radboudumc_ID	SFARI	Geisinger_DBD	OMIM_NDD	Orphanet_id	number_gene_lists
UTP14A	predicted ML + LME>=1	no	no	yes	no	no	no	no	no	1
SLC25A6	predicted ML	no	no	yes	no	no	no	no	no	1
SLC7A3	predicted ML + LME>=1	no	no	no	no	yes	no	no	no	1
ARHGEF6	predicted ML + LME>=1	yes	yes	yes	yes	no	no	no	yes	5
SPRY3	not predicted	no	no	yes	no	no	no	no	no	1
VAMP7	predicted ML + LME>=1	no	no	yes	no	no	yes	no	no	2
TAF7L	predicted ML + LME>=1	no	no	yes	no	no	no	no	no	1
TKTL1	predicted ML + LME>=1	no	no	yes	no	no	no	no	no	1
TREX2	not predicted	no	no	yes	no	no	no	no	no	1
PJA1	predicted ML	yes	no	yes	yes	yes	no	no	no	4
ZNF157	not predicted	yes	no	no	no	no	no	no	no	1
MMGT1	predicted ML + LME>=1	yes	yes	yes	yes	no	no	no	no	4
ZNF41	not predicted	yes	no	yes	yes	no	no	no	no	3
ZNF81	not predicted	yes	no	yes	no	no	no	no	yes	3
ACE2	predicted ML + LME>=1	no	no	yes	no	no	no	no	no	1
PABPC5	predicted ML	no	no	yes	no	no	no	no	no	1
CRLF2	not predicted	no	no	yes	no	no	no	no	no	1
SMARCA1	predicted ML + LME>=1	yes	no	yes	yes	no	no	no	no	3
GABRQ	not predicted	no	no	yes	no	no	no	no	no	1
WNK3	predicted ML + LME>=1	no	no	yes	no	yes	no	no	no	2
ESX1	not predicted	no	no	yes	no	no	no	no	no	1
P2RY8	not predicted	no	no	yes	no	no	no	no	no	1
SYTL4	not predicted	no	no	yes	no	no	no	no	no	1
SYTL5	predicted ML	no	no	yes	no	no	no	no	no	1
TLR8	LME	no	no	yes	no	no	no	no	no	1
WDR13	predicted ML + LME>=1	yes	no	yes	yes	no	no	no	no	3
PGRMC1	predicted ML	no	no	yes	no	no	no	no	no	1
SYAP1	predicted ML	no	no	no	no	yes	no	no	no	1
ZDHHC15	predicted ML + LME>=1	yes	yes	yes	no	no	no	no	no	3
PUDP	predicted ML	no	no	yes	no	no	no	no	no	1
MTMR8	not predicted	no	no	yes	no	no	no	no	no	1
GSPT2	predicted ML + LME>=1	yes	yes	yes	no	no	no	no	no	3
VSIG4	not predicted	no	no	no	no	yes	no	no	no	1
ACOT9	not predicted	no	no	yes	no	no	no	no	no	1
PRDX4	predicted ML	no	no	yes	no	no	yes	no	no	2
GAB3	predicted ML	no	no	yes	no	no	no	no	no	1
ZNF674	not predicted	no	no	yes	no	no	no	no	no	1
EDA2R	not predicted	no	no	no	no	no	yes	no	no	1
CD99L2	predicted ML	no	no	no	no	yes	yes	no	no	2
DHRSX	not predicted	no	no	yes	no	no	no	no	no	1
CCNB3	not predicted	no	no	yes	no	no	no	no	no	1
AKAP17A	predicted ML	no	no	yes	no	no	no	no	no	1
ADGRG4	not predicted	no	no	yes	no	no	yes	no	no	2
STARD8	predicted ML	no	no	yes	no	no	no	no	no	1
ASB12	not predicted	no	no	yes	no	no	no	no	no	1
DDX53	not predicted	no	no	yes	no	yes	yes	no	no	3
CDK16	predicted ML + LME>=1	yes	yes	yes	no	no	no	no	no	3
ZFX	predicted ML + LME>=1	yes	no	yes	no	no	no	no	no	2
PASD1	not predicted	no	no	yes	no	no	no	no	no	1
ENOX2	predicted ML	no	no	yes	no	no	no	no	no	1
PLCXD1	not predicted	no	no	yes	no	no	no	no	no	1
AWAT2	not predicted	no	no	yes	no	no	no	no	no	1
CPXCR1	not predicted	no	no	yes	no	no	no	no	no	1
DOCK11	predicted ML + LME>=1	no	no	yes	no	no	no	no	no	1
MORC4	predicted ML + LME>=1	no	no	yes	no	no	no	no	no	1
MAGEC3	not predicted	no	no	yes	no	no	no	no	no	1
ATXN3L	not predicted	no	no	yes	no	no	yes	no	no	2
BRCC3	predicted ML + LME>=1	no	no	no	no	no	no	no	yes	1
GPRASP1	not predicted	no	no	yes	no	no	yes	no	no	2
ZMYM3	predicted ML + LME>=1	yes	no	yes	no	no	no	no	no	2
MAGEE2	not predicted	no	no	yes	no	no	no	no	no	1
RIPPLY1	not predicted	yes	no	no	no	no	no	no	no	1
CTPS2	predicted ML + LME>=1	no	no	yes	no	no	no	no	no	1
MAGEB10	not predicted	no	no	yes	no	no	no	no	no	1
NRK	predicted ML + LME>=1	no	no	yes	no	no	no	no	no	1
OTUD5	predicted ML + LME>=1	yes	no	yes	yes	no	no	yes	no	4
RAB40AL	not predicted	yes	no	yes	no	no	no	no	no	2
MAP7D3	not predicted	no	no	yes	no	no	no	no	no	1
KRBOX4	not predicted	yes	no	no	no	no	no	no	no	1
CXorf58	not predicted	no	no	yes	no	no	no	no	no	1
ARHGAP36	predicted ML	no	no	yes	no	no	no	no	no	1
FAAH2	not predicted	yes	no	yes	no	no	no	no	no	2
KLHL34	not predicted	no	no	yes	no	no	no	no	no	1
FAM47B	not predicted	no	no	yes	no	no	no	no	no	1
CFAP47	LME	no	no	yes	no	no	no	no	no	1
ZCCHC12	predicted ML	no	no	yes	no	no	no	no	no	1
INTS6L	predicted ML + LME>=1	no	no	yes	no	no	no	no	no	1
FAM120C	predicted ML + LME>=1	yes	no	yes	no	no	no	no	no	2
TCEAL3	predicted ML	no	no	yes	no	no	no	no	no	1
MBNL3	predicted ML	yes	no	yes	no	no	no	no	no	2
ITIH6	not predicted	yes	no	yes	no	no	no	no	no	2
WWC3	predicted ML + LME>=1	no	no	yes	no	no	no	no	no	1
RTL9	LME	no	no	yes	no	no	no	no	no	1
CLTRN	not predicted	yes	no	no	no	no	no	no	no	1
XKRX	not predicted	no	no	yes	no	no	no	no	no	1
FAM47A	not predicted	no	no	no	no	yes	no	no	no	1
RHOXF1	not predicted	no	no	no	no	yes	no	no	no	1
MAGIX	not predicted	no	no	yes	no	no	no	no	no	1
CSTF2	predicted ML + LME>=1	yes	no	yes	no	no	no	no	no	2
FOXR2	not predicted	yes	no	no	no	no	no	no	no	1
TSC22D3	predicted ML	no	no	yes	no	no	no	no	no	1
PRRG3	not predicted	no	no	yes	no	no	no	no	no	1
MAP3K15	not predicted	no	no	yes	no	no	yes	no	no	2
SLC25A53	not predicted	no	no	yes	no	no	no	no	no	1
HAUS7	predicted ML + LME>=1	no	no	yes	no	no	no	no	no	1
ELK1	predicted ML + LME>=1	no	no	yes	no	no	yes	no	no	2
AGTR2	not predicted	yes	no	yes	no	yes	no	no	yes	4
CMC4	not predicted	no	no	yes	no	no	no	no	no	1
FGF13	predicted ML + LME>=1	yes	yes	yes	yes	yes	no	yes	yes	7
AKAP4	predicted ML + LME>=1	no	no	yes	no	no	no	no	no	1
GABRA3	LME	yes	no	no	yes	yes	no	no	no	3
GABRE	not predicted	yes	no	no	no	no	no	no	no	1
GLRA2	predicted ML + LME>=1	yes	no	yes	no	yes	no	no	no	3
SEPTIN6	predicted ML	yes	no	no	no	no	no	no	no	1
IL1RAPL2	predicted ML + LME>=1	no	no	yes	no	yes	no	no	no	2
IL3RA	not predicted	no	no	yes	no	no	no	no	no	1
IRAK1	predicted ML + LME>=1	no	no	yes	no	no	no	no	no	1
KCND1	predicted ML	no	no	yes	no	no	no	no	no	1
KCNE5	not predicted	no	no	no	no	no	no	no	yes	1
SHROOM2	not predicted	no	no	yes	no	no	no	no	no	1
KLF8	not predicted	no	yes	yes	no	no	no	no	no	2
KLHL4	predicted ML	no	no	yes	no	no	no	no	no	1
PRICKLE3	predicted ML	no	no	yes	no	no	no	no	no	1
ARHGAP6	predicted ML + LME>=1	no	no	yes	no	no	no	no	no	1
MAGEA11	not predicted	yes	no	yes	no	no	yes	no	no	3
MAGEB1	not predicted	no	no	yes	no	no	no	no	no	1
MAGEB2	not predicted	no	no	yes	no	no	no	no	no	1
MAGEC1	not predicted	no	no	yes	no	no	no	no	no	1
MAGED1	predicted ML + LME>=1	no	no	yes	no	no	no	no	no	1
MAOB	predicted ML + LME>=1	no	no	yes	no	yes	no	no	no	2
APOO	predicted ML	yes	no	no	no	no	no	no	no	1
CD99	not predicted	no	no	yes	no	no	no	no	no	1
ARSF	not predicted	no	no	yes	no	no	no	no	no	1
MTMR1	predicted ML + LME>=1	no	no	yes	no	no	no	no	no	1
ASMT	not predicted	no	no	yes	no	yes	yes	no	no	3
ASMTL	not predicted	no	no	yes	no	no	no	no	no	1
MXRA5	not predicted	no	no	yes	no	no	no	no	no	1
NXF5	not predicted	yes	no	yes	no	no	no	no	no	2
TENM1	predicted ML + LME>=1	no	no	yes	no	no	no	no	no	1
P2RY4	not predicted	no	no	yes	no	no	no	no	no	1
PCDH11X	predicted ML + LME>=1	no	no	no	no	yes	no	no	no	1
DRP2	predicted ML	yes	no	no	no	no	no	no	no	1
PIN4	predicted ML + LME>=1	no	no	yes	no	no	no	no	no	1
PLXNA3	predicted ML	yes	no	no	no	yes	no	no	no	2
PLXNB3	predicted ML	no	no	yes	no	no	no	no	no	1
PRRG1	predicted ML	no	no	yes	no	no	no	no	no	1
PSMD10	predicted ML	no	no	yes	no	no	no	no	no	1
RENBP	predicted ML	no	no	yes	no	no	no	no	no	1
RGN	predicted ML	no	no	yes	no	no	no	no	no	1

## Sheet: 8e
Figure 8e
WT outward; WT inward; pR175c outward; pR175c inward
WT outward
Time/cell	1	2	3	4	5	6	7	8	9	10	11	12	13	14	15	16	17	18	19	N total	Mean	Standard Deviation	SE of mean
0	247.192	1846.31	1763.92	262.146	967.407	1226.81		88.501	1651	207.52	164.795	2075.2	204.468	2590.94	1361.08	918.579	942.993	2142.33	1200.87	18	1103.45	791.745	186.616
5	149.536	1394.65	1538.09	182.495	839.233	1190.19	2297.97	70.1904	1571.66	210.571	161.743	1681.52	146.484	2456.66	930.786	952.148	1379.39	2410.89	1692.2	19	1118.76	808.582	185.501
10	143.433	1199.34	1284.79	155.029	738.525	1135.25	2655.03	67.1387	1525.88	198.364	158.691	1571.66	109.863	2252.2	860.596	958.252	1397.7	2786.25	1783.75	19	1104.3	861.402	197.619
15	125.122	1101.68	1184.08	139.771	677.49	1071.17	2456.66	57.9834	1510.62	167.847	149.536	1486.21	91.5527	2005	848.389	958.252	1385.5	3134.16	1806.64	19	1071.46	872.347	200.13
20	128.174	897.217	1062.01	133.362	637.817	1004.03	2279.66	54.9316	1486.21	155.64	146.484	1391.6	67.1387	1751.71	790.405	955.2	1260.38	3121.95	1867.68	19	1010.08	843.973	193.621
25	122.07	811.768	1007.08	140.991	604.248	952.148	2139.28	51.8799	1474	146.484	143.433	1336.67	51.8799	1391.6	762.939	949.097	1107.79	3106.69	1899.72	19	957.882	817.747	187.604
30	112.915	781.25	961.304	123.596	582.886	912.476	2038.57	57.9834	1437.38	131.226	140.381	1181.03	42.7246	1083.37	756.836	930.786	881.958	3048.71	1933.29	19	902.035	794.316	182.229
35	119.019	741.577	918.579	120.85	552.368	875.854	1898.19	51.8799	1422.12	125.122	140.381	1107.79	51.8799	799.56	704.956	936.89	720.215	3009.03	1916.5	19	853.304	775.092	177.818
40	109.863	738.525	888.061	125.427	540.161	817.871	1782.23	54.9316	1425.17	119.019	134.277	1107.79	36.6211	582.886	708.008	924.683	567.627	2825.93	1896.67	19	809.776	742.976	170.45
45	115.967	698.852	805.664	121.46	524.902	787.353	1623.54	51.8799	1361.08	109.863	131.226	1068.12	36.6211	463.867	717.163	909.424	546.265	2767.94	1873.78	19	774.472	720.915	165.389
50	112.915	808.716	747.681	85.4492	524.902	747.681	1504.52	76.2939	1382.45	115.967	128.174	1046.75	42.7246	360.107	643.921	866.699	485.229	2661.13	1872.25	19	748.082	701.608	160.96
55	125.122	698.852	698.852	158.691	527.954	714.111	1400.76	61.0352	1397.7	106.812	137.329	964.355	36.6211	335.693	631.714	851.44	473.022	2606.2	1838.68	19	724.471	681.033	156.24
60	103.76	552.368	683.594	119.019	521.851	686.645	1208.5	70.1904	1388.55	106.812	131.226	988.769	42.7246	292.969	622.559	820.923	460.815	2462.77	1812.74	19	688.252	652.072	149.596
65	100.708	512.695	643.921	137.329	509.644	656.128	1086.43	73.2422	1382.45	103.76	122.07	952.148	36.6211	271.606	650.024	805.664	512.695	2349.85	1818.85	19	669.78	629.9	144.509
70	119.019	473.022	619.507	152.588	506.592	619.507	921.631	106.812	1367.19	100.708	125.122	949.097	33.5693	247.192	592.041	762.939	549.316	2249.15	1806.64	19	647.454	605.366	138.881
75	103.76	415.039	622.559	97.6562		592.041	875.854		1324.46	106.812	122.07	881.958	36.6211	231.934	567.627	741.577	595.093	2230.83	1753.23	17	664.655	616.339	149.484
80	100.708	390.625	601.196	112.915		573.73	765.991		1318.36	97.6562	119.019	878.906	42.7246	213.623	570.679	717.163	634.766	2124.02	1734.92	17	646.883	596.087	144.572
85	106.812	378.418	582.886	112.915		543.213	753.784		1309.2	94.6045	119.019	909.424	42.7246	210.571	573.73	708.008	677.49	2081.3	1719.67	17	642.574	588.424	142.714
90	109.863	241.089	592.041	134.277		546.265	701.904		1312.26	97.6562	112.915	878.906	39.6728	222.778	558.472	686.645	750.732	2011.11	1724.24	17	630.637	581.022	140.919
95	112.915	222.778	585.937	106.812		531.006	674.438		1309.2	94.6045	122.07	827.026	33.5693	219.727	570.679	646.973	863.647	2029.42	1670.84	17	624.802	580.363	140.759
100	122.07	238.037	570.679	103.76		515.747	677.49		1300.05	100.708	122.07	860.596	33.5693	225.83	546.265	640.869	1031.49	1950.07	1657.1	17	629.201	571.872	138.699
105	103.76	253.296				500.488	625.61		1278.69	100.708	122.07	833.13	48.8281	195.312	549.316	616.455	1089.48	1870.73	1628.11	15	654.399	579.843	149.715
110	103.76	259.399				479.126	625.61		1263.43	97.6562	112.915	808.716	45.7764		552.368	585.937	1162.72	1861.57	1599.12	14	682.722	586.457	156.737
115	100.708	244.141				463.867	607.3			94.6045	109.863	814.819	36.6211		512.695	579.834	1193.24	1800.54	1573.18	13	625.493	576.888	160
120	109.863	225.83				457.764	610.351			94.6045	122.07	808.716	48.8281		546.265	570.679	1260.38	1770.02	1551.82	13	629.014	572.682	158.833
125	97.6562	241.089				454.712	631.714			94.6045	115.967	830.078	42.7246		509.644	540.161	1351.93	1736.45	1535.03	13	629.366	576.5	159.892
130	103.76	219.727				448.608	634.766			91.5527	112.915	857.544	48.8281		506.592	537.109	1358.03	1678.47	1545.72	13	626.432	571.297	158.449
135	106.812	256.348				439.453	622.559			97.6562	115.967	827.026	57.9834		512.695	521.851	1351.93	1638.79	1515.2	13	620.328	556.028	154.214
140	103.76					421.143	616.455			103.76	106.812	827.026	70.1904		463.867	497.436	1361.08	1589.97	1513.67	12	639.598	564.443	162.941
145	100.708						619.507			88.501	112.915	808.716	48.8281		448.608	485.229	1290.89	1635.74	1467.9	11	646.14	584.116	176.118
150	109.863						619.507			91.5527	109.863	781.25	45.7764		454.712	482.178	1293.95	1553.34	1470.95	11	637.54	569.899	171.831
WT inward
Time/cell	1	2	3	4	5	6	7	8	9	10	11	12	13	14	15	16	17	18	19	N total	Mean	Standard Deviation	SE of mean
0	-244.141	-1260.38	-1480.1	-263.672	-433.35	-271.606		-115.967	-494.385	-27.4658	-33.5693	-781.25	-143.433	-3762.82	-512.695	-140.381	-1113.89	-4605.1	-1623.54	18	-961.541	1282.08	302.189
5	-146.484	-979.614	-1333.62	-191.04	-357.056	-253.296	-2258.3	-94.6045	-445.557	-30.5176	-27.4658	-592.041	-109.863	-2847.29	-183.105	-161.743	-2346.8	-3994.75	-3288.27	19	-1033.76	1264.91	290.19
10	-137.329	-982.666	-1187.13	-164.185	-320.435	-256.348	-3591.92	-106.812	-433.35	-33.5693	-27.4658	-576.782	-76.2939	-2252.2	-161.743	-198.364	-2359.01	-4241.94	-3128.05	19	-1065.03	1353.2	310.445
15	-131.226	-1034.55	-1046.75	-154.724	-299.072	-238.037	-2645.87	-88.501	-445.557	-24.4141	-27.4658	-582.886	-61.0352	-1547.24	-155.64	-213.623	-1962.28	-4244.99	-2969.36	19	-940.696	1207.46	277.01
20	-122.07	-924.683	-939.941	-151.062	-277.71	-241.089	-2215.58	-109.863	-430.298	-24.4141	-24.4141	-555.42	-51.8799	-1052.86	-149.536	-280.762	-1583.86	-4275.51	-2940.37	19	-860.596	1152.34	264.366
25	-125.122	-888.061	-921.631	-161.133	-268.555	-228.882	-1791.38	-88.501	-457.764	-24.4141	-24.4141	-576.782	-42.7246	-674.438	-143.433	-329.59	-1126.1	-4092.41	-2978.52	19	-786.518	1087.41	249.469
30	-112.915	-817.871	-866.699	-144.958	-262.451	-213.623	-1544.19	-94.6045	-415.039	-24.4141	-27.4658	-482.178	-42.7246	-323.486	-189.209	-317.383	-796.509	-3744.51	-2783.2	19	-694.917	995.479	228.379
35	-119.019	-668.335	-833.13	-138.855	-256.348	-222.778	-1293.95	-85.4492	-408.936	-24.4141	-27.4658	-463.867	-36.6211	-210.571	-164.795	-259.399	-390.625	-3549.19	-2673.34	19	-622.478	943.664	216.491
40	-103.76	-726.318	-820.923	-136.414	-244.141	-204.468	-1150.51	-91.5527	-415.039	-24.4141	-27.4658	-494.385	-36.6211	-161.743	-161.743	-253.296	-302.124	-2972.41	-2520.75	19	-570.952	826.207	189.545
45	-100.708	-683.594	-738.525	-141.296	-238.037	-195.312	-1000.98	-88.501	-415.039	-24.4141	-24.4141	-479.126	-36.6211	-128.174	-222.778	-189.209	-219.727	-2890.01	-2320.86	19	-533.544	782.865	179.601
50	-106.812	-881.958	-677.49	-131.226	-234.985	-195.312	-924.683	-88.501	-405.884	-24.4141	-27.4658	-488.281	-36.6211	-91.5527	-131.226	-207.52	-155.64	-2468.87	-2134.7	19	-495.429	695.589	159.579
55	-100.708	-720.215	-634.766	-183.105	-225.83	-198.364	-820.923	-100.708	-405.884	-21.3623	-24.4141	-436.401	-33.5693	-106.812	-119.019	-143.433	-122.07	-2328.49	-2038.57	19	-461.297	653.736	149.977
60	-103.76	-592.041	-622.559	-164.795	-225.83	-192.261	-717.163	-112.915	-405.884	-24.4141	-24.4141	-460.815	-39.6728	-88.501	-158.691	-112.915	-125.122	-2282.71	-1913.45	19	-440.417	624.457	143.26
65	-103.76	-512.695	-595.093	-152.588	-222.778	-192.261	-604.248	-100.708	-399.78	-24.4141	-24.4141	-436.401	-36.6211	-82.3975	-109.863	-70.1904	-143.433	-2105.71	-1895.14	19	-411.184	592.699	135.975
70	-100.708	-473.022	-582.886	-149.536	-216.675	-192.261	-527.954	-88.501	-393.677	-24.4141	-24.4141	-469.971	-39.6728	-79.3457	-103.76	-67.1387	-143.433	-1843.26	-1808.17	19	-385.726	538.899	123.632
75	-106.812	-473.022	-570.679	-137.329		-186.157	-509.644		-405.884	-24.4141	-24.4141	-436.401	-36.6211	-79.3457	-109.863	-42.7246	-161.743	-1858.52	-1739.5	17	-406.063	556.498	134.971
80	-103.76	-460.815	-564.575	-177.002		-189.209	-485.229		-393.677	-27.4658	-24.4141	-411.987	-48.8281	-73.2422	-125.122	-54.9316	-161.743	-1611.33	-1577.76	17	-381.829	489.279	118.668
85	-100.708	-402.832	-549.316	-161.743		-186.157	-488.281		-396.728	-24.4141	-27.4658	-436.401	-39.6728	-73.2422	-106.812	-42.7246	-204.468	-1617.43	-1547.24	17	-376.802	486.116	117.901
90	-103.76	-198.364	-543.213	-170.898		-183.105	-451.66		-396.728	-30.5176	-27.4658	-442.505	-42.7246	-70.1904	-103.76	-39.6728	-241.089	-1464.84	-1402.28	17	-347.811	440.147	106.751
95	-112.915	-186.157	-531.006	-164.795		-183.105	-448.608		-393.677	-24.4141	-24.4141	-415.039	-36.6211	-70.1904	-100.708	-42.7246	-317.383	-1324.46	-1367.19	17	-337.848	412.44	100.031
100	-103.76	-170.898	-531.006	-210.571		-189.209	-430.298		-402.832	-27.4658	-30.5176	-436.401	-36.6211	-76.2939	-128.174	-42.7246	-521.851	-1425.17	-1318.36	17	-357.774	420.753	102.048
105	-100.708	-183.105				-183.105	-424.194		-393.677	-27.4658	-24.4141	-408.936	-45.7764	-73.2422	-97.6562	-24.4141	-585.937	-1324.46	-1240.54	15	-342.509	420.465	108.564
110	-97.6562	-173.95				-180.054	-424.194		-384.521	-27.4658	-24.4141	-402.832	-45.7764		-112.915	-30.5176	-665.283	-1190.19	-1229.86	14	-356.402	408.825	109.263
115	-109.863	-173.95				-173.95	-405.884			-24.4141	-24.4141	-418.091	-39.6728		-100.708	-18.3105	-778.198	-1132.2	-1202.39	13	-354.004	421.253	116.835
120	-100.708	-161.743				-183.105	-411.987			-27.4658	-24.4141	-411.987	-42.7246		-97.6562	-21.3623	-888.061	-1135.25	-1072.69	13	-352.243	412.069	114.287
125	-94.6045	-167.847				-183.105	-424.194			-27.4658	-24.4141	-424.194	-48.8281		-97.6562	-21.3623	-921.631	-1083.37	-1052.86	13	-351.656	404.996	112.326
130	-97.6562	-164.795				-183.105	-415.039			-27.4658	-24.4141	-476.074	-39.6728		-131.226	-21.3623	-1004.03	-985.718	-984.192	13	-350.365	391.817	108.67
135	-97.6562	-167.847				-183.105	-402.832			-27.4658	-24.4141	-430.298	-36.6211		-94.6045	-27.4658	-1046.75	-927.734	-962.83	13	-340.74	387.85	107.57
140	-91.5527					-180.054	-402.832			-21.3623	-24.4141	-424.194	-42.7246		-88.501	-24.4141	-955.2	-912.476	-941.467	12	-342.433	383.593	110.734
145	-97.6562						-393.677			-24.4141	-21.3623	-418.091	-61.0352		-85.4492	-21.3623	-878.906	-955.2	-900.268	11	-350.675	386.59	116.561
150	-91.5527						-390.625			-27.4658	-24.4141	-408.936	-36.6211		-82.3975	-27.4658	-726.318	-872.803	-935.364	11	-329.451	361.766	109.076
pR175c outward
Time/cell	1	2	3	4	5	6	7	8	9	10	11	12	13	14	15	16	17	18	19	20	21	22	N total	Mean	Standard Deviation	SE of mean
0	1998.9	5813.6	2801.51	1855.47	1312.26	1312.26	3500.37	656.128	2209.47	320.435	778.198	5444.34	1925.66	1434.33	5947.88	-70.1904	2157.59	2688.6	8187.87	848.389	6582.64	2777.1	22	2749.22	2246.67	478.992
5	2297.97	5712.89	3057.86	2191.16	1269.53	765.991	3659.06	662.231	2404.78	277.71	521.851	6326.29	1693.73	1663.21	6597.9	2450.56	2990.72	2603.15	8386.23	1071.17	6842.04	2841.19	22	3013.06	2307.11	491.878
10	2059.94	5603.03	3082.28	2331.54	1309.2	619.507	3680.42	653.076	2963.26	259.399	439.453	6411.74	1669.31	1745.61	6961.06	2420.04	2990.72	2532.96	8300.78	1046.75	6927.49	2957.15	22	3043.85	2342.21	499.362
15	2096.56	5667.11	2948	2481.08	1354.98	576.782	3671.26	650.024	3234.86	234.985	375.366	6179.81	1644.9	1815.8	7250.98	2236.94	3063.96	2413.94	8166.5	1028.44	6848.14	3106.69	22	3047.6	2340.55	499.007
20	1959.23	5667.11	2853.39	2462.77	1382.45	482.178	3668.21	662.231	3588.87	219.727	265.503	6121.83	1538.09	1803.59	7522.58	1959.23	3042.6	2362.06	7983.4	1049.8	6787.11	3131.1	22	3023.32	2362.14	503.61
25	2029.42	5615.23	2801.51	2557.37	1358.03	473.022	3671.26	656.128	3994.75	216.675	280.762	6033.32	1443.48	1849.37	7672.12	1782.23	3027.34	2526.86	7763.67	1086.43	6781.01	3222.66	22	3038.3	2353.57	501.783
30	1992.8	5603.03	2639.77	2487.18	1284.79	454.712	3656.01	665.283	4129.03	192.261	277.71	5917.36	1431.27	1937.87	7803.34	1623.54	2987.67	2502.44	7608.03	1098.63	6835.94	3213.5	22	3015.55	2360.1	503.176
35	2014.16	5572.51	2554.32	2407.84	1293.95	430.298	3750.61	680.542	4205.32	198.364	256.348	5856.32	1324.46	2120.97	7846.07	1556.4	2886.96	2517.7	7537.84	1055.91	6854.25	3140.26	22	3002.79	2362.65	503.719
40	1889.04	5490.11	2557.37	2389.53	1312.26	424.194	3775.02	665.283	4330.44	189.209	256.348	5838.01	1208.5	2188.11	7720.95	1562.5	2880.86	2505.49	7644.65	1104.74	6869.51	3182.98	22	2999.32	2364.86	504.189
45	1788.33	5441.28	2432.25	2285.77	1321.41	381.47	3717.04	653.076	4333.5	177.002	253.296	5749.51	1132.2	2218.63	7705.69	1513.67	2816.77	2484.13	7547	1007.08	6872.56	3146.36	22	2953.55	2362.18	503.619
50	1797.49	5419.92	2340.7	2200.32	1287.84	387.573	3695.68	637.817	4296.87	180.054	274.658	5618.29	1028.44	2273.56		1571.66	2740.48	2520.75	7507.32	866.699	6945.8	3051.76	21	2697.32	2160.79	471.523
55	1864.62	5441.28	2319.34	2023.32	1245.12	360.107	3720.09	637.817	4293.82	177.002	259.399	5749.51	924.683	2267.46		1571.66	2664.18	2471.92	7449.34	756.836	6881.71	3027.34	21	2671.74	2172.98	474.183
60	1742.55	5319.21	2304.08	1858.52	1239.01	350.952	3735.35	631.714	4199.22	164.795	286.865	5700.68	817.871	2276.61		1583.86	2597.05	2471.92	7485.96	735.474	6887.82	3021.24	21	2638.61	2173.74	474.349
65	1654.05	5441.28	2224.73	1672.36	1251.22	347.9	3628.54	625.61	4309.08	161.743	283.813	5804.44	729.37	2294.92		1571.66	2554.32	2462.77	7510.38	665.283	6857.3	3045.65	21	2623.64	2204	480.953
70	1666.26	5352.78	2166.75	1443.48	1232.91	366.211	3634.64	619.507	4254.15	164.795	280.762	5770.87	653.076	2264.4		1602.17	2587.89	2398.68	7522.58	631.714	6863.4	2963.26	21	2592.4	2205.44	481.266
75	1586.91		2011.11	1226.81	1196.29	344.849	3536.99		4263.31	158.691	274.658	5749.51	567.627	2273.56		1586.91	2575.68	2426.15	7531.74	616.455		3054.81	18	2276.78	1987.06	468.355
80	1541.14		1934.81	949.097	1156.62	320.435	3540.04		4199.22	146.484	302.124	5563.35	494.385	2255.25		1629.64	2560.42	2371.22	7525.63	595.093		3027.34	18	2228.46	1979.59	466.593
85	1474		2059.94	866.699	1168.82	332.642	3524.78		4254.15	149.536	338.745	5563.35	515.747	2294.92		1583.86	2563.48	2426.15	7482.91	573.73		2935.79	18	2228.29	1975.13	465.543
90	1461.79		1995.85	659.18	1165.77	289.917	3527.83		4226.68	155.64	338.745	5529.78	427.246	2270.51		1654.05	2835.08	2398.68		601.196		3002.93	17	1914.17	1540.72	373.679
95	1412.96		1916.5	582.886	1110.84	280.762	3552.25		4208.37	137.329	354.004	5487.06	396.728	2331.54		1666.26	2655.03	2386.47		735.474		2941.89	17	1891.55	1528.63	370.748
100	1333.62		1901.24	439.453	1132.2	326.538	3552.25		4205.32	146.484	354.004	5426.02	384.521	2297.97		1702.88	2532.96	2392.58		903.32		2941.89	17	1880.78	1513.92	367.18
105	1309.2		1910.4	360.107	1119.99	299.072	3509.52		4284.67	131.226	366.211	5325.32	369.263	2346.8		1748.66	2566.53	2416.99		851.44		2890.01	17	1870.91	1515.04	367.45
110	1275.63		1818.85	360.107	1107.79	308.228	3460.69		4318.24	122.07	375.366	4971.31	320.435	2587.89		1660.16	2575.68	2404.78		857.544		2941.89	17	1850.98	1479.01	358.713
115	1208.5		1846.31	265.503	1074.22	314.331	3457.64		4330.44	143.433	323.486	4486.08	332.642	2557.37		1724.24	2609.25	2331.54		820.923		2948	17	1810.23	1429.06	346.599
120	1174.93		1885.99	241.089	1104.74	283.813	3372.19		4309.08	140.381	326.538	3533.94	332.642	2850.34		1696.78	2551.27	2401.73		814.819		2923.58	17	1761.4	1339.57	324.892
125	1150.51		1809.69	271.606	1077.27	289.917	3317.26		4367.06	128.174	369.263	2691.65	347.9	2746.58		1727.29	2545.17	2368.16		784.302		2914.43	17	1700.37	1276.77	309.663
130	1058.96		1739.5	247.192	1119.99	259.399	3341.67		4244.99	128.174	354.004	1885.99	--	2465.82		1715.09	2523.8	2362.06		781.25		2914.43	16	1696.4	1223.28	305.821
135	1028.44		1675.41	262.451	1083.37	253.296	3234.86		4241.94	134.277	384.521	1416.02	--	2368.16		1721.19	2557.37	2340.7		787.353		2944.95	16	1652.15	1211.33	302.833
140	1049.8		1699.83	241.089	1086.43	283.813	3216.55		4159.55	125.122	378.418	1135.25	--	2288.82		1727.29	2545.17	2343.75		781.25		2923.58	16	1624.11	1198.71	299.677
145	1046.75		1727.29	241.089	1043.7	265.503	3225.71		4006.96	134.277	421.143	1022.34	--	2166.75		1678.47	2554.32	2297.97		784.302		2941.89	16	1597.4	1176.4	294.099
150	976.562		1794.43		1086.43	256.348	3182.98		4025.27	143.433	390.625	924.683	--	2127.07		1687.62	2517.7	2331.54		781.25		2893.07	15	1674.6	1160.21	299.566
pR175c inward
Time/cell	1	2	3	4	5	6	7	8	9	10	11	12	13	14	15	16	17	18	19	20	21	22	N total	Mean	Standard Deviation	SE of mean
0	-2679.44	-7229.61	-2438.35	-2230.83	-2386.47	-1089.48	-3799.44	-927.734	-4125.98	-183.105	-305.176	-6948.85	-1748.66	-1586.91	-6320.19	-94.6045	-1919.56	-2172.85	-11132.8	-738.525	-10406.5	-973.511	22	-3247.21	3189.81	680.069
5	-3890.99	-6842.04	-2056.88	-2252.2	-2175.9	-582.886	-3396.61	-906.372	-3131.1	-170.898	-198.364	-7333.37	-1312.26	-1641.85	-6750.49	-1928.71	-2871.7	-2075.2	-11172.5	-665.283	-10235.6	-1119.99	22	-3305.05	3159.07	673.516
10	-3335.57	-6542.97	-1931.76	-2157.59	-1937.87	-488.281	-3466.8	-869.751	-2932.74	-146.484	-143.433	-6838.99	-1150.51	-1678.47	-6750.49	-1757.81	-2539.06	-1892.09	-11120.6	-628.662	-10119.6	-1165.77	22	-3163.42	3124.43	666.13
15	-3219.6	-6500.24	-1702.88	-2029.42	-1617.43	-451.66	-3277.59	-866.699	-3631.59	-140.381	-158.691	-5731.2	-1068.12	-1828	-6878.66	-1516.72	-2639.77	-1858.52	-10940.6	-717.163	-9793.09	-1217.65	22	-3081.17	3033.87	646.822
20	-2893.07	-6417.85	-1651	-2044.68	-1538.09	-396.728	-3277.59	-866.699	-4309.08	-125.122	-131.226	-5291.75	-918.579	-1870.73	-6942.75	-1293.95	-2606.2	-1837.16	-10595.7	-732.422	-9515.38	-1324.46	22	-3026.37	2968.71	632.931
25	-2862.55	-6311.03	-1501.46	-1986.69	-1397.7	-375.366	-3118.9	-851.44	-4525.76	-128.174	-143.433	-4705.81	-949.097	-2005	-7049.56	-1232.91	-2566.53	-1696.78	-10205.1	-720.215	-9362.79	-1351.93	22	-2956.74	2902.06	618.72
30	-2822.88	-6240.84	-1348.88	-1895.14	-1345.83	-360.107	-3018.19	-888.061	-4748.53	-128.174	-137.329	-4483.03	-772.095	-2038.57	-7077.03	-1184.08	-2572.63	-1672.36	-9899.9	-628.662	-9219.36	-1217.65	22	-2895.42	2869.77	611.838
35	-2780.15	-6127.93	-1333.62	-1699.83	-1272.58	-363.159	-2978.52	-897.217	-4208.37	-115.967	-161.743	-4339.6	-756.836	-2005	-7235.72	-1098.63	-2459.72	-1733.4	-9719.85	-665.283	-9161.38	-1297	22	-2836.89	2833.86	604.181
40	-2502.44	-6018.07	-1287.84	-1583.86	-1190.19	-347.9	-2944.95	-881.958	-3775.02	-109.863	-131.226	-4202.27	-677.49	-2032.47	-7153.32	-1104.74	-2407.84	-1934.81	-9780.88	-643.921	-9130.86	-1174.93	22	-2773.49	2825.89	602.482
45	-2386.47	-5865.48	-1187.13	-1574.71	-1071.17	-320.435	-2874.76	-872.803	-3674.32	-109.863	-134.277	-3860.47	-582.886	-2029.42	-7290.65	-1101.68	-2368.16	-1831.05	-9802.25	-631.714	-8999.63	-1080.32	22	-2711.35	2823.35	601.94
50	-2310.18	-5780.03	-1159.67	-1373.29	-1046.75	-329.59	-2651.98	-836.182	-3552.25	-103.76	-128.174	-3598.02	-491.333	-2020.26		-1223.75	-2273.56	-1855.47	-9658.81	-622.559	-8984.37	-1086.43	21	-2432.69	2666.82	581.948
55	-2273.56	-5798.34	-1147.46	-1162.72	-1025.39	-320.435	-2651.98	-839.233	-3369.14	-103.76	-155.64	-3665.16	-399.78	-2114.87		-1220.7	-2243.04	-1724.24	-9530.64	-610.351	-8865.36	-1037.6	21	-2393.3	2644.68	577.117
60	-2175.9	-5575.56	-1113.89	-915.527	-994.873	-305.176	-2661.13	-814.819	-3152.47	-100.708	-155.64	-3604.13	-369.263	-2139.28		-1177.98	-2185.06	-1779.17	-9637.45	-634.766	-8819.58	-1010.13	21	-2348.69	2645.53	577.302
65	-2041.63	-5825.81	-1065.06	-775.146	-857.544	-329.59	-2377.32	-808.716	-3091.43	-97.6562	-186.157	-3515.62	-344.849	-2188.11		-1196.29	-2133.18	-1736.45	-9744.26	-656.128	-8731.08	-1113.89	21	-2324.57	2666.79	581.941
70	-2014.16	-5764.77	-1043.7	-689.697	-909.424	-302.124	-2459.72	-790.405	-3170.78	-94.6045	-207.52	-3387.45	-338.745	-2145.39		-1184.08	-2157.59	-1733.4	-9814.45	-650.024	-8847.04	-949.097	21	-2316.87	2692.58	587.569
75	-1950.07		-930.786	-570.679	-842.285	-299.072	-2307.13		-3158.57	-94.6045	-189.209	-3085.33	-265.503	-2032.47		-1208.5	-2136.23	-1724.24	-9823.61	-677.49		-1000.98	18	-1794.26	2221.17	523.534
80	-1852.42		-985.718	-466.919	-781.25	-265.503	-2343.75		-3118.9	-88.501	-167.847	-2874.76	-280.762	-2182.01		-1162.72	-2160.64	-1712.04	-9780.88	-701.904		-1022.34	18	-1774.94	2211.08	521.156
85	-1828		-924.683	-405.884	-799.56	-289.917	-2310.18		-3106.69	-91.5527	-192.261	-2832.03	-207.52	-2105.71		-1202.39	-2175.9	-1773.07	-9790.04	-650.024		-1043.7	18	-1762.73	2214.48	521.959
90	-1733.4		-939.941	-341.797	-802.612	-283.813	-2185.06		-3027.34	-88.501	-207.52	-2716.06	-234.985	-2130.13		-1174.93	-2658.08	-1638.79		-656.128		-1058.96	17	-1286.94	975.229	236.528
95	-1663.21		-930.786	-283.813	-723.267	-256.348	-2124.02		-2899.17	-91.5527	-250.244	-2532.96	-195.312	-2194.21		-1199.34	-2526.86	-1705.93		-650.024		-988.769	17	-1247.99	942.569	228.606
100	-1580.81		-967.407	-241.089	-674.438	-280.762	-2114.87		-2917.48	-94.6045	-210.571	-2365.11	-173.95	-2267.46		-1242.07	-2169.8	-1687.62		-646.973		-1092.53	17	-1219.27	910.642	220.863
105	-1510.62		-949.097	-222.778	-677.49	-259.399	-1934.81		-3027.34	-85.4492	-228.882	-2114.87	-201.416	-2395.63		-1266.48	-2188.11	-1754.76		-659.18		-961.304	17	-1202.21	909.608	220.612
110	-1419.07		-970.459	-216.675	-726.318	-250.244	-2145.39		-3167.72	-91.5527	-234.985	-1846.31	-195.312	-2590.94		-1220.7	-2194.21	-1699.83		-668.335		-1019.29	17	-1215.14	936.47	227.127
115	-1361.08		-930.786	-219.727	-729.37	-262.451	-2011.11		-3381.35	-103.76	-198.364	-1361.08	-173.95	-2444.46		-1199.34	-2221.68	-1654.05		-604.248		-1004.03	17	-1168.28	936.572	227.152
120	-1281.74		-936.89	-170.898	-708.008	-259.399	-1943.97		-3363.04	-82.3975	-210.571	-851.44	-158.691	-2838.13		-1242.07	-2169.8	-1608.28		-662.231		-982.666	17	-1145.31	968.434	234.88
125	-1245.12		-936.89	-213.623	-662.231	-241.089	-1800.54		-3424.07	-79.3457	-238.037	-509.644	-341.797	-2838.13		-1214.6	-2182.01	-1657.1		-659.18		-1043.7	17	-1134.54	970.033	235.268
130	-1174.93		-903.32	-189.209	-701.904	-253.296	-1812.74		-3268.43	-94.6045	-225.83	-360.107	--	-2572.63		-1168.82	-2172.85	-1666.26		-677.49		-1098.63	16	-1146.32	933.488	233.372
135	-1135.25		-897.217	-192.261	-595.093	-241.089	-1727.29		-3262.33	-91.5527	-250.244	-311.279	--	-2416.99		-1254.27	-2166.75	-1538.09		-674.438		-1086.43	16	-1115.04	914.881	228.72
140	-1104.74		-881.958	-186.157	-582.886	-238.037	-1736.45		-2774.05	-112.915	-225.83	-274.658	--	-2325.44		-1119.99	-2172.85	-1681.52		-650.024		-1016.24	16	-1067.73	844.763	211.191
145	-1119.99		-894.165	-180.054	-598.144	-222.778	-1620.48		-2349.85	-88.501	-241.089	-222.778	--	-2212.52		-1181.03	-2178.95	-1599.12		-646.973		-1058.96	16	-1025.96	776.772	194.193
150	-1074.22		-952.148		-628.662	-222.778	-1562.5		-2334.59	-97.6562	-219.727	-198.364	--	-2175.9		-1223.75	-2154.54	-1593.02		-677.49		-1068.12	15	-1078.9	758.085	195.737

[truncated: 20 more sheets: 8f, 8g, S1ab, S1cd, S2a, S2b, S3ab, S3c, S3d, S4, S5, S6, S7b, S7c, S7d, S7e, S8a-m, S8no, S9ab, S9c-f]
